# Supplementary material for: Decoding the lipid etiology of atherogenic index of plasma and gout: establishing the causal role of triglycerides through NHANES, Mendelian randomization, and network pharmacology
Source: Cardiovasc Diabetol Endocrinol Rep. 2026 Jul 13;12:40. doi: 10.1186/s40842-026-00309-0 (PMC13362044; doi:10.1186/s40842-026-00309-0)
Supplement: Supplementary file 2 — Supplementary Material 2 [file 40842_2026_309_MOESM2_ESM.zip]

Archive with 1 entries (1 files):
- 40842_2026_309_MOESM2_ESM.png
