# Supplementary material for: Decoding the lipid etiology of atherogenic index of plasma and gout: establishing the causal role of triglycerides through NHANES, Mendelian randomization, and network pharmacology
Source: Cardiovasc Diabetol Endocrinol Rep. 2026 Jul 13;12:40. doi: 10.1186/s40842-026-00309-0 (PMC13362044; doi:10.1186/s40842-026-00309-0)
Supplement: Supplementary file 10 — Supplementary Material 10 [file 40842_2026_309_MOESM10_ESM.xlsx]

## Sheet: Table1
Table1.Participants from the NHANES dataset(n=49,693)
SEQN	Gender_discrete	Age_continuous	Race_discrete	WTINT2YR_continuous	WTMEC2YR_continuous	SDMVPSU_continuous	SDMVSTRA_continuous	Alcohol_discrete	BMI_continuous	WC_continuous	HBP_discrete	diabetes_discrete	Caffeine1_continuous	Caffeine2_continuous	HDL_C_continuous	outcome.gout_discrete	Physical Activity_discrete	Smoking_discrete	TG_continuous	LDL_C_continuous
51624	Male	34	Non-Hispanic White	80100.5	81528.8	1	83	Yes	32.22	100.4	NA	No	541	284	1.29	No	No	Yes	NA	NA
51625	Male	4	Other Race - Including Multi-Racial	53901.1	56995	2	79	NA	15.3	49	NA	No	3	9	NA	NA	NA	NA	NA	NA
51626	Male	16	Non-Hispanic Black	13953.1	14509.3	1	84	NA	22	74.7	NA	No	0	8	1.55	NA	No	NA	NA	NA
51627	Male	10	Non-Hispanic Black	11664.9	12041.6	2	86	NA	18.22	63	NA	No	29	0	1.89	NA	NA	NA	NA	NA
51628	Female	60	Non-Hispanic Black	20090.3	21000.3	2	75	No	42.39	118.2	Yes	Yes	168	298	1.16	No	No	Yes	NA	NA
51629	Male	26	Mexican American	22537.8	22633.6	1	88	Yes	32.61	103.7	NA	No	101	13	1.16	No	Yes	Yes	NA	NA
51630	Female	49	Non-Hispanic White	74212.3	74112.5	2	85	Yes	30.57	107.8	Yes	No	267	288	1.16	No	No	Yes	NA	NA
51631	Female	1	Non-Hispanic White	23306.4	24776.5	2	86	NA	NA	NA	NA	No	NA	NA	NA	NA	NA	NA	NA	NA
51632	Male	10	Other Hispanic	8056.94	8175.95	2	88	NA	13.21	55.8	NA	No	NA	NA	1.58	NA	NA	NA	NA	NA
51633	Male	80	Non-Hispanic White	11998.4	12381.1	1	77	Yes	26.04	91.1	NA	No	639	426	1.94	No	No	Yes	NA	NA
51634	Male	10	Mexican American	9805.51	10232.6	1	86	NA	21.68	78.9	NA	No	15	10	1.6	NA	NA	NA	NA	NA
51635	Male	80	Non-Hispanic White	21806.9	22502.5	1	79	No	27.62	113.7	NA	Yes	298	63	1.27	No	No	Yes	NA	NA
51636	Male	4	Other Race - Including Multi-Racial	11466.7	0	2	84	NA	NA	NA	NA	No	NA	NA	NA	NA	NA	NA	NA	NA
51637	Female	35	Non-Hispanic White	70234.2	0	2	77	NA	NA	NA	NA	No	NA	NA	NA	No	No	No	NA	NA
51638	Male	9	Non-Hispanic White	29727.8	30213.4	1	88	NA	16.82	60.6	NA	No	8	12	1.34	NA	NA	NA	NA	NA
51639	Male	4	Mexican American	9011.46	9010.48	1	89	NA	16.87	51.2	NA	No	4	0	NA	NA	NA	NA	NA	NA
51640	Male	17	Other Hispanic	11445.2	11890.7	1	81	NA	25.97	86	NA	No	58	65	1.71	NA	Yes	NA	NA	NA
51641	Male	13	Non-Hispanic Black	14703.7	14981.2	1	79	NA	16.6	63.6	NA	No	0	0	1.63	NA	Yes	NA	0.813	3.051
51642	Male	7	Mexican American	8120.21	8432.1	2	88	NA	15.37	56.3	NA	No	0	2	1.34	NA	NA	NA	NA	NA
51643	Female	42	Non-Hispanic Black	39087	40755.2	2	75	No	39.9	129.8	Yes	Yes	0	2	0.91	No	No	No	NA	NA
51644	Male	0	Non-Hispanic White	24620.9	24255	2	80	NA	NA	NA	NA	NA	0	0	NA	NA	NA	NA	NA	NA
51645	Male	66	Mexican American	9286.36	9590.46	1	75	Yes	28.25	NA	Yes	No	286	NA	1.03	No	No	No	2.484	3.439
51646	Male	8	Non-Hispanic White	39300	39942	1	77	NA	20.64	64.4	NA	No	6	0	1.55	NA	NA	NA	NA	NA
51647	Female	45	Non-Hispanic White	86635.8	89078.5	2	78	Yes	27.24	84.8	NA	No	537	263	2.12	No	Yes	No	NA	NA
51648	Male	28	Mexican American	23137.1	22547.3	1	76	Yes	29.74	94.5	NA	No	29	0	1.32	No	Yes	Yes	NA	NA
51649	Female	8	Non-Hispanic Black	14322.9	14740.8	2	78	NA	24.58	79.1	NA	No	34	NA	1.55	NA	NA	NA	NA	NA
51650	Female	11	Mexican American	10278.8	10858.7	1	86	NA	34.2	108.5	NA	No	3	0	0.93	NA	NA	NA	NA	NA
51651	Female	19	Non-Hispanic Black	18878.3	19233.1	2	82	NA	40.65	117.4	NA	No	0	0	1.24	NA	No	NA	NA	NA
51652	Female	1	Mexican American	10555.1	11171.5	1	87	NA	NA	NA	NA	No	NA	NA	NA	NA	NA	NA	NA	NA
51653	Male	44	Non-Hispanic White	90639.8	93833.2	2	79	Yes	29.1	106.6	NA	No	52	NA	0.96	No	No	No	2.653	2.922
51654	Male	66	Non-Hispanic White	56052.8	55670.4	2	86	Yes	23.67	89.2	Yes	No	62	19	0.67	No	No	Yes	NA	NA
51655	Female	49	Mexican American	18366.6	18929.9	1	82	No	28.41	92.6	NA	No	86	NA	1.5	No	No	No	NA	NA
51656	Male	58	Non-Hispanic White	99572.4	101201	2	77	Yes	23.69	92.5	NA	No	370	161	0.96	No	Yes	No	1.84	2.431
51657	Male	54	Non-Hispanic White	16965.2	17242.7	1	76	Yes	26.03	96.2	NA	No	201	5	1.16	No	No	No	NA	NA
51658	Female	26	Mexican American	16111.9	16034.4	1	85	Yes	39.25	121.2	NA	No	0	76	1.27	No	No	No	NA	NA
51659	Female	10	Non-Hispanic White	36919.2	37760.6	2	77	NA	19.2	69.5	NA	No	NA	NA	NA	NA	NA	NA	NA	NA
51660	Male	32	Mexican American	23610.8	25129.7	1	78	NA	33.69	105.3	NA	No	175	122	0.91	No	No	No	NA	NA
51661	Female	60	Mexican American	6017.79	6385.33	2	88	Yes	32.07	100.6	NA	No	32	0	1.42	No	No	No	1.445	2.767
51662	Female	44	Mexican American	17546.5	18084.6	2	86	Yes	25.06	82.3	NA	No	146	141	1.63	No	No	No	0.689	3.569
51663	Female	18	Other Hispanic	13887.9	14104.6	2	77	NA	24.82	79.5	NA	No	95	0	1.78	NA	Yes	NA	0.576	2.198
51664	Female	53	Non-Hispanic White	78599.2	79625.6	1	84	Yes	27.62	95.1	NA	No	287	121	1.32	No	No	Yes	NA	NA
51665	Female	3	Non-Hispanic White	13382.5	14226.6	2	80	NA	16.83	54.6	NA	No	7	NA	NA	NA	NA	NA	NA	NA
51666	Female	58	Mexican American	9520.3	9566.29	2	85	NA	26.22	86	NA	No	NA	NA	1.14	No	Yes	Yes	NA	NA
51667	Male	50	Non-Hispanic White	77981.1	82236.1	1	85	No	26.6	96	Yes	No	277	618	1.06	No	Yes	No	NA	NA
51668	Female	70	Non-Hispanic Black	12778.3	13372.6	1	84	Yes	40.11	134.5	NA	Yes	0	0	1.32	No	No	Yes	NA	NA
51669	Female	65	Mexican American	6068.27	5845.77	2	86	No	27.85	101.8	NA	No	0	NA	1.24	No	No	No	2.631	4.215
51670	Male	22	Non-Hispanic White	28070.5	29193.7	1	79	Yes	28.07	94.5	NA	No	292	0	1.47	No	Yes	No	1.253	2.483
51671	Female	9	Non-Hispanic Black	10960.8	11208.1	2	89	NA	27.4	82.2	NA	No	0	NA	1.22	NA	NA	NA	NA	NA
51672	Female	27	Non-Hispanic White	88886	90562.4	1	83	NA	47.21	NA	NA	No	0	0	1.32	No	No	No	0.587	3.362
51673	Female	30	Non-Hispanic White	21345.8	21763.5	2	81	Yes	19.01	75.8	NA	No	88	NA	1.24	No	No	Yes	1.479	3.155
51674	Female	40	Non-Hispanic White	74719.6	0	2	87	NA	NA	NA	NA	No	NA	NA	NA	No	Yes	No	NA	NA
51675	Female	80	Non-Hispanic White	22147.7	23251.4	1	84	NA	19.43	74.7	Yes	No	337	118	1.22	No	No	No	1.603	2.327
51676	Male	27	Non-Hispanic Black	18673.3	19399.7	1	89	No	33.88	NA	NA	No	7	0	NA	No	No	No	NA	NA
51677	Male	33	Non-Hispanic White	18545.3	18876	2	76	Yes	28.54	103	NA	No	79	124	0.91	No	No	Yes	NA	NA
51678	Male	60	Non-Hispanic White	63539.5	63106	1	81	Yes	25.84	102.7	Yes	No	314	296	1.34	No	No	Yes	NA	NA
51679	Male	16	Other Race - Including Multi-Racial	52064.6	51984.9	2	77	NA	24.74	86.5	NA	No	6	30	1.14	NA	Yes	NA	1.242	1.293
51680	Female	60	Non-Hispanic Black	17546.5	18341.3	1	79	Yes	31.71	120.7	NA	No	262	228	0.88	No	No	Yes	1.931	5.715
51681	Female	5	Non-Hispanic White	14863.8	16470.5	1	83	NA	14.35	47.9	NA	No	3	0	NA	NA	NA	NA	NA	NA
51682	Male	11	Non-Hispanic White	21081.6	21707.8	2	76	NA	18.04	62.4	NA	No	48	65	1.86	NA	NA	NA	NA	NA
51683	Female	35	Non-Hispanic White	60492.4	62794.1	1	76	Yes	20.29	71.9	NA	No	0	0	2.3	No	No	No	0.655	2.405
51684	Female	4	Mexican American	10846.8	11966.4	3	86	NA	16.17	NA	NA	No	4	NA	NA	NA	NA	NA	NA	NA
51685	Female	56	Non-Hispanic White	105176	106549	2	76	Yes	19.73	77.9	Yes	No	13	15	2.22	No	No	No	1.231	3
51686	Male	1	Mexican American	9554.68	10209.6	1	87	NA	NA	NA	NA	No	NA	NA	NA	NA	NA	NA	NA	NA
51687	Male	78	Non-Hispanic White	42345.2	42248.6	2	82	Yes	26.79	105.5	Yes	No	284	426	1.6	No	No	Yes	0.632	2.431
51688	Male	0	Non-Hispanic White	26264.8	25830	2	76	NA	NA	NA	NA	NA	NA	NA	NA	NA	NA	NA	NA	NA
51689	Female	8	Mexican American	8509.54	9034.22	2	88	NA	25.13	80.5	NA	No	33	14	0.98	NA	NA	NA	NA	NA
51690	Female	63	Other Hispanic	5370.01	5642.64	1	88	No	32.04	103	Yes	Yes	86	2	1.29	No	No	No	NA	NA
51691	Female	57	Non-Hispanic White	92463.5	92628.9	1	76	Yes	20.66	72.5	NA	No	319	204	1.53	No	Yes	Yes	NA	NA
51692	Male	54	Other Hispanic	14464.5	14961.2	2	78	Yes	36.32	116.4	No	No	49	NA	1.6	No	Yes	No	0.802	2.845
51693	Female	70	Non-Hispanic Black	19766.9	19624.1	2	82	NA	24.88	NA	Yes	No	NA	NA	1.84	No	No	Yes	NA	NA
51694	Male	38	Non-Hispanic White	17999.3	18320.2	2	80	No	35.84	121.5	NA	No	184	156	0.93	No	No	No	1.682	2.974
51695	Male	8	Non-Hispanic White	56706.6	58390.9	2	75	NA	24.32	72.3	NA	No	3	66	1.53	NA	NA	NA	NA	NA
51696	Male	54	Non-Hispanic Black	20512	20473.5	1	79	Yes	26.62	92.6	No	No	0	0	2.22	No	No	No	0.96	2.56
51697	Male	27	Non-Hispanic Black	23988	24790.2	1	84	Yes	34.96	116	NA	No	0	NA	2.33	No	No	Yes	NA	NA
51698	Male	7	Other Hispanic	8056.94	8175.95	2	88	NA	17.7	60.7	NA	No	0	NA	1.24	NA	NA	NA	NA	NA
51699	Female	26	Mexican American	17111.9	17224	2	88	No	20.42	67.9	NA	No	0	NA	1.5	No	No	No	NA	NA
51700	Male	6	Mexican American	7778.33	8117.14	1	78	NA	17.48	60.7	NA	No	15	0	1.5	NA	NA	NA	NA	NA
51701	Male	36	Non-Hispanic White	14569	14828.7	1	76	Yes	25.95	93	NA	No	29	0	1.11	No	Yes	No	NA	NA
51702	Male	44	Non-Hispanic White	62356	62475.7	1	80	Yes	31.43	109.1	Yes	Yes	237	131	0.67	No	No	Yes	NA	NA
51703	Male	17	Non-Hispanic Black	12734.8	12891.7	1	78	NA	24.29	82.2	NA	No	0	6	1.86	NA	No	NA	NA	NA
51704	Male	54	Mexican American	12390.3	12815.8	2	85	Yes	29.31	98.5	NA	No	138	51	0.62	No	No	Yes	NA	NA
51705	Female	25	Mexican American	19336.9	19738.7	2	86	Yes	25.59	86.4	NA	No	149	77	1.55	No	No	Yes	0.824	2.017
51706	Female	2	Mexican American	7031.57	7442.23	1	88	NA	17.22	49.6	NA	No	0	0	NA	NA	NA	NA	NA	NA
51707	Female	64	Other Race - Including Multi-Racial	20619.5	20396.8	1	85	No	27.18	95.5	NA	Yes	71	NA	1.37	No	No	No	NA	NA
51708	Female	39	Non-Hispanic White	22013.4	22444.2	2	78	Yes	29.39	96.4	NA	No	1555	1109	0.96	No	No	Yes	1.558	4.163
51709	Male	40	Mexican American	18314.7	18943.6	2	88	Yes	27.56	99.2	NA	No	12	39	1.19	No	No	No	1.976	3.388
51710	Female	26	Non-Hispanic White	66791	68816.2	1	85	Yes	21	80.4	NA	No	3	0	1.32	No	No	No	NA	NA
51711	Female	59	Other Race - Including Multi-Racial	20238.5	19913.8	1	85	NA	25.79	90.8	Yes	Yes	4	NA	1.06	Yes	No	No	NA	NA
51712	Female	74	Mexican American	8684.63	0	2	88	NA	NA	NA	NA	No	NA	NA	NA	No	No	No	NA	NA
51713	Male	80	Non-Hispanic White	14436.4	15000.7	1	87	Yes	35.77	130.8	Yes	No	781	328	1.06	No	No	Yes	1.14	3.543
51714	Male	58	Non-Hispanic White	66406.4	66034.9	3	86	Yes	33.23	114.7	NA	No	292	206	0.93	No	Yes	Yes	NA	NA
51715	Male	49	Mexican American	19237.8	19898.5	2	86	Yes	29.13	100.9	NA	No	42	NA	1.24	No	No	Yes	1.795	2.896
51716	Female	7	Non-Hispanic White	16490.6	17088.3	1	75	NA	17.57	61.2	NA	No	15	29	1.55	NA	NA	NA	NA	NA
51717	Female	0	Non-Hispanic White	24549.2	25583	2	77	NA	NA	NA	NA	NA	0	0	NA	NA	NA	NA	NA	NA
51718	Female	51	Mexican American	12257.3	12633.2	2	85	Yes	30.6	108	NA	No	161	279	1.81	No	Yes	No	NA	NA
51719	Male	17	Non-Hispanic White	52387	53352.8	2	79	NA	23.34	78.5	NA	No	193	NA	1.16	NA	Yes	NA	0.813	1.086
51720	Male	12	Other Race - Including Multi-Racial	66268.8	66167.4	2	83	NA	22.85	84	NA	No	50	112	1.27	NA	Yes	NA	1.389	2.353
51721	Female	40	Mexican American	13973	14040.5	3	86	No	26.59	95	NA	No	15	205	1.19	No	No	No	NA	NA
51722	Male	16	Non-Hispanic White	58253.2	58879.8	1	79	NA	26.46	85.7	NA	No	84	82	1.55	NA	Yes	NA	0.655	1.758
51723	Male	28	Non-Hispanic Black	26081.8	26954.1	2	84	Yes	25.45	88.7	NA	No	303	119	1.55	No	No	Yes	NA	NA
51724	Female	37	Other Hispanic	24826.1	25452.9	2	77	Yes	21.16	79.7	NA	No	185	179	1.4	No	No	No	0.644	2.638
51725	Male	8	Mexican American	8625.4	8601.99	2	86	NA	18	60.6	NA	No	17	NA	1.27	NA	NA	NA	NA	NA
51726	Female	26	Non-Hispanic White	28539.9	29078.1	2	79	Yes	23.04	80.4	NA	Don't know	49	3	1.29	No	No	Yes	NA	NA
51727	Female	14	Non-Hispanic White	24983.3	25432.9	2	80	NA	36.76	119.1	NA	No	0	98	1.06	NA	No	NA	NA	NA
51728	Female	55	Non-Hispanic White	110972	112422	2	80	No	41.56	132	Yes	Yes	341	248	0.8	No	No	No	3.511	2.534
51729	Male	14	Other Hispanic	11369.6	11543.3	1	88	NA	16.56	64.2	NA	No	0	0	1.27	NA	Yes	NA	NA	NA
51730	Male	68	Other Race - Including Multi-Racial	18895	18766.1	1	86	No	23.97	89.5	NA	Yes	0	NA	1.22	No	No	No	0.96	1.94
51731	Female	28	Non-Hispanic Black	35417.3	36278	2	82	Yes	46.69	128	NA	No	100	8	1.01	No	No	No	NA	NA
51732	Male	32	Non-Hispanic White	52528.5	53465.1	1	80	Yes	20.15	75.5	NA	No	0	79	1.81	No	Yes	Yes	NA	NA
51733	Male	35	Non-Hispanic Black	33045.3	33405	2	83	NA	20.09	80.6	Yes	No	NA	NA	NA	No	Yes	No	NA	NA
51734	Male	25	Non-Hispanic White	94934.9	98260.7	2	79	Yes	27.06	91.2	NA	No	222	94	1.03	No	Yes	Yes	NA	NA
51735	Female	55	Mexican American	18907.8	20180	1	75	No	28.97	94.7	NA	No	230	252	1.53	No	No	No	NA	NA
51736	Female	60	Mexican American	6878.79	7084.38	1	81	Yes	27.3	107.1	NA	No	252	150	1.32	No	No	Yes	NA	NA
51737	Male	52	Non-Hispanic White	87287	86798.8	1	82	No	31.43	116.6	No	No	20	8	0.98	No	No	No	NA	NA
51738	Male	37	Mexican American	31310.7	33324.9	2	77	Yes	28.42	95	NA	No	77	53	1.29	No	No	No	NA	NA
51739	Female	1	Mexican American	8636.8	9141.21	1	76	NA	NA	NA	NA	No	0	0	NA	NA	NA	NA	NA	NA
51740	Female	50	Other Hispanic	14309.2	14542.4	2	78	Yes	29.15	97.3	NA	No	0	0	1.55	No	No	No	1.558	3.155
51741	Female	21	Non-Hispanic Black	34425.8	33511.3	2	83	Yes	37.33	102.3	NA	No	5	185	1.5	No	No	Yes	0.847	2.353
51742	Female	17	Non-Hispanic White	23678.3	24607.1	2	76	NA	26.98	89.3	NA	No	0	87	1.42	NA	No	NA	0.519	2.689
51743	Male	8	Other Hispanic	10315	10467.3	2	77	NA	15.59	53	NA	No	11	NA	1.84	NA	NA	NA	NA	NA
51744	Female	44	Mexican American	14288.5	14357.5	2	88	Yes	34.61	103	NA	No	94	94	1.19	No	No	No	NA	NA
51745	Male	44	Non-Hispanic White	80058.2	81219.6	2	87	Yes	25.54	97.1	Yes	No	NA	NA	0.98	No	Yes	No	NA	NA
51746	Female	40	Non-Hispanic Black	27045.2	29040.5	2	88	No	40.01	114.6	NA	No	0	0	0.88	No	Yes	Yes	2.134	3.879
51747	Male	77	Mexican American	6536.55	6807.55	3	86	Yes	43.65	141.5	NA	Yes	187	293	1.09	No	No	Yes	1.592	2.198
51748	Male	56	Mexican American	10114.5	10558.6	2	88	Yes	24.98	95.5	Yes	Yes	NA	NA	1.11	No	No	No	NA	NA
51749	Male	80	Non-Hispanic White	21842.2	22538.9	2	76	Yes	25.06	98.5	NA	No	146	95	NA	No	No	Yes	NA	NA
51750	Male	37	Non-Hispanic White	17308.3	17616.9	1	86	Yes	29.1	99.2	NA	No	300	NA	1.27	No	No	No	NA	NA
51751	Female	3	Non-Hispanic Black	12351.8	12519.2	2	86	NA	21.65	64.8	NA	No	0	0	NA	NA	NA	NA	NA	NA
51752	Female	78	Mexican American	10352	11583.4	1	81	No	22.63	91.8	Yes	Yes	NA	NA	1.37	No	No	Yes	NA	NA
51753	Male	3	Non-Hispanic White	41475.6	45713.3	1	76	NA	14.35	44	NA	No	0	0	NA	NA	NA	NA	NA	NA
51754	Female	58	Non-Hispanic White	93958.5	95185.4	1	79	NA	37.92	121	Yes	No	4	3	1.32	No	No	No	2.202	2.302
51755	Male	1	Non-Hispanic White	26150.9	26923.9	1	82	NA	NA	NA	NA	No	0	0	NA	NA	NA	NA	NA	NA
51756	Female	23	Non-Hispanic Black	25341.5	24668.3	1	78	Yes	33.68	102	NA	No	12	112	0.93	No	No	No	NA	NA
51757	Female	28	Non-Hispanic White	27259.8	27279.4	1	77	Yes	24.49	85.6	NA	No	87	0	1.76	No	No	Yes	1.931	1.655
51758	Female	13	Non-Hispanic White	58368.5	59870.5	2	79	NA	18.16	70.1	NA	No	0	2	1.55	NA	Yes	NA	NA	NA
51759	Male	40	Mexican American	18314.7	18943.6	1	88	Yes	32.29	110	NA	No	580	557	1.24	No	No	Yes	NA	NA
51760	Female	27	Other Hispanic	21281.1	21607.3	1	77	Yes	25.52	96.1	Yes	No	169	159	0.83	No	No	Yes	4.324	1.267
51761	Female	31	Mexican American	30844.5	31182.5	1	81	NA	28.96	NA	NA	No	NA	NA	NA	No	No	No	NA	NA
51762	Female	22	Non-Hispanic Black	34192.3	33284	2	78	Yes	25.28	81.9	NA	No	94	163	1.47	No	No	No	0.666	1.629
51763	Male	3	Non-Hispanic Black	13248.8	13015.2	2	78	NA	16.41	54.1	NA	No	0	NA	NA	NA	NA	NA	NA	NA
51764	Female	29	Non-Hispanic White	62514	64409.6	1	80	Yes	32.49	107.4	NA	No	0	2	1.01	No	No	No	NA	NA
51765	Female	11	Non-Hispanic White	43928.1	45520.2	1	76	NA	18.35	69.3	NA	No	2	2	1.03	NA	NA	NA	NA	NA
51766	Female	17	Non-Hispanic White	56943	58385.3	1	77	NA	20.53	69.2	NA	No	16	NA	1.63	NA	Yes	NA	0.666	3.155
51767	Female	6	Non-Hispanic White	47349.2	48409.1	2	83	NA	16.24	52.3	NA	No	20	3	NA	NA	NA	NA	NA	NA
51768	Female	56	Non-Hispanic White	106656	108049	2	79	Yes	28.48	91.6	NA	No	9	75	1.66	No	No	No	1.355	5.043
51769	Female	80	Non-Hispanic White	29691.1	32858	1	77	NA	NA	NA	Yes	No	NA	NA	NA	No	No	Yes	NA	NA
51770	Female	60	Non-Hispanic White	65849.7	65138.4	2	76	No	23.41	78	NA	No	101	96	1.47	No	No	Yes	NA	NA
51771	Female	16	Non-Hispanic White	43064.8	44173	1	80	NA	19.41	71.7	NA	No	0	0	1.14	NA	No	NA	NA	NA
51772	Male	30	Non-Hispanic Black	28600.3	28809.6	2	80	NA	36.28	NA	NA	No	NA	NA	1.22	No	Yes	No	NA	NA
51773	Female	6	Non-Hispanic White	36245.7	37071.7	2	81	NA	19.05	64.8	NA	No	9	0	NA	NA	NA	NA	NA	NA
51774	Female	26	Non-Hispanic White	98271	100124	1	77	Yes	25.87	87.2	NA	No	162	61	2.09	No	No	Yes	NA	NA
51775	Male	25	Non-Hispanic Black	33335.7	34450.5	2	78	NA	28.47	89.7	NA	No	NA	NA	1.78	No	No	Yes	0.35	2.069
51776	Male	30	Mexican American	25173.1	26792.4	2	86	Yes	28.6	94.8	NA	No	74	144	0.91	No	No	Yes	NA	NA
51777	Female	22	Non-Hispanic White	28458.3	29321.2	1	76	Yes	28.16	91.3	NA	No	210	29	1.37	No	No	Yes	1.264	3.465
51778	Male	72	Mexican American	13130.9	14128.5	1	87	No	33.1	115.1	Yes	No	146	115	1.29	No	No	Yes	NA	NA
51779	Male	36	Mexican American	22833.9	24159.5	1	86	NA	27.05	92.7	NA	No	105	238	0.98	No	No	No	0.892	2.896
51780	Female	54	Non-Hispanic White	91527.5	92722.7	1	86	Yes	21.03	76.7	Yes	No	278	166	1.32	No	Yes	No	NA	NA
51781	Male	29	Non-Hispanic White	89317.9	94789.3	2	85	Yes	30.9	103.5	NA	No	198	NA	0.98	No	Yes	No	NA	NA
51782	Female	23	Non-Hispanic Black	26752	26872.4	2	84	No	34.55	114.3	NA	No	0	0	1.47	No	No	No	0.497	1.552
51783	Male	42	Other Hispanic	20746.6	21277.2	1	81	Yes	27.49	102.6	NA	Yes	58	38	1.09	No	No	Yes	4.042	3.905
51784	Male	61	Mexican American	5848.9	6162.9	2	88	Yes	31.13	97.7	NA	No	188	121	1.4	No	No	Yes	NA	NA
51785	Male	5	Mexican American	18578.5	0	1	75	NA	NA	NA	NA	No	NA	NA	NA	NA	NA	NA	NA	NA
51786	Male	0	Mexican American	7117.47	7121.71	2	81	NA	NA	NA	NA	NA	0	0	NA	NA	NA	NA	NA	NA
51787	Female	22	Mexican American	24051.6	23935.9	2	77	Yes	31.35	96.7	NA	No	207	213	1.45	No	No	No	0.61	2.767
51788	Male	17	Other Race - Including Multi-Racial	30144.4	30098.2	2	79	NA	31.51	110.5	NA	No	414	474	0.78	NA	Yes	NA	0.756	2.043
51789	Female	9	Non-Hispanic Black	12241.1	12517.3	2	84	NA	27.74	89.6	NA	No	NA	NA	0.83	NA	NA	NA	NA	NA
51790	Female	80	Non-Hispanic White	24849.9	26088.2	2	81	Yes	27.25	98.9	NA	No	197	141	2.43	No	No	No	NA	NA
51791	Male	31	Other Race - Including Multi-Racial	17768	17694.3	1	79	Yes	23.3	88	NA	No	0	NA	0.72	No	No	Yes	3.827	1.836
51792	Male	35	Other Race - Including Multi-Racial	50893.3	50682.1	1	86	NA	25.42	NA	NA	Yes	NA	NA	0.98	No	No	No	NA	NA
51793	Female	31	Mexican American	17662.9	18752.2	1	88	NA	26.65	87.2	NA	No	143	137	NA	No	Yes	No	NA	NA
51794	Male	13	Other Hispanic	12887.9	13084.9	2	77	NA	24.53	83.2	NA	No	37	96	1.01	NA	Yes	NA	NA	NA
51795	Female	32	Non-Hispanic Black	22588.6	23132.2	2	84	Yes	22.74	80.4	NA	No	127	4	1.14	No	No	Yes	NA	NA
51796	Female	62	Non-Hispanic White	61516.1	60851.7	1	77	Yes	23	84.9	Yes	No	106	44	1.34	No	No	No	NA	NA
51797	Female	2	Other Hispanic	11470.8	12654.8	2	77	NA	15.27	48.4	NA	No	0	0	NA	NA	NA	NA	NA	NA
51798	Male	62	Other Hispanic	6582.06	6797.61	2	75	Yes	35.59	116.4	NA	No	151	226	0.93	No	No	Yes	NA	NA
51799	Male	50	Mexican American	12390.3	12553.1	2	85	Yes	29.83	95.2	NA	No	15	0	0.98	No	Yes	No	NA	NA
51800	Male	1	Non-Hispanic White	8918.62	9182.26	2	76	NA	NA	NA	NA	No	0	1	NA	NA	NA	NA	NA	NA
51801	Male	26	Other Race - Including Multi-Racial	80259.3	85323.8	1	85	Yes	22.81	83.1	NA	No	219	249	1.86	No	Yes	No	0.689	2.793
51802	Male	2	Mexican American	9888.95	9685.93	1	87	NA	15.43	43.6	NA	No	9	NA	NA	NA	NA	NA	NA	NA
51803	Male	58	Non-Hispanic Black	17158.9	18014.4	1	84	Yes	29.27	102	NA	No	510	NA	1.78	No	No	Yes	0.994	3.776
51804	Male	80	Non-Hispanic White	15520	16676	1	77	No	17.87	75	NA	No	142	271	1.53	Yes	No	Yes	NA	NA
51805	Female	42	Non-Hispanic Black	25579.6	27466.7	1	78	No	26.78	93.2	NA	No	0	2	1.19	No	No	No	NA	NA
51806	Male	53	Non-Hispanic White	20723.5	20607.6	1	82	Yes	39.01	133.2	Yes	No	690	693	1.11	No	No	No	NA	NA
51807	Male	78	Other Hispanic	13703.9	14387	2	82	No	34.24	110.4	NA	No	6	6	1.14	No	No	No	2.269	4.836
51808	Female	43	Other Hispanic	26030.8	26829.1	1	75	Yes	30.7	97.3	NA	No	62	99	1.03	No	No	No	NA	NA
51809	Female	35	Non-Hispanic White	52723.3	54729.4	1	79	Yes	20.39	82.2	NA	No	464	NA	1.81	No	Yes	Yes	0.61	1.914
51810	Male	7	Non-Hispanic White	44315.7	45039.5	1	79	NA	15.18	52.9	NA	No	2	13	1.81	NA	NA	NA	NA	NA
51811	Male	5	Non-Hispanic Black	11870.1	11660.8	2	87	NA	14.77	49	NA	No	5	0	NA	NA	NA	NA	NA	NA
51812	Female	12	Mexican American	15050.8	15178.1	2	83	NA	18.79	76	NA	No	11	10	1.32	NA	No	NA	1.163	2.638
51813	Female	8	Non-Hispanic White	40958.5	41891.9	2	77	NA	17.24	63.2	NA	No	0	5	1.4	NA	NA	NA	NA	NA
51814	Female	12	Mexican American	19752.9	19993.6	1	75	NA	18.62	61	NA	No	59	87	1.89	NA	Yes	NA	0.361	1.862
51815	Female	44	Other Hispanic	18092.1	18646.9	2	82	Yes	23.71	75.8	NA	No	5	83	1.03	No	Yes	No	2.326	3.026
51816	Female	20	Non-Hispanic Black	34425.8	34580.7	2	83	Yes	23.9	80.6	NA	No	172	0	2.04	No	No	No	0.79	2.87
51817	Female	80	Non-Hispanic White	25027.5	27697	3	86	Yes	21.2	81.5	NA	No	0	0	1.66	No	No	No	1.377	2.741
51818	Male	56	Mexican American	8877.49	9128.24	2	86	NA	22.64	78.5	NA	No	220	95	1.14	No	Yes	No	NA	NA
51819	Male	80	Non-Hispanic White	18794.7	20194.7	1	85	Yes	34.04	117.6	Yes	Yes	5	4	1.71	No	No	No	NA	NA
51820	Male	80	Non-Hispanic White	24807.6	26655.3	2	83	Yes	NA	NA	Yes	Yes	NA	NA	NA	Yes	No	Yes	NA	NA
51821	Male	70	Non-Hispanic Black	9070.83	10142.6	1	78	Yes	30.67	112	Yes	Yes	219	49	NA	No	No	Yes	NA	NA
51822	Male	21	Non-Hispanic White	101815	108052	2	79	Yes	36.91	115.5	NA	No	51	NA	1.27	No	No	Yes	1.208	3.129
51823	Female	80	Non-Hispanic White	19796.5	20706.1	1	76	Yes	30.99	100.4	Yes	No	191	99	1.84	No	No	No	NA	NA
51824	Female	23	Non-Hispanic Black	26318.6	26437	1	85	Yes	35.35	102.8	NA	No	48	95	0.83	No	No	Yes	NA	NA
51825	Male	22	Other Hispanic	32231	32177.2	2	78	Yes	21.35	74.9	NA	No	0	40	1.24	No	Yes	No	NA	NA
51826	Female	13	Non-Hispanic White	13929.1	14287.6	1	80	NA	33.05	102.6	NA	No	0	77	1.14	NA	Yes	NA	NA	NA
51827	Male	1	Mexican American	6276.19	6433.95	1	88	NA	NA	NA	NA	No	0	35	NA	NA	NA	NA	NA	NA
51828	Female	66	Non-Hispanic Black	13992.5	14144.4	1	78	NA	28.6	NA	Yes	Yes	NA	NA	NA	No	No	No	NA	NA
51829	Female	34	Non-Hispanic White	57403.8	59588	2	79	Yes	25.36	90.3	NA	No	343	370	2.02	No	No	No	NA	NA
51830	Female	42	Non-Hispanic White	84008.2	85415.9	2	81	No	19.64	69.9	NA	No	26	2	1.27	No	Yes	No	NA	NA
51831	Female	41	Non-Hispanic Black	28471.8	29054	2	83	Yes	24.88	84.3	NA	No	0	0	1.14	No	No	No	0.711	2.534
51832	Male	38	Other Race - Including Multi-Racial	65489.6	68137.2	2	79	Yes	25.91	95.3	NA	No	50	76	0.88	No	No	Yes	NA	NA
51833	Female	48	Non-Hispanic White	20007.3	20571.4	2	76	No	26.37	88.6	NA	No	212	305	1.24	No	No	Yes	1.784	6.129
51834	Female	66	Mexican American	7050.96	7261.7	1	75	No	22.83	86.1	Yes	Yes	1	NA	1.24	No	No	Yes	3.613	3.569
51835	Male	9	Other Hispanic	10495	10650	2	78	NA	28.09	85	NA	No	197	7	0.91	NA	NA	NA	NA	NA
51836	Male	51	Non-Hispanic Black	20544.8	20266.3	1	82	Yes	26.52	98	Yes	No	294	304	1.22	Yes	No	Yes	2.495	3.207
51837	Female	14	Mexican American	9237.37	9155.01	3	86	NA	19.67	69.6	NA	No	1	39	1.37	NA	No	NA	1.163	1.655
51838	Female	3	Non-Hispanic White	47195.6	48854.2	2	75	NA	15.71	47.7	NA	No	0	NA	NA	NA	NA	NA	NA	NA
51839	Male	36	Other Hispanic	31857.2	32902.4	2	78	No	44.46	147.7	NA	No	203	234	1.03	No	No	No	NA	NA
51840	Male	2	Mexican American	7739.79	7934.35	2	85	NA	17.06	45.9	NA	No	NA	NA	NA	NA	NA	NA	NA	NA
51841	Female	12	Non-Hispanic White	27067.4	27752.9	2	80	NA	20.86	77.8	NA	No	0	0	1.45	NA	No	NA	0.452	2.069
51842	Female	19	Mexican American	15924.2	16433	2	75	NA	24.85	79.8	NA	No	0	18	1.42	NA	Yes	NA	0.677	1.396
51843	Female	27	Other Hispanic	16402.6	16323.7	1	88	No	22.93	NA	NA	No	142	32	1.73	No	Yes	No	0.756	2.612
51844	Female	61	Non-Hispanic Black	16944.7	17712.2	2	87	Yes	34.73	NA	NA	No	NA	NA	NA	No	No	Yes	NA	NA
51845	Female	50	Other Race - Including Multi-Racial	27951.3	28522.9	2	81	No	40.7	120.5	Yes	Yes	30	10	1.32	No	No	No	NA	NA
51846	Male	43	Non-Hispanic White	67585.7	68566.2	1	77	Yes	39.82	142.8	Yes	No	284	142	1.27	No	No	No	NA	NA
51847	Female	4	Non-Hispanic White	10210.1	10568.6	1	80	NA	18.23	62.6	NA	No	7	6	NA	NA	NA	NA	NA	NA
51848	Male	52	Mexican American	12391.4	12741.4	1	87	Yes	27.61	99	NA	No	12	0	1.14	No	No	No	NA	NA
51849	Female	41	Non-Hispanic Black	35750.1	37645.4	2	82	No	29.11	99.5	NA	No	142	77	1.58	No	No	No	0.655	2.198
51850	Male	27	Non-Hispanic White	87373.2	90869.2	1	86	Yes	20.03	74	NA	No	97	142	2.04	No	Yes	No	0.576	2.56
51851	Female	46	Mexican American	15302.7	15376.6	1	76	No	27.32	90.7	NA	No	11	0	1.16	No	No	No	NA	NA
51852	Female	6	Other Race - Including Multi-Racial	10450.6	10755.5	2	75	NA	13.88	50.7	NA	No	0	0	NA	NA	NA	NA	NA	NA
51853	Male	17	Other Hispanic	12887.9	13084.9	2	77	NA	27.74	94.8	NA	No	57	0	1.16	NA	Yes	NA	NA	NA
51854	Male	75	Mexican American	10928	11381.1	1	81	Yes	21.2	93.4	NA	No	180	347	1.03	No	No	Yes	NA	NA
51855	Male	63	Non-Hispanic Black	12001.4	12579.3	2	83	Yes	22.32	91.7	NA	No	4	4	1.14	No	No	Yes	NA	NA
51856	Female	61	Other Hispanic	5133.48	5117.33	2	77	Yes	28.37	88.2	NA	No	216	311	1.66	No	No	Yes	2.529	4.474
51857	Female	44	Other Race - Including Multi-Racial	153810	158147	2	79	No	24.03	83.7	NA	No	36	28	1.71	No	Yes	Yes	NA	NA
51858	Female	44	Other Hispanic	14288.5	14357.5	2	88	NA	34.57	109.2	NA	No	121	101	1.71	No	No	No	1.073	6.284
51859	Male	7	Non-Hispanic Black	14456	15522.2	2	82	NA	28.85	89.2	NA	No	0	5	1.14	NA	NA	NA	NA	NA
51860	Female	11	Non-Hispanic Black	14322.9	14740.8	2	78	NA	21.43	70	NA	No	143	NA	1.24	NA	NA	NA	NA	NA
51861	Male	80	Non-Hispanic White	20593.7	22127.7	1	76	Yes	29.34	103.6	Yes	Yes	40	107	1.86	Yes	No	No	1.411	1.577
51862	Female	15	Non-Hispanic White	54772.4	56920.8	1	80	NA	31.52	102	NA	No	79	4	1.11	NA	Yes	NA	0.655	3
51863	Female	76	Non-Hispanic Black	14145.3	14043.1	2	75	No	31.91	108	Yes	Yes	201	142	1.29	No	No	Yes	1.773	3.388
51864	Male	3	Non-Hispanic White	11711.7	12383.6	2	80	NA	16.24	50.5	NA	No	4	0	NA	NA	NA	NA	NA	NA
51865	Female	40	Non-Hispanic Black	29736.2	30344.3	1	82	Yes	28.6	84	No	No	81	4	1.27	No	Yes	No	NA	NA
51866	Male	74	Non-Hispanic White	33006.3	32931	2	81	Yes	28.12	108	Yes	No	230	248	1.34	Yes	No	No	1.818	3.672
51867	Female	35	Non-Hispanic White	55004.6	57097.5	1	85	Yes	21.02	80.4	NA	No	49	73	1.27	No	Yes	No	NA	NA
51868	Male	29	Other Race - Including Multi-Racial	87373.2	88906.8	1	86	Yes	27.93	92.5	NA	No	140	NA	1.68	No	No	No	NA	NA
51869	Female	7	Non-Hispanic White	48173.4	48899.7	1	83	NA	18.95	56.8	NA	No	32	5	1.47	NA	NA	NA	NA	NA
51870	Female	6	Mexican American	8509.54	0	2	88	NA	NA	NA	NA	No	NA	NA	NA	NA	NA	NA	NA	NA
51871	Female	23	Mexican American	17111.9	0	1	88	NA	NA	NA	NA	No	NA	NA	NA	No	No	No	NA	NA
51872	Male	10	Other Hispanic	8849.62	8980.33	1	81	NA	17.01	63.5	NA	No	34	NA	1.34	NA	NA	NA	NA	NA
51873	Male	17	Non-Hispanic Black	16706.3	17372.3	1	82	NA	23.32	76.1	NA	No	270	74	1.4	NA	Yes	NA	NA	NA
51874	Male	56	Non-Hispanic White	99572.4	0	1	76	NA	NA	NA	NA	No	NA	NA	NA	No	No	Yes	NA	NA
51875	Female	63	Mexican American	7691.33	7921.2	1	87	No	33.16	103	Yes	No	107	NA	1.24	No	No	No	2.631	5.896
51876	Female	0	Mexican American	4136.65	4156.53	1	88	NA	NA	NA	NA	NA	0	0	NA	NA	NA	NA	NA	NA
51877	Male	55	Non-Hispanic Black	21166.7	21127	1	81	No	40.25	128.8	NA	No	5	0	0.88	No	Yes	No	NA	NA
51878	Male	75	Non-Hispanic White	33722.5	33645.6	2	76	No	29.47	107.4	Yes	No	478	412	0.8	Yes	No	No	NA	NA
51879	Male	4	Other Race - Including Multi-Racial	10877	11418.9	1	84	NA	15.24	46.7	NA	No	26	0	NA	NA	NA	NA	NA	NA
51880	Male	47	Mexican American	17990.1	18226.4	1	85	Yes	23.89	87	NA	No	3	24	0.78	No	No	No	NA	NA
51881	Male	11	Mexican American	9246.57	9417.81	2	86	NA	31.81	97.8	NA	No	0	0	0.96	NA	NA	NA	NA	NA
51882	Male	25	Other Hispanic	25256.5	25363.8	2	88	Yes	22.58	85	NA	No	132	134	0.96	No	Yes	No	NA	NA
51883	Female	63	Mexican American	5911.15	5939.99	1	85	NA	31.5	100.8	NA	No	NA	NA	1.5	No	No	No	NA	NA
51884	Male	9	Other Hispanic	13799.9	14003.7	1	75	NA	14.81	53.4	NA	No	3	50	NA	NA	NA	NA	NA	NA
51885	Male	43	Other Hispanic	19584.7	20257.2	1	86	Yes	22.14	83.5	Yes	Yes	9	NA	1.37	No	No	No	1.016	3.465
51886	Male	30	Mexican American	20881.6	22871.4	3	86	Yes	30.69	96.2	NA	No	0	0	1.27	No	No	No	1.942	3.879
51887	Male	22	Non-Hispanic White	102481	104280	2	77	Yes	29.37	102.8	NA	No	66	0	NA	No	No	No	NA	NA
51888	Male	63	Non-Hispanic White	53058.4	52696.4	1	80	Yes	27.46	101.1	NA	No	0	8	1.09	No	No	No	1.106	3.75
51889	Male	66	Non-Hispanic Black	9326.2	9775.24	2	84	Yes	23.13	91.5	NA	Yes	34	NA	1.16	No	No	Yes	NA	NA
51890	Female	3	Non-Hispanic White	9494.05	10092.9	1	80	NA	14.21	47.9	NA	No	0	0	NA	NA	NA	NA	NA	NA
51891	Male	76	Non-Hispanic Black	11983.6	12711.4	2	81	NA	30.59	105.4	Yes	Yes	NA	NA	NA	Yes	No	Yes	NA	NA
51892	Male	50	Other Race - Including Multi-Racial	77981.1	81016.1	1	85	Yes	29.65	105	NA	No	0	NA	0.85	No	No	No	NA	NA
51893	Female	70	Non-Hispanic White	36390.4	36689.3	2	77	Yes	40.46	117.5	Yes	No	121	106	0.98	No	No	Yes	2.902	1.5
51894	Female	5	Other Hispanic	12275.5	13542.5	2	77	NA	14.33	48.2	NA	No	3	8	NA	NA	NA	NA	NA	NA
51895	Female	61	Mexican American	8526.03	8567.63	1	81	No	31.28	114.4	Yes	Yes	255	NA	1.6	No	No	No	NA	NA
51896	Female	16	Other Hispanic	10472.6	10561.2	1	78	NA	26.95	82.7	NA	No	0	5	1.03	NA	No	NA	0.779	2.043
51897	Female	15	Non-Hispanic White	27067.4	27752.9	2	80	NA	23.29	77.4	NA	No	53	67	1.5	NA	No	NA	0.485	2.198
51898	Female	31	Non-Hispanic White	21495	22563.9	2	79	Yes	48.91	132.3	NA	No	365	351	1.06	No	No	No	NA	NA
51899	Female	30	Non-Hispanic White	59017.8	61263.4	2	76	Yes	20.47	81.1	NA	No	0	NA	1.16	No	No	No	NA	NA
51900	Female	70	Non-Hispanic Black	18190.2	18281.8	1	83	Yes	38.54	123.5	Yes	Yes	10	1	1.45	No	No	Yes	0.847	2.612
51901	Female	12	Non-Hispanic White	75962.9	77917.6	2	79	NA	16.58	63.8	NA	No	41	41	1.29	NA	Yes	NA	0.689	1.681
51902	Male	46	Non-Hispanic White	66874.9	66380	1	80	NA	32.32	NA	NA	No	726	387	0.83	No	No	Yes	NA	NA
51903	Male	21	Mexican American	32280.3	31752.9	1	87	Yes	34.78	109.6	NA	No	29	43	0.72	No	No	No	NA	NA
51904	Male	23	Other Race - Including Multi-Racial	27381.8	27862.4	2	84	Yes	25.15	87.2	NA	No	71	81	1.45	No	Yes	No	NA	NA
51905	Female	52	Non-Hispanic Black	18478.8	18856.7	2	84	No	28.95	96.2	Yes	No	0	NA	1.29	Yes	No	Yes	NA	NA
51906	Male	46	Non-Hispanic White	93459.8	94815.6	2	83	Yes	34.22	113	NA	No	276	128	1.01	No	No	No	0.994	2.508
51907	Female	22	Non-Hispanic Black	21128.1	20566.8	1	80	Yes	33.06	99	NA	No	0	0	1.09	No	Yes	Yes	1.411	2.121
51908	Female	43	Other Hispanic	16227.8	16306.2	2	82	No	39.55	113	NA	No	179	NA	1.24	No	No	Yes	NA	NA
51909	Male	55	Non-Hispanic Black	20544.8	20544.1	1	82	No	36.74	126	Yes	Yes	4	4	0.93	No	No	No	NA	NA
51910	Male	6	Mexican American	8272.36	8425.55	1	89	NA	19.19	65	NA	No	3	NA	1.63	NA	NA	NA	NA	NA
51911	Male	48	Non-Hispanic White	62356	63260.6	1	80	Yes	25.65	96.7	NA	No	291	390	1.47	No	No	No	NA	NA
51912	Female	27	Non-Hispanic White	18578.4	18591.8	2	75	No	38.32	121	NA	No	483	521	1.11	No	No	Yes	NA	NA
51913	Male	5	Non-Hispanic Black	12972.7	12743.9	1	76	NA	15.48	NA	NA	No	0	0	NA	NA	NA	NA	NA	NA
51914	Female	10	Mexican American	9995.86	10141.6	2	85	NA	20.4	73.2	NA	No	25	0	0.8	NA	NA	NA	NA	NA
51915	Male	33	Non-Hispanic White	13875.4	14007.3	1	80	Yes	46.75	143.8	NA	Yes	104	62	1.06	No	No	Yes	NA	NA
51916	Female	66	Mexican American	5033.76	5184.2	3	86	Yes	31.83	104.2	Yes	No	94	77	1.16	No	No	No	1.287	4.991
51917	Male	16	Non-Hispanic Black	19480.5	19631.3	2	79	NA	22.7	82	NA	No	91	1	2.04	NA	Yes	NA	NA	NA
51918	Male	21	Non-Hispanic White	30152.9	31359.4	1	82	Yes	26.53	101.4	NA	No	7	12	0.88	No	No	Yes	NA	NA
51919	Female	64	Non-Hispanic White	64451.2	63755.1	2	81	Yes	33.99	104.6	NA	No	47	0	1.16	No	No	Yes	1.784	2.767
51920	Male	9	Non-Hispanic White	35045.4	35617.9	1	77	NA	17.29	59.6	NA	No	3	0	1.45	NA	NA	NA	NA	NA
51921	Male	55	Non-Hispanic Black	18685.6	18605.4	1	88	Yes	26.97	98.8	Yes	No	160	189	1.27	No	No	Yes	NA	NA
51922	Male	46	Non-Hispanic Black	23943.7	23814.3	1	86	Yes	23.25	83.5	NA	No	0	2	2.15	No	Yes	Yes	NA	NA
51923	Female	24	Mexican American	18836.2	19227.6	1	85	Yes	22.53	79	NA	No	0	0	NA	No	Yes	No	NA	NA
51924	Male	18	Mexican American	12056.9	13276.3	1	76	NA	24.25	84.5	NA	No	1	0	1.03	NA	No	NA	0.869	2.198
51925	Male	80	Non-Hispanic Black	9070.83	10142.6	1	78	No	48.4	146	Yes	No	126	63	1.47	Yes	No	No	1.513	2.586
51926	Male	7	Mexican American	6984.36	6965.41	2	89	NA	15.22	49.6	NA	No	0	5	NA	NA	NA	NA	NA	NA
51927	Female	7	Non-Hispanic White	16321.2	16693.2	2	80	NA	21.1	68.4	NA	No	0	5	1.29	NA	NA	NA	NA	NA
51928	Female	62	Other Race - Including Multi-Racial	22447.2	22204.7	1	86	No	20.76	82.2	Yes	No	426	NA	1.58	No	No	No	1.389	2.586
51929	Female	80	Non-Hispanic White	33429.8	35776.7	2	81	No	22.73	79.8	NA	No	303	309	1.73	No	No	No	0.779	2.56
51930	Male	25	Other Hispanic	32231	32367.9	2	78	Yes	26.42	90.3	NA	No	0	23	1.01	No	Yes	No	0.813	2.819
51931	Male	19	Non-Hispanic Black	16413.4	16615.7	2	78	NA	21.55	72.8	NA	No	114	NA	1.16	NA	No	NA	NA	NA
51932	Female	1	Non-Hispanic Black	9732.06	9846.95	2	84	NA	NA	NA	NA	No	0	NA	NA	NA	NA	NA	NA	NA
51933	Male	54	Non-Hispanic White	99572.4	103268	2	77	Yes	35.82	115.7	NA	No	643	512	1.24	No	No	Yes	1.411	3.284
51934	Male	13	Non-Hispanic Black	19522.8	19891.2	2	83	NA	21.13	73.2	NA	No	3	4	1.34	NA	Yes	NA	0.406	0.802
51935	Male	14	Non-Hispanic White	52973.4	53950	2	78	NA	22.92	74.2	NA	No	47	NA	NA	NA	No	NA	NA	NA
51936	Female	51	Other Hispanic	12341	12719.5	2	87	Yes	26.14	90	NA	Borderline	142	236	1.42	No	No	No	1.253	2.172
51937	Male	11	Mexican American	13636	14159.7	1	75	NA	14.03	57.6	NA	No	NA	NA	NA	NA	NA	NA	NA	NA
51938	Female	9	Non-Hispanic White	41673.4	0	2	78	NA	NA	NA	NA	No	NA	NA	NA	NA	NA	NA	NA	NA
51939	Male	1	Other Hispanic	6904.37	6762.62	1	88	NA	NA	NA	NA	No	NA	NA	NA	NA	NA	NA	NA	NA
51940	Male	31	Non-Hispanic White	14719.8	14982.2	2	81	Yes	30.49	106.3	NA	No	298	127	1.24	No	No	No	1.987	4.086
51941	Male	28	Non-Hispanic Black	24706.6	25442.7	1	78	Yes	35.24	108.1	NA	No	199	NA	0.96	No	Yes	No	NA	NA
51942	Female	57	Non-Hispanic White	80953.8	79654.8	1	78	NA	29.12	96.3	NA	No	95	4	1.53	No	No	No	1.976	5.586
51943	Female	39	Non-Hispanic White	69292.8	71929.4	2	81	Yes	36.75	117.8	Yes	No	495	0	1.19	No	No	Yes	NA	NA
51944	Male	42	Other Hispanic	24209.5	25040.9	2	82	NA	25.65	82.7	NA	No	219	284	1.32	No	No	No	NA	NA
51945	Female	46	Other Race - Including Multi-Racial	16665.7	16643.3	1	79	Yes	34.71	111.7	NA	Yes	258	242	1.27	No	No	Yes	2.868	4.603
51946	Female	4	Mexican American	10023.7	0	2	88	NA	NA	NA	NA	No	NA	NA	NA	NA	NA	NA	NA	NA
51947	Female	0	Mexican American	3279.93	3364.4	3	86	NA	NA	NA	NA	NA	NA	NA	NA	NA	NA	NA	NA	NA
51948	Female	70	Non-Hispanic Black	16310.3	16506.7	2	87	No	28.31	93.8	NA	No	6	NA	1.6	No	No	No	0.802	3.853
51949	Female	15	Mexican American	12675.2	13080.2	2	87	NA	NA	NA	NA	No	93	0	1.01	NA	Yes	NA	3.387	4.138
51950	Female	9	Non-Hispanic Black	13864.2	14177	2	78	NA	19.28	66.7	NA	No	1	0	1.16	NA	NA	NA	NA	NA
51951	Female	56	Other Race - Including Multi-Racial	94204.3	93110	2	87	No	29.35	94	Yes	No	255	219	2.43	No	No	No	1.49	3.026
51952	Female	46	Non-Hispanic White	62342.2	63386.8	1	84	No	22.5	77.3	NA	No	261	272	1.47	No	No	No	0.632	2.586
51953	Female	2	Non-Hispanic White	26668.3	27604.7	2	77	NA	15.34	45.2	NA	No	0	0	NA	NA	NA	NA	NA	NA
51954	Male	14	Non-Hispanic White	51660.1	52591.7	2	76	NA	17.69	67.7	NA	No	3	NA	1.42	NA	No	NA	NA	NA
51955	Male	4	Mexican American	15923.1	16323.3	2	75	NA	14	48.4	NA	No	0	0	NA	NA	NA	NA	NA	NA
51956	Female	4	Mexican American	15573	17180.5	1	87	NA	18.44	58.4	NA	No	0	0	NA	NA	NA	NA	NA	NA
51957	Female	40	Non-Hispanic White	18069.4	18372.1	2	76	Yes	31.25	104	NA	Yes	142	142	0.96	No	No	No	NA	NA
51958	Male	29	Other Race - Including Multi-Racial	70998	72244.2	2	89	No	26.88	92.7	NA	No	164	184	1.06	No	Yes	No	NA	NA
51959	Male	31	Mexican American	20881.6	22224.9	3	86	No	28.97	101.3	NA	No	0	157	0.67	No	No	Yes	NA	NA
51960	Male	1	Mexican American	6276.19	6433.95	1	88	NA	NA	NA	NA	No	NA	NA	NA	NA	NA	NA	NA	NA
51961	Female	36	Non-Hispanic White	48657.5	51077.1	2	89	Yes	25.21	93	NA	No	265	5	1.34	No	No	Yes	0.655	2.121
51962	Female	0	Other Hispanic	3882.49	4718.77	1	84	NA	NA	NA	NA	NA	0	0	NA	NA	NA	NA	NA	NA
51963	Male	49	Non-Hispanic White	66796.4	67765.4	1	84	No	23.43	95.5	NA	No	0	0	1.22	No	No	No	1.321	3.75
51964	Female	60	Non-Hispanic White	65849.7	65943	2	76	Yes	30.69	100.1	Yes	No	144	270	1.73	No	No	No	0.666	3.129
51965	Male	10	Mexican American	8553.64	8882.17	2	88	NA	17.17	66	NA	No	NA	NA	1.19	NA	NA	NA	NA	NA
51966	Female	28	Non-Hispanic White	68566.4	68924.7	2	86	No	25.09	88	NA	No	846	127	1.73	No	No	No	NA	NA
51967	Male	61	Mexican American	5913.06	6230.51	2	89	Yes	30.07	108.5	Yes	Yes	47	0	1.01	No	No	No	NA	NA
51968	Male	45	Other Hispanic	17322.2	17917	1	78	Yes	37.42	112.5	NA	No	95	95	1.09	No	Yes	Yes	1.773	3.724
51969	Male	2	Non-Hispanic Black	8616.72	10029.7	2	84	NA	17.03	46.6	NA	No	0	0	NA	NA	NA	NA	NA	NA
51970	Male	8	Non-Hispanic White	39607.8	40254.7	2	77	NA	18.23	63	NA	No	NA	NA	1.53	NA	NA	NA	NA	NA
51971	Male	32	Other Hispanic	31857.2	33706.7	2	78	No	38.13	114.9	NA	No	184	NA	0.98	No	No	No	1.502	3.724
51972	Female	53	Mexican American	12257.3	12457.1	2	85	No	28.91	99.2	Yes	No	0	0	NA	No	No	No	NA	NA
51973	Male	46	Non-Hispanic White	92825.8	94172.4	2	78	Yes	30.22	106.2	Yes	No	82	18	0.85	No	No	No	1.671	3.672
51974	Female	55	Mexican American	18907.8	20180	1	86	NA	28.51	103.9	NA	No	406	NA	2.25	No	No	No	NA	NA
51975	Male	57	Non-Hispanic White	20103.6	20432.4	2	80	Yes	31.88	112	Yes	No	144	291	1.06	No	No	Yes	3.161	3.31
51976	Male	79	Non-Hispanic White	34940.3	34860.6	2	87	Yes	27.78	108	Yes	No	62	144	1.29	No	No	Yes	1.614	2.819
51977	Male	2	Non-Hispanic White	29431.7	31120.3	2	81	NA	18.73	51.1	NA	No	0	0	NA	NA	NA	NA	NA	NA
51978	Female	6	Other Hispanic	12821.5	13285.5	2	82	NA	15.03	56.2	NA	No	0	0	1.01	NA	NA	NA	NA	NA
51979	Female	9	Mexican American	11089.8	11448.8	2	85	NA	15.42	55.7	NA	No	3	1	1.19	NA	NA	NA	NA	NA
51980	Male	11	Non-Hispanic White	37053.8	37659	1	76	NA	16.2	57	NA	No	0	0	1.68	NA	NA	NA	NA	NA
51981	Female	53	Non-Hispanic Black	32645.3	34376	2	75	NA	20.32	75.3	NA	No	189	NA	1.91	No	No	Yes	0.79	3.646
51982	Male	46	Other Race - Including Multi-Racial	26641.9	27020.8	2	75	Yes	22.89	97.7	NA	No	0	NA	2.59	No	No	Yes	NA	NA
51983	Female	22	Non-Hispanic White	84140.9	85727.8	2	81	NA	27.46	93	NA	No	0	1	0.98	No	No	No	1.253	3.181
51984	Female	7	Other Race - Including Multi-Racial	20342.1	20397.8	1	83	NA	24.66	83	NA	No	13	3	1.24	NA	NA	NA	NA	NA
51985	Female	60	Non-Hispanic White	80372.4	79504.3	2	83	No	33.25	112.5	NA	No	620	579	1.63	No	No	No	NA	NA
51986	Male	7	Mexican American	11827.4	12002.1	2	75	NA	16.14	56.5	NA	No	23	NA	1.4	NA	NA	NA	NA	NA
51987	Male	5	Other Hispanic	9094.57	9323.18	1	78	NA	15.26	41.2	NA	No	0	18	NA	NA	NA	NA	NA	NA
51988	Female	0	Non-Hispanic Black	8314.47	8612.79	2	78	NA	NA	NA	NA	NA	NA	NA	NA	NA	NA	NA	NA	NA
51989	Female	30	Non-Hispanic Black	30642.9	31380.3	1	77	NA	44.17	117.7	NA	No	366	409	1.37	No	No	Yes	NA	NA
51990	Male	5	Other Race - Including Multi-Racial	12685.3	12815.6	2	82	NA	14.6	50	NA	No	0	0	NA	NA	NA	NA	NA	NA
51991	Male	35	Non-Hispanic White	52528.5	53465.1	1	80	Yes	28.82	98.4	NA	No	0	429	1.19	No	No	No	1.614	3.026
51992	Female	2	Other Hispanic	9899.04	10477.2	1	83	NA	16.28	45.8	NA	No	0	NA	NA	NA	NA	NA	NA	NA
51993	Female	49	Non-Hispanic Black	24835.6	26152.3	1	84	NA	46.13	114.6	Yes	No	92	207	2.02	No	Yes	No	0.745	3
51994	Male	15	Non-Hispanic White	63823	64509.5	2	81	NA	22.11	78.2	NA	No	124	53	1.19	NA	No	NA	0.745	1.914
51995	Male	72	Other Race - Including Multi-Racial	10296	10399.4	2	76	Yes	14.59	68	NA	No	107	NA	2.35	No	No	Yes	1.14	3.62
51996	Female	29	Non-Hispanic White	74761.6	76171.6	1	82	NA	33.3	102.5	NA	No	NA	NA	0.88	No	No	Yes	NA	NA
51997	Female	74	Non-Hispanic White	38596.5	39394.2	2	76	No	26.18	96.2	NA	No	758	663	1.16	No	No	No	NA	NA
51998	Male	13	Other Hispanic	11445.2	11890.7	1	81	NA	28.23	99.9	NA	No	50	75	1.55	NA	Yes	NA	NA	NA
51999	Male	40	Non-Hispanic Black	23982.4	23852.8	1	83	Yes	25.12	80.2	NA	No	0	2	2.72	No	No	No	NA	NA
52000	Male	12	Mexican American	10223.6	10674.3	2	88	NA	19.92	71.3	NA	No	46	1	1.63	NA	Yes	NA	0.587	2.198
52001	Female	0	Mexican American	4252.93	4661.99	1	85	NA	NA	NA	NA	NA	0	0	NA	NA	NA	NA	NA	NA
52002	Female	74	Non-Hispanic White	38596.5	39394.2	2	76	No	36.77	125.6	Yes	No	379	474	0.91	No	No	Yes	0.926	1.758
52003	Male	2	Other Hispanic	10540.6	10805.6	2	82	NA	14.09	NA	NA	No	13	0	NA	NA	NA	NA	NA	NA
52004	Female	12	Mexican American	14836.8	15017.6	1	87	NA	28.66	104.2	NA	No	NA	NA	1.42	NA	NA	NA	0.768	2.664
52005	Female	46	Non-Hispanic White	16005.8	15984.2	1	83	Yes	35.77	92.5	Yes	No	105	103	NA	No	No	No	NA	NA
52006	Female	2	Mexican American	7649.94	8096.71	1	82	NA	18.15	47.8	NA	No	0	NA	NA	NA	NA	NA	NA	NA
52007	Female	49	Non-Hispanic White	23531.5	24194.9	2	75	Yes	23.63	94	NA	No	176	183	1.91	No	No	Yes	0.756	3.439
52008	Female	62	Non-Hispanic Black	14925.8	16242.1	2	89	Yes	27.59	96.1	NA	No	192	83	2.07	No	No	Yes	0.666	2.508
52009	Female	44	Non-Hispanic White	75341.3	76603.8	1	77	Yes	29.12	84.9	NA	No	205	193	2.04	No	Yes	No	0.587	3.569
52010	Female	49	Non-Hispanic Black	20349	21427.8	1	84	No	43.92	129.8	Yes	No	28	43	0.98	No	No	No	NA	NA
52011	Male	18	Non-Hispanic White	20927.3	21152.4	2	79	NA	20.32	73.1	NA	No	4	71	1.42	NA	No	NA	0.61	2.353
52012	Female	66	Non-Hispanic Black	13992.5	13823.8	1	78	No	30.96	104.2	Yes	Yes	115	115	1.29	No	No	No	1.344	1.862
52013	Male	36	Other Race - Including Multi-Racial	76854.6	79961.7	2	77	Yes	28.09	90.6	NA	No	70	74	1.03	No	Yes	No	NA	NA
52014	Male	17	Non-Hispanic Black	16706.3	16835.6	1	82	NA	21.9	76.3	NA	No	0	107	1.11	NA	No	NA	0.835	1.888
52015	Female	6	Other Hispanic	10968.7	11587.5	2	78	NA	15.47	53.2	NA	No	6	NA	NA	NA	NA	NA	NA	NA
52016	Female	18	Mexican American	14719.2	16098.9	1	87	NA	31.64	107.3	NA	No	4	86	1.29	NA	No	NA	NA	NA
52017	Male	31	Non-Hispanic White	78196.1	81216.2	2	78	Yes	35.24	110.1	Yes	No	237	NA	0.54	No	Yes	No	NA	NA
52018	Female	6	Other Hispanic	12821.5	13285.5	2	82	NA	14.17	51.7	NA	No	59	0	NA	NA	NA	NA	NA	NA
52019	Female	32	Non-Hispanic White	52723.3	54729.4	1	79	Yes	24.24	86.1	NA	No	12	6	1.03	No	No	No	NA	NA
52020	Female	32	Mexican American	21023.6	21014	2	75	No	34.29	112	NA	No	134	79	0.88	No	No	No	NA	NA
52021	Female	27	Non-Hispanic White	85284	86892.5	1	76	Yes	25.87	88.8	NA	No	274	139	1.22	No	No	Yes	NA	NA
52022	Female	16	Non-Hispanic Black	13297.4	13662.8	1	78	NA	31.7	92.3	NA	No	49	37	1.32	NA	Yes	NA	0.542	2.327
52023	Male	65	Non-Hispanic White	71045	70560.3	1	87	Yes	31.28	105.9	Yes	Yes	284	431	0.93	No	No	No	1.987	2.741
52024	Male	9	Non-Hispanic White	22243.5	22597.9	2	80	NA	24.27	77	NA	No	29	0	NA	NA	NA	NA	NA	NA
52025	Male	29	Mexican American	18054.5	17759.5	1	89	Yes	30.5	98	NA	No	6	9	1.34	No	Yes	Yes	1.106	4.551
52026	Male	19	Non-Hispanic Black	12508.7	12252.7	1	78	NA	25.01	81	NA	No	0	1	0.93	NA	Yes	NA	NA	NA
52027	Male	55	Mexican American	19113.1	19364.2	1	75	Yes	22.81	86	NA	No	132	100	1.47	No	No	Yes	1.739	4.189
52028	Female	8	Mexican American	13185.8	13929.7	2	75	NA	23.13	73.6	NA	No	0	0	0.85	NA	NA	NA	NA	NA
52029	Female	43	Mexican American	21317.3	21420.3	2	78	NA	31.22	97.3	NA	No	41	0	0.98	No	No	No	2.924	1.164
52030	Female	9	Mexican American	10031.4	10394.4	1	82	NA	20.56	76	NA	No	0	0	0.93	NA	NA	NA	NA	NA
52031	Male	77	Non-Hispanic White	32292.6	33963.1	2	85	Yes	30.34	110.2	NA	No	1	0	1.32	No	Yes	Yes	2.19	2.689
52032	Female	40	Other Hispanic	14280	14349	2	87	No	26.8	91.4	NA	No	182	40	1.5	No	No	No	0.7	3.129
52033	Female	45	Other Hispanic	15339.7	16371.8	1	84	No	26.43	88.2	NA	No	154	101	2.07	No	No	Yes	NA	NA
52034	Male	0	Mexican American	5758.66	5872.11	2	85	NA	NA	NA	NA	NA	0	0	NA	NA	NA	NA	NA	NA
52035	Male	12	Mexican American	10776.9	11196.5	2	86	NA	29.2	97.6	NA	No	6	8	0.8	NA	No	NA	NA	NA
52036	Male	2	Mexican American	8705.75	8689.85	1	78	NA	18.37	49	NA	No	1	1	NA	NA	NA	NA	NA	NA
52037	Male	19	Mexican American	10977.2	10953	1	85	NA	26.16	92.1	NA	No	0	0	1.27	NA	Yes	NA	0.598	1.629
52038	Male	11	Non-Hispanic White	38585.9	38920.5	1	77	NA	23.61	90.2	NA	No	112	NA	1.32	NA	NA	NA	NA	NA
52039	Female	43	Non-Hispanic White	13619.5	13601.2	3	86	No	38.52	118.5	Yes	Yes	181	120	2.07	No	No	No	NA	NA
52040	Male	11	Mexican American	9270.35	9442.03	1	81	NA	16.15	64	NA	No	10	29	1.03	NA	NA	NA	NA	NA
52041	Female	80	Other Race - Including Multi-Racial	31583.6	0	1	85	NA	NA	NA	NA	No	NA	NA	NA	No	No	No	NA	NA
52042	Male	61	Non-Hispanic White	60764.1	61520.6	2	85	Yes	35.56	116	NA	No	568	710	1.09	No	No	Yes	NA	NA
52043	Male	62	Non-Hispanic White	60764.1	61520.6	2	85	Yes	28.97	104.5	NA	No	10	9	1.01	No	Yes	Yes	NA	NA
52044	Female	26	Non-Hispanic White	64020.9	65228.3	1	79	Yes	20.79	74.9	NA	No	337	NA	2.02	No	Yes	No	NA	NA
52045	Male	2	Mexican American	9888.95	0	1	87	NA	NA	NA	NA	No	NA	NA	NA	NA	NA	NA	NA	NA
52046	Male	18	Non-Hispanic White	46168.2	46097.6	1	86	NA	25.53	92.5	NA	No	0	0	0.59	NA	Yes	NA	NA	NA
52047	Female	34	Non-Hispanic Black	30390	30158.9	2	87	No	26.44	99.2	NA	No	1	8	1.29	No	No	Yes	NA	NA
52048	Male	4	Mexican American	10186.7	10885	2	88	NA	16.26	51.9	NA	No	0	15	NA	NA	NA	NA	NA	NA
52049	Male	18	Non-Hispanic White	14579.4	14848.2	1	77	NA	NA	NA	NA	No	184	351	1.24	NA	Yes	NA	0.756	2.095
52050	Male	39	Non-Hispanic White	76354.7	79303.7	2	79	Yes	32.7	112.3	NA	No	216	1	1.24	No	No	Yes	NA	NA
52051	Male	56	Other Hispanic	9695.22	9731.19	2	88	Yes	30.9	106.2	NA	No	51	126	0.93	No	No	Yes	2.348	3.62
52052	Male	43	Non-Hispanic Black	28769.3	28866.9	2	83	Yes	33.36	106.3	Yes	No	0	0	1.32	No	No	No	NA	NA
52053	Female	80	Other Race - Including Multi-Racial	24478.8	27089.7	2	87	No	21.71	79	Yes	Yes	0	62	1.99	Yes	No	No	NA	NA
52054	Female	68	Non-Hispanic Black	13020.6	13610.3	1	78	NA	51.33	NA	Yes	Yes	1	NA	NA	No	No	No	NA	NA
52055	Male	14	Non-Hispanic White	48707.3	49585.7	1	76	NA	19.49	73.2	NA	No	6	15	1.42	NA	Yes	NA	NA	NA
52056	Female	1	Mexican American	9753.51	10760.3	2	75	NA	NA	NA	NA	No	1	19	NA	NA	NA	NA	NA	NA
52057	Female	56	Non-Hispanic White	29777.3	30166.2	2	75	No	34.4	102.2	Yes	Yes	0	3	1.5	No	No	No	1.118	2.146
52058	Male	49	Non-Hispanic White	20457.8	21178.5	2	75	Yes	24.65	93.9	NA	No	213	NA	0.96	No	No	Yes	1.806	3.181
52059	Female	4	Non-Hispanic Black	16383.5	17024.7	2	83	NA	14.8	48	NA	No	0	0	NA	NA	NA	NA	NA	NA
52060	Male	9	Non-Hispanic White	37053.8	37644.1	1	76	NA	28.85	95.6	NA	No	NA	NA	NA	NA	NA	NA	NA	NA
52061	Female	10	Mexican American	10031.4	10394.4	1	82	NA	19.98	72	NA	No	2	0	1.24	NA	NA	NA	NA	NA
52062	Male	38	Non-Hispanic White	20029.1	20133.3	2	81	Yes	30.98	108.2	NA	No	351	395	1.01	No	No	Yes	NA	NA
52063	Male	47	Non-Hispanic White	80724.3	83568.3	1	77	Yes	24.67	97.4	NA	No	86	71	1.16	No	No	No	1.061	3.362
52064	Male	26	Non-Hispanic White	29325.9	30499.3	1	86	Yes	24.1	94.7	NA	No	29	284	1.37	No	No	No	NA	NA
52065	Male	66	Mexican American	7492.22	7737.57	1	81	Yes	44.05	145.6	NA	Yes	499	118	0.72	No	No	Yes	NA	NA
52066	Female	0	Non-Hispanic Black	7290.76	8373.69	2	84	NA	NA	NA	NA	NA	0	0	NA	NA	NA	NA	NA	NA
52067	Female	80	Non-Hispanic White	38792.2	41228.3	2	83	No	33.11	106.9	Yes	No	63	63	1.06	No	No	No	NA	NA
52068	Male	72	Non-Hispanic White	33722.5	34061.1	2	76	Yes	28.15	107.7	NA	No	289	171	1.06	No	No	Yes	NA	NA
52069	Female	40	Non-Hispanic White	84008.2	85415.9	2	77	No	32.72	98.8	NA	No	142	130	1.84	No	No	No	1.716	2.483
52070	Male	1	Mexican American	12592.2	12908.7	1	75	NA	NA	NA	NA	No	0	0	NA	NA	NA	NA	NA	NA
52071	Male	41	Mexican American	16499.2	16715.9	1	82	Yes	36.54	122	NA	No	25	118	0.91	No	Yes	Yes	NA	NA
52072	Female	32	Mexican American	18371.3	18734.5	1	81	NA	30.35	95.8	NA	No	0	302	1.55	No	No	No	0.756	2.508
52073	Female	80	Non-Hispanic White	34155.1	35857.1	2	76	Yes	27.24	102.6	Yes	No	425	167	1.19	No	No	No	NA	NA
52074	Male	17	Non-Hispanic Black	12734.8	13242.4	1	78	NA	20.59	73.9	NA	No	0	71	1.19	NA	Yes	NA	0.835	1.164
52075	Male	18	Other Race - Including Multi-Racial	14942.5	14998.8	1	77	NA	39.5	115.1	NA	No	387	NA	0.75	NA	Yes	NA	NA	NA
52076	Female	60	Non-Hispanic Black	14925.8	15534.7	2	89	NA	30.65	NA	Yes	No	4	77	NA	No	No	Yes	NA	NA
52077	Female	18	Non-Hispanic White	21094	21921.3	2	83	NA	NA	NA	NA	No	20	21	NA	NA	No	NA	NA	NA
52078	Male	80	Non-Hispanic White	21842.2	22695.9	1	77	Yes	40.83	128.6	Yes	No	0	0	0.93	Yes	No	Yes	1.073	2.043
52079	Male	6	Mexican American	8120.21	8240.15	1	88	NA	14.45	50.6	NA	No	0	NA	NA	NA	NA	NA	NA	NA
52080	Male	30	Non-Hispanic White	57954.7	60193	1	78	NA	21.77	83.1	NA	No	202	154	1.47	No	Yes	Yes	NA	NA
52081	Male	65	Non-Hispanic White	46496.9	47075.8	3	86	Yes	31.77	114.8	Yes	Yes	142	88	1.16	Yes	No	Yes	NA	NA
52082	Female	5	Non-Hispanic White	11958.5	12146.5	1	76	NA	15.77	55.5	NA	No	5	2	NA	NA	NA	NA	NA	NA
52083	Male	20	Mexican American	25468.4	25576.6	2	86	No	31.68	105.7	NA	No	205	100	0.96	No	No	No	3.364	3.284
52084	Female	72	Other Hispanic	10915.1	12618.2	2	77	Yes	21.38	76.5	NA	No	4	107	2.38	No	No	No	1.298	4.008
52085	Female	61	Non-Hispanic White	68227.8	67490.8	2	87	Yes	23.07	83.2	NA	No	48	4	2.12	No	No	No	NA	NA
52086	Male	68	Other Race - Including Multi-Racial	19817.3	19682.1	2	77	Yes	24.27	94	Yes	No	59	30	1.16	No	No	No	1.502	1.552
52087	Male	9	Mexican American	9270.35	9407.28	1	81	NA	14.6	55	NA	No	7	16	2.02	NA	NA	NA	NA	NA
52088	Female	79	Non-Hispanic White	33552	34245.4	1	77	Yes	21.29	79.2	NA	No	360	250	1.97	No	No	Yes	1.502	2.069
52089	Male	2	Mexican American	7716.14	8245.05	1	79	NA	16.17	44.6	NA	No	0	11	NA	NA	NA	NA	NA	NA
52090	Female	52	Non-Hispanic White	110972	112422	2	80	Yes	39.66	130	Yes	No	116	15	1.53	No	Yes	No	NA	NA
52091	Female	4	Other Hispanic	18267	19333.8	1	75	NA	15.48	50.3	NA	No	0	NA	NA	NA	NA	NA	NA	NA
52092	Female	35	Mexican American	21166.2	21156.5	1	75	NA	36.13	108.5	NA	No	188	153	0.88	No	No	No	NA	NA
52093	Female	15	Mexican American	10472.6	10600.2	1	89	NA	39.28	123.9	NA	No	25	5	0.93	NA	Yes	NA	1.219	2.638
52094	Female	61	Other Hispanic	5428.92	5760.49	1	89	Yes	40.81	120.5	NA	No	117	40	1.16	No	No	Yes	0.982	3.258
52095	Male	7	Mexican American	8182.59	8334.12	1	88	NA	13.69	53.3	NA	No	6	2	1.6	NA	NA	NA	NA	NA
52096	Female	67	Other Hispanic	5911.15	6087.82	1	85	No	36.18	NA	Yes	Yes	NA	NA	1.19	No	No	Yes	NA	NA
52097	Female	27	Other Race - Including Multi-Racial	22338.3	22455.1	2	81	Yes	25.31	92.2	NA	No	32	189	1.16	No	No	Yes	0.847	3.75
52098	Female	6	Non-Hispanic Black	13480	14159.1	1	82	NA	14.78	54.4	NA	No	0	4	1.6	NA	NA	NA	NA	NA
52099	Male	56	Non-Hispanic White	98237.7	99844.5	2	81	Yes	30.27	105.3	Yes	No	0	53	0.8	Yes	No	No	NA	NA
52100	Male	56	Mexican American	19113.1	0	1	75	NA	NA	NA	NA	No	NA	NA	NA	No	Yes	No	NA	NA
52101	Female	10	Mexican American	9616.03	9927.31	2	86	NA	28.11	86.6	NA	No	5	6	1.11	NA	NA	NA	NA	NA
52102	Female	12	Non-Hispanic White	58009.4	59502.1	2	77	NA	17.34	60.2	NA	No	19	NA	1.53	NA	NA	NA	1.027	1.94
52103	Male	62	Mexican American	5482.66	5296.29	3	86	Yes	32.26	108	NA	No	243	NA	1.71	No	No	Yes	1.14	3.077
52104	Female	74	Non-Hispanic White	32273	34299.4	1	80	Yes	40.35	106.4	Yes	No	66	44	1.03	Yes	No	No	NA	NA
52105	Male	16	Non-Hispanic Black	13584.3	13751.7	1	89	NA	24.35	76.5	NA	No	5	NA	1.19	NA	Yes	NA	NA	NA
52106	Female	50	Non-Hispanic White	18545.4	18247.8	1	76	Yes	26.37	94	NA	No	715	386	1.84	No	No	No	NA	NA
52107	Female	48	Non-Hispanic Black	35750.1	36481.2	2	82	Yes	35.43	110.3	NA	No	0	0	0.7	No	No	Yes	1.411	2.741
52108	Female	2	Mexican American	7830.04	7918.16	2	85	NA	16.76	47.8	NA	No	0	0	NA	NA	NA	NA	NA	NA
52109	Male	66	Other Hispanic	6766.95	6764.39	1	82	Yes	29.7	111.2	Yes	Yes	178	NA	0.91	No	No	Yes	1.095	1.19
52110	Female	48	Non-Hispanic White	73338.8	74567.8	1	76	Yes	21.48	71.5	NA	No	206	222	2.02	No	No	Yes	NA	NA
52111	Male	52	Non-Hispanic Black	24426.2	25644	1	83	Yes	19.15	78	NA	No	0	NA	2.53	No	No	Yes	NA	NA
52112	Female	63	Mexican American	5370.01	5642.64	1	88	No	28.1	99.9	NA	No	93	NA	1.42	No	No	No	NA	NA
52113	Male	58	Non-Hispanic Black	20565.7	20565	2	87	NA	42.84	NA	Yes	No	NA	NA	0.88	No	No	Yes	NA	NA
52114	Male	13	Other Hispanic	12750.6	13247	2	79	NA	20.71	80	NA	No	0	26	1.09	NA	Yes	NA	NA	NA
52115	Female	43	Non-Hispanic White	71551.1	72750.1	2	75	No	22.62	77.9	NA	No	104	11	2.33	No	No	No	NA	NA
52116	Male	29	Mexican American	23137.1	23098.5	1	76	Yes	21.9	81.7	NA	No	109	4	1.66	No	No	Yes	0.587	2.664
52117	Male	40	Non-Hispanic White	13870	14003.8	1	84	NA	31.91	107.2	NA	No	1251	8	1.27	No	No	Yes	NA	NA
52118	Female	10	Non-Hispanic Black	15752.5	16107.9	2	83	NA	17.6	58.5	NA	No	19	0	NA	NA	NA	NA	NA	NA
52119	Female	67	Non-Hispanic White	70738.1	69974	2	78	Yes	25.07	94.8	Yes	No	71	100	1.97	No	No	Yes	0.813	3.672
52120	Female	25	Non-Hispanic White	24146.6	24164	1	83	Yes	40.45	118	NA	No	267	59	1.76	No	No	Yes	NA	NA
52121	Male	6	Non-Hispanic Black	12409.6	13324.9	2	86	NA	16	56.5	NA	No	0	NA	1.32	NA	NA	NA	NA	NA
52122	Male	67	Non-Hispanic White	60764.1	60349.5	2	85	Yes	32.35	117.5	Yes	No	355	257	1.97	No	No	Yes	0.723	2.483
52123	Female	18	Other Hispanic	12114.7	12217.1	1	82	NA	40.58	131	NA	No	87	160	0.98	NA	No	NA	NA	NA
52124	Male	45	Non-Hispanic White	20268.4	20118.3	1	82	NA	32.91	113	NA	No	455	NA	1.01	No	No	Yes	1.942	4.655
52125	Male	56	Non-Hispanic White	20723.5	21492.7	1	82	NA	26.75	101.1	Yes	No	0	0	1.55	No	No	No	NA	NA
52126	Female	55	Non-Hispanic White	29777.3	29830.6	2	75	No	46.72	136.4	NA	No	155	NA	1.6	Yes	No	Yes	NA	NA
52127	Female	50	Non-Hispanic White	25842.1	25427.5	2	77	Yes	30.02	108	NA	No	148	238	1.45	No	No	Yes	NA	NA
52128	Male	13	Other Hispanic	15282	15877	2	82	NA	25.59	88.1	NA	No	96	NA	0.83	NA	Yes	NA	NA	NA
52129	Male	74	Non-Hispanic White	10428	10404.2	2	76	Yes	26.67	106	NA	No	428	355	2.79	No	No	Yes	0.61	2.922
52130	Female	30	Non-Hispanic White	72601.4	76211.7	2	80	Yes	30.33	108.5	NA	No	132	80	1.03	No	No	Yes	1.648	4.551
52131	Female	38	Non-Hispanic White	59848.2	62125.4	2	79	Yes	28.87	95.6	NA	No	208	302	1.09	No	No	No	NA	NA
52132	Female	3	Mexican American	8509.46	8784.64	3	86	NA	NA	NA	NA	No	0	6	NA	NA	NA	NA	NA	NA
52133	Male	17	Mexican American	12251.4	12791.5	1	86	NA	38.53	118	NA	No	15	0	1.03	NA	Yes	NA	1.163	4.448
52134	Male	61	Non-Hispanic White	73323.9	72823.7	1	83	Yes	48.22	147.4	Yes	Yes	284	284	1.06	No	No	Yes	1.242	1.474
52135	Male	74	Non-Hispanic White	29315	29609.4	1	77	NA	32.93	127.9	Yes	No	121	68	1.45	No	No	Yes	0.892	3.75
52136	Female	6	Other Hispanic	10987.6	11385.1	1	81	NA	20.28	64.5	NA	No	7	0	1.01	NA	NA	NA	NA	NA
52137	Female	55	Non-Hispanic White	105176	106549	2	76	Yes	30.14	103	Yes	No	43	43	1.09	No	No	Yes	2.879	4.888
52138	Male	46	Non-Hispanic White	55016.1	55814.2	1	80	Yes	27.35	95.1	Yes	No	500	355	1.5	No	No	No	1.084	3.388
52139	Female	5	Mexican American	9493.55	10048	2	88	NA	19.73	71.1	NA	No	0	0	NA	NA	NA	NA	NA	NA
52140	Female	23	Non-Hispanic White	26199.6	26693.7	2	80	No	20.04	74.6	NA	No	24	0	0.93	No	No	Yes	1.185	2.095
52141	Female	12	Non-Hispanic White	64356.1	66880.4	2	77	NA	19.71	74.2	NA	No	7	10	1.24	NA	Yes	NA	NA	NA
52142	Female	10	Mexican American	11570.8	12223.7	2	79	NA	21.56	80.1	NA	No	5	0	1.01	NA	NA	NA	NA	NA
52143	Female	8	Mexican American	11562.2	11980.5	1	76	NA	19.79	66.2	NA	Borderline	6	6	1.11	NA	NA	NA	NA	NA
52144	Female	21	Non-Hispanic Black	34192.3	34346.1	2	78	Yes	38.23	126	NA	No	5	3	1.32	No	No	No	NA	NA
52145	Female	29	Mexican American	24508.9	24391	1	87	No	28.27	94.4	NA	No	403	NA	1.32	No	No	No	NA	NA
52146	Male	62	Non-Hispanic White	18762.6	18864.8	2	78	Yes	28.18	100.3	NA	No	0	0	1.11	No	No	Yes	NA	NA
52147	Female	0	Non-Hispanic Black	9873.73	9570.85	2	82	NA	NA	NA	NA	NA	0	NA	NA	NA	NA	NA	NA	NA
52148	Male	42	Non-Hispanic White	95086.5	98436.5	1	83	Yes	36.77	118.8	NA	No	0	172	0.98	No	Yes	No	NA	NA
52149	Female	60	Non-Hispanic White	63057.6	63147	2	85	Yes	23.03	75.9	No	No	143	49	2.43	No	No	Yes	NA	NA
52150	Female	14	Non-Hispanic Black	15444.4	15868.8	1	85	NA	26.48	88.1	NA	No	7	2	1.19	NA	Yes	NA	0.632	1.396
52151	Female	31	Non-Hispanic White	14429.2	14711.6	3	86	No	42.7	113.7	No	No	53	610	1.11	No	No	No	NA	NA
52152	Male	70	Non-Hispanic White	39403.9	39799.6	2	82	Yes	28.64	108	NA	No	449	271	1.19	No	No	Yes	2.71	3.362
52153	Female	38	Non-Hispanic Black	20884	20725.2	1	80	Yes	32.6	90	NA	No	49	0	1.5	No	No	Yes	1.818	4.37
52154	Female	56	Non-Hispanic Black	22553.1	23748.7	2	84	NA	34.84	NA	NA	Borderline	NA	NA	0.72	No	No	Yes	NA	NA
52155	Female	12	Non-Hispanic White	22324.9	22890.4	1	76	NA	29.94	100.6	NA	No	2	0	1.06	NA	No	NA	NA	NA
52156	Female	12	Non-Hispanic White	58368.5	59870.5	2	79	NA	17.89	70.9	NA	No	53	5	1.45	NA	Yes	NA	0.734	2.767
52157	Female	53	Non-Hispanic White	123702	125317	2	75	Yes	33.43	106	NA	No	562	337	1.01	No	Yes	Yes	3.985	4.707
52158	Female	12	Non-Hispanic White	16601.6	17028.8	2	75	NA	20.92	77.2	NA	No	5	14	1.29	NA	No	NA	NA	NA
52159	Female	45	Non-Hispanic White	18894.5	19211.2	2	76	Yes	19.2	78.3	NA	No	42	38	1.63	No	No	No	NA	NA
52160	Female	73	Non-Hispanic White	32779	36266.6	2	89	Yes	45.82	130.1	Yes	Yes	101	120	1.24	No	No	Yes	NA	NA
52161	Female	80	Non-Hispanic White	24849.9	27500.5	2	81	No	26.17	87.2	Yes	Yes	213	73	1.97	No	No	No	1.005	1.888
52162	Male	61	Non-Hispanic Black	8412.93	8365.16	1	78	Yes	35.21	116.3	NA	Yes	26	15	0.83	No	No	No	NA	NA
52163	Male	9	Non-Hispanic White	43609.2	44304	2	77	NA	15.13	60.1	NA	No	0	3	1.37	NA	NA	NA	NA	NA
52164	Male	74	Other Race - Including Multi-Racial	22799.1	22662.9	2	79	NA	21.73	89.9	NA	No	NA	NA	1.27	No	No	Yes	0.531	2.534
52165	Male	3	Mexican American	14567.6	14933.8	2	75	NA	21.61	NA	NA	No	0	12	NA	NA	NA	NA	NA	NA
52166	Female	60	Other Hispanic	5370.01	5697.99	1	88	No	32.5	101.4	Yes	Yes	4	0	0.75	No	No	No	NA	NA
52167	Male	47	Non-Hispanic White	80724.3	81895.4	1	77	Yes	31.78	110	NA	No	284	758	1.42	No	Yes	No	0.689	3
52168	Male	73	Non-Hispanic White	33722.5	33645.6	2	76	Yes	23.52	94.2	NA	No	32	10	1.5	No	No	Yes	0.858	2.431
52169	Male	5	Non-Hispanic White	13952.2	17049.7	2	75	NA	19.8	NA	NA	No	NA	NA	NA	NA	NA	NA	NA	NA
52170	Male	5	Mexican American	11188	11469.3	2	86	NA	20.93	62	NA	No	0	1	NA	NA	NA	NA	NA	NA
52171	Male	0	Non-Hispanic White	10314.6	10143.8	2	80	NA	NA	NA	NA	NA	0	NA	NA	NA	NA	NA	NA	NA
52172	Male	58	Non-Hispanic White	23323.4	23192.9	2	85	Yes	19.05	79.1	NA	No	1776	568	1.66	No	No	Yes	NA	NA
52173	Female	54	Other Race - Including Multi-Racial	94108.6	95337.5	1	82	No	24.2	84.5	NA	No	277	223	2.04	No	No	No	NA	NA
52174	Male	69	Non-Hispanic Black	12079.2	12159	1	80	NA	24.95	NA	Yes	No	3	121	NA	No	No	Yes	NA	NA
52175	Female	64	Other Hispanic	6280.38	6260.62	1	75	NA	24.34	94.5	NA	No	70	0	1.29	No	No	No	NA	NA
52176	Male	11	Mexican American	9414.29	9553.34	2	87	NA	18.99	67.2	NA	No	0	2	1.19	NA	NA	NA	NA	NA
52177	Male	17	Non-Hispanic White	51541.2	52095.6	2	86	NA	21.87	74	NA	No	0	0	0.75	NA	Yes	NA	NA	NA
52178	Male	5	Non-Hispanic Black	11994.7	11763	2	84	NA	29.05	85	NA	No	0	0	NA	NA	NA	NA	NA	NA
52179	Male	40	Non-Hispanic White	74566.8	75648.5	2	79	Yes	35.45	120.3	NA	No	285	303	1.22	No	No	No	1.095	3.879
52180	Male	29	Mexican American	21444.2	21408.4	2	85	Yes	24.35	90.5	NA	No	121	265	1.22	No	No	No	NA	NA
52181	Male	44	Mexican American	20137	21082.3	1	82	NA	22.66	85.5	NA	No	61	172	2.95	No	No	Yes	NA	NA
52182	Male	58	Non-Hispanic White	102928	108545	1	76	No	41.89	123	Yes	No	302	9	1.09	No	No	No	NA	NA
52183	Male	28	Mexican American	25468.4	25052.3	2	86	Yes	42.4	131.5	NA	No	196	270	0.47	No	No	No	8.038	NA
52184	Female	49	Non-Hispanic Black	35750.1	36481.2	2	82	No	32.97	94	NA	No	207	379	1.78	No	No	Yes	0.745	4.37
52185	Male	33	Mexican American	22469.8	23915.3	2	84	Yes	34.14	106.5	NA	No	130	25	0.93	No	No	No	NA	NA
52186	Female	12	Non-Hispanic Black	19633	20172.5	2	81	NA	21.98	71.5	NA	No	29	2	1.84	NA	No	NA	NA	NA
52187	Female	44	Non-Hispanic Black	33921.5	34615.2	2	77	Yes	20.92	80.2	NA	No	290	47	1.4	No	No	Yes	NA	NA
52188	Female	80	Non-Hispanic White	25389.1	28097.2	2	75	Yes	23.14	89.2	Yes	No	68	NA	2.02	Yes	No	Yes	NA	NA
52189	Female	13	Non-Hispanic White	58009.4	59502.1	2	77	NA	21.54	73.4	NA	No	0	0	1.6	NA	No	NA	0.813	3.491
52190	Female	28	Mexican American	19336.9	19463.6	2	86	Yes	32.1	95.4	No	No	114	10	1.06	No	Yes	No	NA	NA
52191	Female	51	Non-Hispanic Black	29022.5	31163.6	2	83	Yes	31.56	101.5	NA	No	224	96	1.71	No	No	Yes	NA	NA
52192	Male	73	Non-Hispanic Black	13905.8	14932.5	2	83	Yes	26.39	95.6	NA	Yes	364	51	1.29	No	No	Yes	NA	NA
52193	Male	55	Non-Hispanic White	90960.2	92005.2	2	76	Yes	29.86	112	Yes	No	353	NA	0.91	No	No	No	NA	NA
52194	Male	16	Non-Hispanic White	61480.8	62589.5	1	76	NA	21.56	NA	NA	No	37	58	0.98	NA	Yes	NA	NA	NA
52195	Female	46	Non-Hispanic White	77784.8	79088.2	2	76	Yes	24.63	93.6	NA	No	330	355	1.89	No	No	No	1.75	4.344
52196	Female	12	Mexican American	11894.5	11788.5	2	78	NA	18.98	72	NA	No	0	0	1.4	NA	No	NA	1.14	1.94
52197	Male	39	Non-Hispanic White	78196.1	79590.4	2	78	Yes	40.66	131.8	Yes	No	314	533	0.88	No	No	Yes	NA	NA
52198	Female	45	Non-Hispanic White	17634.5	17930	2	82	Yes	36.29	107.5	Yes	Yes	535	134	0.83	No	No	Yes	NA	NA
52199	Female	2	Non-Hispanic White	10433.8	10800.1	2	80	NA	18.26	47.8	NA	No	0	0	NA	NA	NA	NA	NA	NA
52200	Female	0	Other Hispanic	4807.75	5843.32	2	87	NA	NA	NA	NA	NA	0	0	NA	NA	NA	NA	NA	NA
52201	Male	22	Non-Hispanic Black	18039	18424.2	1	84	NA	23.3	80.1	NA	No	NA	NA	1.58	No	Yes	No	NA	NA
52202	Female	65	Non-Hispanic White	66289.1	65573.1	1	86	Yes	24.07	90	Yes	No	284	201	1.94	No	No	No	NA	NA
52203	Male	75	Other Race - Including Multi-Racial	10595.4	10532.1	2	85	Yes	20.21	84.7	NA	No	56	3	1.66	No	No	No	1.264	3.698
52204	Male	20	Non-Hispanic White	24684.6	25672.2	2	77	No	23.54	89	NA	No	97	0	1.58	No	No	No	NA	NA
52205	Female	48	Non-Hispanic White	56787.5	58388.7	3	86	Yes	20.23	79.9	NA	No	142	189	1.27	No	No	No	NA	NA
52206	Female	42	Mexican American	16844.6	17361.2	2	86	No	26.02	83.9	NA	No	43	NA	0.83	No	No	Yes	1.671	3.129
52207	Male	67	Non-Hispanic White	46496.9	46179.7	3	86	Yes	28.83	100.4	NA	No	290	169	0.88	No	Yes	Yes	5.679	NA
52208	Female	40	Non-Hispanic White	19683.5	19657.1	2	80	NA	22.86	78.1	NA	No	3	4	1.99	No	No	No	NA	NA
52209	Male	3	Non-Hispanic Black	11645.1	11728.6	2	84	NA	17.19	51	NA	No	0	1	NA	NA	NA	NA	NA	NA
52210	Male	15	Non-Hispanic White	48787.9	0	1	80	NA	NA	NA	NA	No	NA	NA	NA	NA	NA	NA	NA	NA
52211	Female	80	Non-Hispanic Black	13224	0	2	88	NA	NA	NA	NA	No	NA	NA	NA	No	No	Yes	NA	NA
52212	Female	65	Other Hispanic	7469.39	7692.64	2	82	No	25.84	88	NA	No	56	189	1.03	No	No	No	2.495	3.672
52213	Male	53	Non-Hispanic Black	17158.9	17295	1	84	No	27.68	97	NA	No	3	0	0.72	No	No	Yes	2.089	2.56
52214	Male	38	Mexican American	20881.6	22430.5	3	86	Yes	26.66	96.6	NA	No	274	136	0.78	No	No	Yes	3.263	1.94
52215	Female	63	Mexican American	5370.01	5642.64	2	88	No	24.81	101.6	NA	No	142	71	2.04	No	No	No	NA	NA
52216	Female	64	Non-Hispanic White	61516.1	60851.7	1	77	Yes	30.16	96	Yes	No	303	307	2.64	No	No	No	NA	NA
52217	Female	48	Other Race - Including Multi-Racial	71310.7	71535.4	2	86	Yes	35.5	112	Yes	Yes	21	NA	1.4	No	No	No	1.242	2.896
52218	Male	11	Non-Hispanic White	40375.4	41034.9	2	83	NA	18.89	61.1	NA	No	13	3	1.14	NA	NA	NA	NA	NA
52219	Male	12	Non-Hispanic White	66125.3	67344.4	2	79	NA	22.76	75.2	NA	No	0	32	1.37	NA	Yes	NA	NA	NA
52220	Male	7	Other Hispanic	12231.1	12411.8	2	82	NA	20.82	73	NA	No	0	NA	NA	NA	NA	NA	NA	NA
52221	Male	65	Non-Hispanic White	54601.4	55281.2	1	85	Yes	22.01	88.4	Yes	No	260	254	1.6	Yes	No	No	1.197	3.336
52222	Female	39	Non-Hispanic White	59017.8	60172.7	2	79	Yes	34.23	104	NA	No	129	101	1.24	No	No	No	1.264	2.638
52223	Male	21	Mexican American	33016	33156.2	1	83	Yes	29.13	99.2	NA	No	186	279	1.03	No	No	No	1.66	3.207
52224	Male	6	Mexican American	8402.06	8526.16	1	85	NA	17.24	64.8	NA	No	0	0	1.63	NA	NA	NA	NA	NA
52225	Female	17	Other Hispanic	12333.2	12727.2	1	81	NA	26.92	88.9	NA	No	25	52	0.93	NA	No	NA	NA	NA
52226	Male	63	Non-Hispanic White	57388.7	57701.2	1	82	NA	26.27	93.5	NA	No	NA	NA	1.01	No	No	Yes	NA	NA
52227	Female	57	Mexican American	14331.1	15295.3	1	87	Yes	29.86	91.4	NA	No	0	0	2.04	No	No	No	NA	NA
52228	Female	2	Mexican American	6793.89	7495.15	1	88	NA	15.69	44.6	NA	No	0	0	NA	NA	NA	NA	NA	NA
52229	Male	54	Non-Hispanic White	72901.9	75607.8	1	84	Yes	27.38	102.4	NA	No	92	92	1.29	No	No	Yes	NA	NA
52230	Female	6	Non-Hispanic Black	16026.7	15857.4	1	83	NA	15.46	52.6	NA	No	33	0	1.78	NA	NA	NA	NA	NA
52231	Female	56	Non-Hispanic White	99164.4	100459	1	76	No	41.79	117	NA	No	142	272	1.14	No	No	No	NA	NA
52232	Male	36	Mexican American	20881.6	22224.9	3	86	Yes	29.05	101.1	NA	No	58	177	2.17	No	No	No	0.79	2.56
52233	Male	72	Non-Hispanic White	42732.9	43462.8	2	80	Yes	27.61	106	NA	No	358	205	1.22	No	Yes	No	NA	NA
52234	Female	80	Other Hispanic	11105.6	12526.7	2	78	No	27.55	99.6	NA	Yes	0	2	NA	Don't know	No	No	NA	NA
52235	Female	21	Non-Hispanic Black	29489.4	29622	2	87	Yes	45.27	118.2	NA	No	0	0	1.01	No	No	Yes	2.066	3.414
52236	Male	8	Mexican American	15602.9	15560.6	1	75	NA	14.93	55.5	NA	No	0	4	1.55	NA	NA	NA	NA	NA
52237	Male	5	Non-Hispanic White	10898.4	11523.7	1	76	NA	17.35	59.5	NA	No	12	0	NA	NA	NA	NA	NA	NA
52238	Male	8	Non-Hispanic Black	16703.7	17820.4	1	83	NA	21.66	71	NA	No	0	41	NA	NA	NA	NA	NA	NA
52239	Male	17	Non-Hispanic Black	15057.7	15243.3	2	88	NA	20.71	74.5	NA	No	42	6	1.29	NA	Yes	NA	NA	NA
52240	Female	10	Other Hispanic	11700.4	11871	2	78	NA	17.4	64.2	NA	No	86	7	1.4	NA	NA	NA	NA	NA
52241	Female	43	Non-Hispanic White	18917.9	19234.9	2	79	Yes	22.04	79.8	NA	No	0	2	1.24	No	No	No	1.095	3.982
52242	Male	33	Mexican American	38901.2	41403.6	1	75	Yes	34.84	113.4	NA	No	165	224	0.65	No	No	No	NA	NA
52243	Male	76	Non-Hispanic White	40574.7	40482.1	1	87	Yes	26.26	94.3	Yes	No	9	20	1.34	No	No	No	1.671	2.224
52244	Female	19	Non-Hispanic Black	15929	15836.6	2	86	NA	21.11	71.6	NA	No	0	28	NA	NA	No	NA	NA	NA
52245	Female	43	Mexican American	15035.7	15496.9	1	76	Yes	30.6	97.9	NA	No	94	41	0.62	No	No	No	NA	NA
52246	Female	7	Mexican American	8106	8368.4	2	89	NA	32.01	96	NA	No	23	0	0.91	NA	NA	NA	NA	NA
52247	Male	45	Non-Hispanic White	55016.1	55814.2	1	80	Yes	33.91	111	NA	No	508	456	0.91	No	Yes	No	NA	NA
52248	Male	60	Non-Hispanic White	23784.9	24081.1	2	80	Yes	NA	NA	Yes	Yes	0	95	1.06	No	No	No	NA	NA
52249	Male	43	Other Hispanic	24209.5	25861.4	2	82	Yes	34.73	131.4	NA	No	387	77	1.22	No	No	Yes	1.953	3.672
52250	Male	76	Non-Hispanic White	44978	44875.4	2	77	No	24.62	96.9	NA	No	403	NA	0.85	No	No	Yes	NA	NA
52251	Male	43	Non-Hispanic White	79849.2	82662.4	1	79	Yes	20.08	78.7	NA	No	488	280	2.59	No	Yes	No	NA	NA
52252	Male	0	Non-Hispanic White	17612.6	17321	1	77	NA	NA	NA	NA	NA	0	0	NA	NA	NA	NA	NA	NA
52253	Female	18	Non-Hispanic White	56058.5	57478.3	2	87	NA	28.38	96.5	NA	No	113	0	1.34	NA	No	NA	0.553	2.431
52254	Male	14	Non-Hispanic White	11812.6	12030.3	2	89	NA	19.76	70.5	NA	No	5	2	1.24	NA	No	NA	NA	NA
52255	Female	80	Non-Hispanic White	41095.2	43980.3	1	87	No	24.75	93.3	Yes	No	201	201	2.15	No	No	No	NA	NA
52256	Female	34	Mexican American	19793.6	20293.3	2	88	No	20	75.7	NA	No	67	51	1.68	No	No	No	0.61	3.103
52257	Male	69	Non-Hispanic White	21456.3	0	2	75	NA	NA	NA	No	No	NA	NA	NA	No	No	Yes	NA	NA
52258	Female	3	Mexican American	8899.09	8999.24	3	86	NA	18.9	56.5	NA	No	0	3	NA	NA	NA	NA	NA	NA
52259	Male	25	Non-Hispanic White	25213.2	26757.7	1	80	Yes	23.47	85.5	NA	No	196	296	0.98	No	No	Yes	NA	NA
52260	Male	5	Non-Hispanic Black	14175	14276.6	2	84	NA	14.34	48.7	NA	No	NA	NA	NA	NA	NA	NA	NA	NA
52261	Female	20	Mexican American	16281.5	16203.2	2	85	Yes	21.66	85.1	NA	No	54	NA	0.98	No	Yes	No	NA	NA
52262	Male	76	Non-Hispanic Black	10725.4	0	1	88	NA	NA	NA	Yes	No	NA	NA	NA	No	No	No	NA	NA
52263	Female	17	Non-Hispanic White	23981.9	24413.5	2	76	NA	25.62	87.2	NA	No	95	59	1.19	NA	Yes	NA	NA	NA
52264	Male	4	Mexican American	12015.2	12013.9	1	76	NA	18.95	60.5	NA	No	10	9	NA	NA	NA	NA	NA	NA
52265	Male	25	Non-Hispanic White	81580.9	86578.3	2	84	Yes	20.35	74.5	NA	No	71	71	1.5	No	No	No	0.756	2.043
52266	Male	54	Non-Hispanic White	27240.1	27677.8	2	75	Yes	NA	NA	No	No	167	227	0.98	No	No	Yes	NA	NA
52267	Male	80	Non-Hispanic White	12078.5	12550.6	1	86	NA	28.1	102.6	Yes	No	52	NA	0.83	No	No	No	0.689	1.319
52268	Male	29	Non-Hispanic White	89317.9	94789.3	2	85	Yes	23.61	80.4	NA	No	21	6	1.06	No	Yes	No	NA	NA
52269	Female	7	Non-Hispanic White	53259.7	54062.7	2	75	NA	14.52	48	NA	No	47	NA	1.47	NA	NA	NA	NA	NA
52270	Female	9	Non-Hispanic Black	16206.2	16679	2	82	NA	17.66	NA	NA	No	NA	NA	NA	NA	NA	NA	NA	NA
52271	Female	80	Mexican American	8895.76	10283.8	1	85	Yes	23.57	91	Yes	Borderline	75	47	1.73	No	No	No	1.648	2.405
52272	Male	46	Non-Hispanic White	19712.4	19566.5	1	86	Yes	27.83	102.6	NA	No	0	0	0.96	No	No	Yes	NA	NA
52273	Male	61	Mexican American	7492.22	7549.68	1	81	Yes	37.11	122.8	NA	No	14	NA	1.22	No	No	Yes	NA	NA
52274	Female	33	Non-Hispanic White	62144.1	63360.1	1	77	No	24.75	81.5	NA	No	119	144	1.32	No	No	No	0.971	3.258
52275	Male	53	Mexican American	11334.5	11723.8	1	88	Yes	26.63	96	NA	No	79	49	1.19	No	No	Yes	NA	NA
52276	Female	50	Other Race - Including Multi-Racial	94988.2	96228.5	1	77	NA	20.23	75.4	NA	No	497	189	2.15	No	No	No	NA	NA
52277	Female	1	Non-Hispanic Black	14087	14253.3	2	75	NA	NA	NA	NA	No	0	23	NA	NA	NA	NA	NA	NA
52278	Female	9	Other Hispanic	9692.91	10290.6	2	86	NA	16.88	NA	NA	No	NA	NA	NA	NA	NA	NA	NA	NA
52279	Male	5	Non-Hispanic Black	11877.1	11962.3	2	84	NA	12.7	43.1	NA	No	0	NA	NA	NA	NA	NA	NA	NA
52280	Male	20	Other Hispanic	22733.5	22830	1	76	Yes	30.93	107.2	NA	No	0	39	1.29	No	No	No	0.847	3.698
52281	Female	12	Non-Hispanic Black	13272.4	13725.3	1	84	NA	25.02	81.1	NA	No	0	0	1.27	NA	Yes	NA	0.666	2.379
52282	Male	54	Non-Hispanic White	99572.4	103268	1	76	Yes	27.63	97.4	NA	No	33	0	1.16	No	No	No	NA	NA
52283	Male	67	Mexican American	6554.44	6906.32	1	88	Yes	27.64	95	No	No	46	46	1.22	No	Yes	No	NA	NA
52284	Female	80	Non-Hispanic White	33556.4	37135.6	2	77	Yes	27.48	86.5	Yes	No	3	2	1.47	No	No	Yes	NA	NA
52285	Male	16	Non-Hispanic Black	16101.9	16300.3	1	86	NA	21.44	76.5	NA	No	2	NA	1.58	NA	Yes	NA	NA	NA
52286	Male	3	Non-Hispanic White	36908.4	39026.9	1	79	NA	17.85	53.3	NA	No	2	3	NA	NA	NA	NA	NA	NA
52287	Female	9	Other Race - Including Multi-Racial	16972.9	17019.4	2	87	NA	18.36	68.9	NA	No	0	4	NA	NA	NA	NA	NA	NA
52288	Female	39	Non-Hispanic White	56466.7	58615.2	2	86	No	28.38	90.1	NA	No	26	0	1.29	No	No	No	NA	NA
52289	Male	80	Non-Hispanic White	27123.4	27647	1	83	Yes	26.46	101.2	Yes	No	0	9	1.01	No	No	No	NA	NA
52290	Male	32	Non-Hispanic White	65524.4	65252.4	1	86	Yes	22.77	86.4	NA	No	403	343	1.81	No	No	No	1.163	2.948
52291	Male	29	Non-Hispanic Black	26081.8	26858.9	2	84	Yes	21.12	70	NA	No	109	161	1.6	No	Yes	Yes	NA	NA
52292	Female	19	Non-Hispanic Black	20385.4	20267	2	83	NA	30.48	98.5	NA	No	35	60	0.83	NA	No	NA	NA	NA
52293	Female	56	Non-Hispanic White	103474	103659	2	80	Yes	22.37	81.5	NA	No	189	209	3.44	No	No	No	NA	NA
52294	Female	1	Other Hispanic	7537.26	7781	2	85	NA	NA	NA	NA	No	0	0	NA	NA	NA	NA	NA	NA
52295	Female	37	Other Hispanic	24826.1	24814.8	2	77	No	24.12	77.2	NA	No	71	144	2.04	No	Yes	No	0.892	3.646
52296	Male	73	Other Race - Including Multi-Racial	10364.7	10541.7	1	86	No	24.01	95.5	Yes	No	0	NA	1.45	No	No	Yes	0.869	2.586
52297	Male	17	Non-Hispanic White	56255.3	57558.8	2	87	NA	44.69	140.8	NA	No	387	0	0.75	NA	No	NA	NA	NA
52298	Male	18	Non-Hispanic White	33875.1	34660	1	78	NA	20.97	NA	NA	No	157	64	1.14	NA	No	NA	0.79	2.431
52299	Female	71	Non-Hispanic White	20589	21161	1	86	Yes	25.65	88	NA	No	149	327	1.45	No	No	Yes	1.581	2.664
52300	Male	0	Non-Hispanic Black	9739.3	11121.3	1	82	NA	NA	NA	NA	NA	0	0	NA	NA	NA	NA	NA	NA
52301	Female	15	Non-Hispanic Black	15891.4	16433.7	1	82	NA	28.84	87.5	NA	No	141	33	1.6	NA	Yes	NA	0.779	1.577
52302	Male	16	Non-Hispanic White	67422.3	69568.5	1	83	NA	25.13	82	NA	No	13	NA	1.55	NA	Yes	NA	1.084	1.577
52303	Female	78	Non-Hispanic Black	15407.5	15296.2	2	81	Yes	30.33	103.6	Yes	Yes	77	178	NA	No	No	No	NA	NA
52304	Male	80	Non-Hispanic Black	9938.61	10672.4	1	84	No	29.55	111.4	Yes	No	10	15	1.16	No	Yes	Yes	NA	NA
52305	Male	39	Non-Hispanic Black	33045.3	33287	2	83	No	51.26	145.5	Yes	No	0	0	0.91	No	No	No	NA	NA
52306	Female	19	Non-Hispanic Black	22930	23360.9	2	75	NA	19.11	71.3	NA	No	130	59	1.6	NA	No	NA	0.644	2.405
52307	Male	51	Non-Hispanic Black	18842.3	18761.4	2	86	Yes	25.27	89.3	NA	No	75	256	1.42	No	No	Yes	1.106	1.629
52308	Female	67	Non-Hispanic White	70738.1	71331.9	2	78	No	39.98	136.2	Yes	Yes	107	145	1.14	No	No	Yes	NA	NA
52309	Female	29	Non-Hispanic White	68566.4	69859.6	2	86	Yes	30.23	101.4	NA	No	131	NA	1.32	No	No	No	NA	NA
52310	Female	69	Non-Hispanic White	63057.6	63147	2	85	Yes	25.06	96.8	Yes	No	10	59	1.76	No	Yes	No	1.197	3
52311	Male	11	Non-Hispanic White	25770.2	25677.7	1	78	NA	19.33	NA	NA	No	0	0	1.37	NA	NA	NA	NA	NA
52312	Male	24	Non-Hispanic White	20030.2	20831.7	2	89	Yes	32.21	104.8	NA	No	2	40	1.06	No	No	Yes	NA	NA
52313	Male	2	Other Hispanic	12157	12462.6	1	75	NA	16.07	45.3	NA	No	4	NA	NA	NA	NA	NA	NA	NA
52314	Female	25	Non-Hispanic White	67568.1	67616.8	2	84	Yes	20.92	74	NA	No	71	0	1.73	No	No	Yes	0.768	2.612
52315	Female	52	Non-Hispanic Black	27307	27865.4	2	80	No	81.25	NA	Yes	Yes	7	2	0.85	No	No	No	1.31	2.534
52316	Female	75	Non-Hispanic White	25397.8	25606.4	1	83	Yes	21.3	74.5	Yes	No	9	6	1.42	No	No	Yes	NA	NA
52317	Male	13	Other Hispanic	13073.6	13650	2	78	NA	19.34	66.2	NA	No	0	0	NA	NA	NA	NA	NA	NA
52318	Female	42	Other Race - Including Multi-Racial	15784.6	15834.4	1	78	NA	26.27	88	NA	No	50	NA	1.22	No	No	No	NA	NA
52319	Female	18	Other Race - Including Multi-Racial	74145	82284.9	2	76	NA	23.24	79.6	NA	No	0	5	1.5	NA	No	NA	0.7	1.888
52320	Female	39	Non-Hispanic White	18966.3	19337.5	1	82	Yes	28.06	92.6	NA	No	1262	1004	1.37	No	No	Yes	NA	NA
52321	Female	80	Non-Hispanic White	32202.9	34225.3	1	76	Yes	24.93	84.2	Yes	No	98	65	1.58	No	No	Yes	0.824	2.845
52322	Male	60	Other Hispanic	8742.77	9029.07	2	82	No	29.31	101.6	Yes	No	1	1	1.19	No	No	Yes	NA	NA
52323	Male	22	Non-Hispanic White	28070.5	29193.7	1	79	Yes	22.43	80.2	NA	No	195	284	1.42	No	No	No	NA	NA
52324	Female	41	Non-Hispanic White	62415.5	64175.3	2	81	Yes	24.37	78.6	NA	No	150	179	1.32	No	Yes	Yes	NA	NA
52325	Female	17	Non-Hispanic White	13451	13797.2	2	89	NA	26.31	83.7	NA	No	3	0	1.89	NA	Yes	NA	NA	NA
52326	Male	28	Non-Hispanic White	101815	108052	2	79	Yes	32.73	114	NA	No	5	86	1.37	No	No	No	NA	NA
52327	Male	0	Non-Hispanic Black	11414.8	11278.5	2	83	NA	NA	NA	NA	NA	0	0	NA	NA	NA	NA	NA	NA
52328	Male	2	Non-Hispanic Black	11281.4	11063.4	1	83	NA	25.07	61	NA	No	3	NA	NA	NA	NA	NA	NA	NA
52329	Male	8	Non-Hispanic Black	18467.3	19063.8	2	75	NA	24.36	74.6	NA	No	45	NA	1.34	NA	NA	NA	NA	NA
52330	Male	13	Non-Hispanic Black	12984.1	12718.4	2	84	NA	17.4	64.7	NA	No	16	27	1.94	NA	Yes	NA	0.406	1.345
52331	Female	21	Mexican American	24638.6	25150.5	2	83	No	27.48	89.8	NA	No	153	43	1.01	No	No	No	NA	NA
52332	Female	40	Non-Hispanic White	73338.8	74567.8	1	76	Yes	36.44	104.1	NA	No	29	15	1.11	No	No	No	1.976	2.638
52333	Female	51	Other Hispanic	12328.5	13158	1	82	No	22.15	74.8	NA	No	3	1	1.68	No	No	No	0.79	2.095
52334	Female	56	Other Race - Including Multi-Racial	94108.6	92598.5	1	82	Yes	27.48	89.8	Yes	Yes	168	76	0.59	No	No	Yes	NA	NA
52335	Female	20	Non-Hispanic White	25859	26441.3	2	83	No	42.37	112.1	No	No	36	23	1.11	No	No	No	0.463	1.06
52336	Male	16	Non-Hispanic White	38651.6	39364.2	1	80	NA	21.85	78.7	NA	No	226	284	1.01	NA	Yes	NA	NA	NA
52337	Male	72	Non-Hispanic White	12785.5	12709.1	1	83	No	34.49	117.7	Yes	Yes	169	NA	1.01	No	No	Yes	NA	NA
52338	Male	10	Non-Hispanic White	21424.6	21774.6	2	83	NA	27	94.7	NA	No	242	0	NA	NA	NA	NA	NA	NA
52339	Female	65	Non-Hispanic Black	16544.8	17219.7	1	88	Yes	24	87.3	NA	No	0	0	2.43	No	No	Yes	0.644	4.629
52340	Female	59	Non-Hispanic White	77296.9	76056.6	1	79	Yes	22.01	83	NA	No	358	325	2.04	No	No	Yes	NA	NA
52341	Male	54	Non-Hispanic Black	20851.6	20850.9	2	84	Yes	28.71	113	Yes	Yes	91	NA	NA	No	Yes	Yes	NA	NA
52342	Male	19	Non-Hispanic Black	12666.4	12714.1	2	86	NA	20.67	75	NA	No	2	95	1.78	NA	Yes	NA	0.44	2.767
52343	Female	80	Non-Hispanic White	34155.1	36300.1	2	76	Yes	25.76	97.7	Yes	No	0	285	1.6	Yes	No	No	1.863	2.405
52344	Female	31	Non-Hispanic White	16944.3	17589	1	85	Yes	19.94	83.7	NA	No	281	NA	1.94	No	Yes	Yes	0.982	2.845
52345	Female	24	Non-Hispanic White	72221.2	72273.3	2	75	NA	27.54	94	NA	No	448	129	1.29	No	No	Yes	NA	NA
52346	Male	10	Mexican American	8402.06	8557.66	1	85	NA	15.97	60.6	NA	No	3	0	1.71	NA	NA	NA	NA	NA
52347	Female	18	Mexican American	11613.1	12701.7	2	86	NA	21.73	84.1	NA	No	159	13	1.42	NA	Yes	NA	NA	NA
52348	Male	57	Non-Hispanic Black	23882	23837.1	1	87	Yes	35.43	118.1	NA	No	286	292	1.11	No	Yes	Yes	1.298	1.655
52349	Male	45	Non-Hispanic Black	21177.6	21063.2	1	78	Yes	24.85	92.5	NA	No	291	127	1.5	No	Yes	Yes	1.106	4.163
52350	Male	69	Non-Hispanic White	56052.8	56750.7	2	86	Yes	29.52	112.8	Yes	No	14	6	0.75	Yes	No	Yes	NA	NA
52351	Female	80	Non-Hispanic White	33195.9	36736.6	1	82	No	37.1	117.7	Yes	No	68	89	1.37	No	No	No	NA	NA
52352	Male	19	Mexican American	13017.5	13310.1	2	82	NA	21.37	76.8	NA	No	175	0	1.37	NA	Yes	NA	0.644	2.172
52353	Female	0	Mexican American	4732.95	4854.84	2	85	NA	NA	NA	NA	NA	0	NA	NA	NA	NA	NA	NA	NA
52354	Female	9	Mexican American	10758.1	11365.1	1	76	NA	24.34	84.6	NA	No	90	35	0.75	NA	NA	NA	NA	NA
52355	Male	36	Non-Hispanic White	57693.1	58721.8	1	79	Yes	25.76	86.1	NA	No	72	75	1.16	No	Yes	No	1.535	2.56
52356	Female	28	Non-Hispanic White	24006.6	24459.4	1	78	Yes	23.88	80.7	NA	No	101	284	1.91	No	No	No	NA	NA
52357	Male	8	Non-Hispanic White	39300	39926.2	2	76	NA	15.84	54.8	NA	No	5	2	NA	NA	NA	NA	NA	NA
52358	Male	1	Mexican American	5883.19	5882.55	3	86	NA	NA	NA	NA	No	0	1	NA	NA	NA	NA	NA	NA
52359	Male	17	Mexican American	11456.9	11902.9	1	88	NA	32.49	96	NA	No	5	43	0.78	NA	Yes	NA	NA	NA
52360	Male	28	Mexican American	32231	31409.4	2	78	Yes	24.6	90	NA	No	92	NA	0.57	No	No	No	NA	NA
52361	Female	36	Mexican American	17072.9	17065.1	2	86	No	27.45	86.4	NA	No	53	51	1.45	No	No	No	0.847	2.095
52362	Female	29	Non-Hispanic White	59083.8	0	2	89	NA	NA	NA	NA	No	NA	NA	NA	No	No	Yes	NA	NA
52363	Female	49	Non-Hispanic White	58197.8	59173.1	1	80	Yes	23.47	93.5	NA	No	204	172	2.97	No	No	Yes	1.468	3.801
52364	Female	33	Mexican American	19442.8	19933.7	1	85	No	22.37	79.2	NA	No	0	37	1.66	No	No	No	0.576	3.388
52365	Male	22	Other Hispanic	24535.8	23910.4	2	82	No	52.08	154.7	NA	No	71	4	0.88	No	No	No	NA	NA
52366	Male	49	Non-Hispanic White	94308.3	97630.9	2	80	Yes	34.44	120.6	Yes	Yes	213	195	0.85	No	No	Yes	NA	NA
52367	Male	11	Non-Hispanic Black	11050.4	11865.4	2	84	NA	16.38	61.8	NA	No	13	NA	1.42	NA	NA	NA	NA	NA
52368	Female	34	Non-Hispanic White	45810	47553.1	2	84	Yes	36.84	123.2	NA	No	89	43	1.37	No	No	Yes	0.881	5.456
52369	Female	69	Non-Hispanic White	65849.7	65138.4	2	75	Yes	28.81	104.7	Yes	Yes	852	378	1.11	Yes	No	Yes	1.761	3.776
52370	Male	33	Non-Hispanic White	68001.9	69214.4	1	77	Yes	24.65	89.1	NA	No	332	460	1.22	No	No	Yes	NA	NA
52371	Female	31	Non-Hispanic White	59880	61051.8	1	86	Yes	40.95	123	NA	No	319	286	1.06	No	No	No	1.344	3.491
52372	Male	62	Non-Hispanic White	71913.5	71158.5	2	79	Yes	26.66	96.3	NA	No	188	143	1.32	No	Yes	No	2.258	3.129
52373	Male	0	Non-Hispanic Black	12203.2	12057.5	2	87	NA	NA	NA	NA	NA	NA	0	NA	NA	NA	NA	NA	NA
52374	Female	5	Other Race - Including Multi-Racial	9494.05	9643.29	1	80	NA	16.08	53.5	NA	No	0	0	NA	NA	NA	NA	NA	NA
52375	Male	67	Non-Hispanic White	18895	18696.6	1	86	Yes	28.08	103.3	Yes	No	43	10	1.27	No	No	Yes	NA	NA
52376	Female	46	Non-Hispanic Black	35354.2	37228.4	1	83	Yes	37.45	111.5	Yes	No	33	0	NA	No	No	No	NA	NA
52377	Female	54	Non-Hispanic White	22676.7	22312.8	2	87	Yes	33.94	117.3	Yes	No	2	63	1.11	No	No	Yes	5.464	NA
52378	Male	7	Non-Hispanic White	31375.4	31875.3	1	76	NA	18.93	NA	NA	No	NA	NA	NA	NA	NA	NA	NA	NA
52379	Male	1	Mexican American	7622.62	7608.7	1	89	NA	NA	NA	NA	No	0	0	NA	NA	NA	NA	NA	NA
52380	Female	11	Mexican American	9367.05	9944.6	1	85	NA	35.77	108.1	NA	No	NA	NA	0.93	NA	NA	NA	NA	NA
52381	Female	61	Non-Hispanic White	58168.5	60655	2	86	Yes	37.79	115	NA	No	94	139	1.76	No	Yes	No	NA	NA
52382	Male	28	Mexican American	23441.8	23157.4	1	75	Yes	39.56	122	NA	No	191	196	1.29	No	No	Yes	NA	NA
52383	Male	2	Other Hispanic	8459.05	8285.39	1	81	NA	16.92	49	NA	No	0	0	NA	NA	NA	NA	NA	NA
52384	Male	59	Mexican American	11334.5	11376.6	2	88	Yes	30.01	103	NA	Yes	249	295	1.03	No	No	No	NA	NA
52385	Female	12	Non-Hispanic White	18617.1	19088.6	1	77	NA	17.74	68.8	NA	No	17	NA	1.63	NA	Yes	NA	NA	NA
52386	Female	32	Non-Hispanic White	80929.4	84008.7	1	77	NA	19.79	74.5	NA	No	NA	NA	1.6	No	No	No	NA	NA
52387	Female	22	Non-Hispanic White	26266.6	26285.6	1	86	Yes	40.8	122	NA	No	85	152	1.16	No	No	Yes	1.208	2.069
52388	Male	15	Other Hispanic	12887.9	13084.9	2	77	NA	21.06	78	NA	No	15	0	1.27	NA	Yes	NA	1.298	2.146
52389	Male	24	Mexican American	24261.1	24364.2	1	78	Yes	30.65	98.4	NA	No	0	NA	0.7	No	No	No	2.123	2.948
52390	Female	20	Non-Hispanic White	35500.1	36169.6	2	75	Yes	22.78	85.8	NA	No	0	0	1.73	No	No	No	0.7	2.121
52391	Female	75	Non-Hispanic Black	14930.7	15110.5	2	84	Yes	34.4	103.3	Yes	No	71	0	1.22	No	No	No	NA	NA
52392	Female	47	Other Hispanic	13973	14200.8	3	86	No	26.33	82.3	No	No	0	NA	1.6	No	No	No	0.994	4.5
52393	Male	2	Non-Hispanic White	38657.8	42606.6	2	80	NA	18.18	48	NA	No	0	1	NA	NA	NA	NA	NA	NA
52394	Male	6	Non-Hispanic Black	14629.7	15708.8	2	82	NA	21.08	68.2	NA	No	7	0	1.34	NA	NA	NA	NA	NA
52395	Male	35	Non-Hispanic White	20985.4	20898.4	2	80	NA	31.52	107.2	Yes	No	0	0	NA	No	No	Yes	NA	NA
52396	Male	6	Non-Hispanic Black	14449.9	15415.9	2	78	NA	16.24	55.2	NA	No	1	NA	NA	NA	NA	NA	NA	NA
52397	Male	55	Mexican American	10114.5	10589.2	2	88	Yes	30.38	104	NA	No	92	NA	1.58	No	Yes	Yes	NA	NA
52398	Female	34	Non-Hispanic White	22013.4	22851	2	78	Yes	33.1	103.9	NA	No	172	NA	1.19	No	No	Yes	NA	NA
52399	Female	80	Non-Hispanic White	23937.9	26491.2	2	77	No	38.33	113.7	Yes	No	87	29	1.45	No	No	Yes	NA	NA
52400	Male	78	Non-Hispanic White	29417.2	29350.1	1	84	NA	NA	NA	NA	No	34	178	1.4	No	No	Yes	NA	NA
52401	Female	20	Mexican American	32336	33007.9	1	75	Yes	25.85	91	NA	No	2	29	1.01	No	Yes	No	NA	NA
52402	Male	8	Non-Hispanic White	38585.9	38447.3	1	77	NA	24.54	80.5	NA	No	3	6	NA	NA	NA	NA	NA	NA
52403	Male	27	Other Hispanic	32231	32367.9	2	78	Yes	20.6	78.8	NA	No	42	NA	1.16	No	No	Yes	NA	NA
52404	Male	0	Non-Hispanic Black	10957.9	10827.1	2	82	NA	NA	NA	NA	NA	0	0	NA	NA	NA	NA	NA	NA
52405	Male	14	Mexican American	11762.6	12220.5	2	87	NA	21.29	74.4	NA	No	0	0	1.22	NA	Yes	NA	1.355	3.646
52406	Male	28	Non-Hispanic Black	33563.4	34685.8	2	83	No	36.91	107.7	NA	No	0	47	NA	No	Yes	No	NA	NA
52407	Male	35	Non-Hispanic Black	29971.9	30224.9	2	87	Yes	41.99	129	NA	No	0	NA	1.16	No	No	No	3.184	3.051
52408	Female	54	Non-Hispanic White	73374.2	73505.4	1	80	Yes	25.9	89	NA	No	100	231	2.02	No	No	Yes	NA	NA
52409	Female	4	Non-Hispanic Black	16638.6	17289.8	2	83	NA	16.21	55	NA	No	56	0	NA	NA	NA	NA	NA	NA
52410	Male	24	Mexican American	27284.1	27400.1	1	76	Yes	27.15	93.5	NA	No	92	58	1.16	No	Yes	No	NA	NA
52411	Male	56	Non-Hispanic White	87287	90526.9	1	82	Yes	37.19	127	Yes	No	139	61	1.5	No	No	No	NA	NA
52412	Female	78	Non-Hispanic White	38596.5	39668.6	2	76	No	26.5	106.7	Yes	No	47	95	NA	No	No	No	NA	NA
52413	Male	80	Non-Hispanic White	11743.6	12202.6	2	81	No	28.67	113	NA	No	230	270	1.03	No	No	Yes	NA	NA
52414	Male	30	Non-Hispanic White	88557.9	88190.4	2	75	Yes	21.57	82.1	NA	Yes	345	501	1.32	No	No	Yes	NA	NA
52415	Female	34	Non-Hispanic Black	36499	37672.2	2	82	No	29.27	95.7	NA	No	36	NA	1.81	No	No	No	0.463	1.552
52416	Female	56	Non-Hispanic Black	20742.6	21842.2	1	84	Yes	32.46	105.3	NA	No	235	120	1.84	No	No	Yes	0.835	2.896
52417	Female	73	Non-Hispanic Black	17995	18832	2	75	No	33.93	106.4	Yes	Yes	4	0	1.68	No	No	No	NA	NA
52418	Male	23	Non-Hispanic White	28070.5	29193.7	1	79	Yes	22.45	81.9	NA	No	54	10	1.89	No	Yes	No	NA	NA
52419	Female	11	Non-Hispanic Black	14763.3	15194.1	2	82	NA	24.88	78.4	NA	No	2	0	1.22	NA	NA	NA	NA	NA
52420	Female	12	Non-Hispanic White	16601.6	17028.8	1	77	NA	22.11	79	NA	No	5	1	NA	NA	Yes	NA	NA	NA
52421	Male	30	Non-Hispanic White	61275.3	62367.9	2	88	Yes	33.44	101.5	NA	No	7	5	0.88	No	Yes	No	NA	NA
52422	Male	70	Mexican American	7996.9	8328.45	3	86	Yes	30.96	107	Yes	Yes	67	NA	1.14	No	No	No	3.714	1.784
52423	Female	80	Mexican American	10047.8	11615.6	1	82	No	27.92	98	NA	No	80	14	1.81	No	No	No	NA	NA
52424	Female	42	Mexican American	16408.5	16911.7	1	85	Yes	29.61	97.5	NA	No	347	217	1.09	No	Yes	Yes	1.682	4.112
52425	Male	29	Mexican American	25256.5	25363.8	2	88	Yes	23.24	82.5	NA	No	193	83	1.6	No	Yes	Yes	0.508	3.129
52426	Male	21	Non-Hispanic Black	33335.7	34328.9	2	78	NA	19.64	70.6	NA	No	258	NA	1.03	No	No	Yes	NA	NA
52427	Female	33	Non-Hispanic Black	25355.8	25966	1	84	Yes	24.55	82.4	No	No	0	0	2.04	No	Yes	Yes	NA	NA
52428	Female	33	Non-Hispanic White	65256.6	67739.6	2	87	No	34.77	103.8	NA	No	0	29	0.96	No	No	Yes	1.073	2.457
52429	Male	7	Mexican American	8625.4	8956.68	2	86	NA	14.88	NA	NA	No	NA	NA	NA	NA	NA	NA	NA	NA
52430	Female	45	Mexican American	15302.7	15376.6	1	76	No	21.05	77.7	NA	No	71	0	1.5	No	No	No	NA	NA
52431	Male	41	Non-Hispanic Black	32360.6	32299.8	2	75	NA	43.1	120	NA	No	239	0	1.27	No	No	No	NA	NA
52432	Male	2	Mexican American	9029.67	9013.18	1	76	NA	15.59	NA	NA	No	0	NA	NA	NA	NA	NA	NA	NA
52433	Male	45	Non-Hispanic White	81815.2	83002.1	1	77	Yes	22.95	82.6	NA	No	166	214	1.11	No	No	Yes	NA	NA
52434	Male	80	Non-Hispanic White	21459.3	22143.8	2	77	Yes	29.37	107.6	Yes	No	332	251	1.42	Yes	No	Yes	NA	NA
52435	Female	0	Non-Hispanic White	19465.2	20832.8	1	83	NA	NA	NA	NA	NA	0	0	NA	NA	NA	NA	NA	NA
52436	Female	49	Mexican American	21350	21698	1	87	Yes	28.26	92	NA	No	87	29	1.47	No	No	Yes	NA	NA
52437	Female	42	Mexican American	28397.2	28534.4	1	75	No	26.93	91	NA	No	32	101	1.22	No	No	No	1.197	3.569
52438	Female	13	Non-Hispanic White	24011.5	24619.6	2	79	NA	22.26	79.5	NA	No	0	NA	1.55	NA	Yes	NA	0.994	2.224
52439	Male	59	Non-Hispanic White	23160.6	24020.2	2	76	Yes	24.75	103.4	NA	No	593	323	1.14	No	No	Yes	1.897	2.379
52440	Male	1	Mexican American	7283.06	7133.54	1	89	NA	NA	NA	NA	No	0	NA	NA	NA	NA	NA	NA	NA
52441	Female	54	Non-Hispanic Black	22588	0	2	88	NA	NA	NA	NA	No	NA	NA	NA	No	No	Yes	NA	NA
52442	Female	0	Non-Hispanic White	19109.5	19914.2	1	82	NA	NA	NA	NA	NA	0	0	NA	NA	NA	NA	NA	NA
52443	Female	3	Non-Hispanic Black	17169.1	17841.1	1	83	NA	15.96	50.8	NA	No	10	0	NA	NA	NA	NA	NA	NA
52444	Male	71	Non-Hispanic Black	11612.7	12272.4	2	84	Yes	23.68	91.2	Yes	Yes	132	80	1.99	No	No	Yes	NA	NA
52445	Female	44	Non-Hispanic White	63919.9	64991	1	79	Yes	28.85	93.5	NA	No	0	2	0.93	No	No	No	NA	NA
52446	Female	65	Non-Hispanic White	68777.5	68034.7	1	82	Yes	35.06	106.7	Yes	Yes	18	19	1.71	No	No	Yes	1.739	5.353
52447	Female	24	Non-Hispanic White	67996	69278.4	2	88	Yes	37.24	120.2	NA	No	33	19	1.09	No	No	No	0.982	2.767
52448	Male	8	Other Race - Including Multi-Racial	15231.7	16176.4	1	76	NA	24.63	77.1	NA	No	0	0	1.45	NA	NA	NA	NA	NA
52449	Female	2	Non-Hispanic White	9372.5	9963.68	1	83	NA	15.56	46.5	NA	No	11	NA	NA	NA	NA	NA	NA	NA
52450	Male	63	Non-Hispanic White	61672.4	62440.3	1	82	Yes	30.76	113.8	NA	No	105	NA	0.78	No	No	Yes	2.224	4.112
52451	Female	22	Mexican American	20962.2	21397.8	2	85	Yes	24.31	90	NA	No	0	NA	2.12	No	Yes	No	0.621	1.603
52452	Male	2	Other Hispanic	8174.34	8173.45	2	77	NA	15.54	48.9	NA	No	0	0	NA	NA	NA	NA	NA	NA
52453	Female	80	Non-Hispanic White	27725.1	29466.2	1	84	Yes	26.52	91.3	Yes	No	101	95	1.47	No	No	Yes	1.716	1.293
52454	Male	4	Mexican American	9988.92	9987.84	1	88	NA	16.3	52.9	NA	No	52	0	NA	NA	NA	NA	NA	NA
52455	Female	7	Non-Hispanic Black	16026.7	16494.3	1	83	NA	16.61	57	NA	No	1	0	1.09	NA	NA	NA	NA	NA
52456	Male	0	Other Race - Including Multi-Racial	9114.61	9005.77	1	82	NA	NA	NA	NA	NA	0	0	NA	NA	NA	NA	NA	NA
52457	Male	36	Non-Hispanic White	21395.6	21672.8	2	82	No	34.08	115.2	NA	No	87	29	0.83	No	No	No	2.427	2.457
52458	Male	64	Non-Hispanic Black	12897.3	13072.9	2	83	Yes	33.29	107.2	Yes	No	3	NA	1.94	No	No	No	0.677	3.957
52459	Female	0	Non-Hispanic White	20864.4	23275.9	2	76	NA	NA	NA	NA	NA	0	0	NA	NA	NA	NA	NA	NA
52460	Female	10	Non-Hispanic White	39052.4	40467.8	1	75	NA	21.42	NA	NA	No	NA	NA	NA	NA	NA	NA	NA	NA
52461	Female	0	Mexican American	7261.79	7436.01	1	75	NA	NA	NA	NA	NA	0	0	NA	NA	NA	NA	NA	NA
52462	Male	58	Non-Hispanic White	99572.4	101201	2	81	Yes	26.28	101	Yes	No	103	68	0.96	No	No	No	NA	NA
52463	Female	0	Non-Hispanic White	23145.8	24120.4	2	81	NA	NA	NA	NA	NA	0	0	NA	NA	NA	NA	NA	NA
52464	Female	7	Non-Hispanic White	36919.2	37760.6	2	77	NA	19.83	66.6	NA	No	0	NA	NA	NA	NA	NA	NA	NA
52465	Female	11	Non-Hispanic White	11573.5	11832.6	1	80	NA	27.92	84.3	NA	No	1	20	1.55	NA	NA	NA	NA	NA
52466	Female	67	Non-Hispanic White	21023.9	20796.8	1	76	Yes	31.95	116.8	Yes	Yes	112	52	1.5	No	No	Yes	0.96	1.293
52467	Male	38	Mexican American	22276.5	23709.5	1	88	Yes	29.34	101.6	NA	No	0	0	1.01	No	Yes	No	2.913	3.62
52468	Male	9	Non-Hispanic White	15747	16214.8	1	76	NA	17.13	66	NA	No	15	58	2.02	NA	NA	NA	NA	NA
52469	Male	61	Non-Hispanic White	66918.4	70059.6	2	79	Yes	25.62	92	NA	No	512	461	0.93	No	No	Yes	NA	NA
52470	Male	8	Non-Hispanic White	49606.4	50036.5	2	76	NA	18.5	66	NA	No	2	6	1.37	NA	NA	NA	NA	NA
52471	Female	46	Other Hispanic	21317.3	21971.1	2	78	No	19.92	77.3	NA	No	101	37	1.03	No	No	No	NA	NA
52472	Male	2	Non-Hispanic Black	12347.2	12108.6	2	79	NA	14.92	47.9	NA	No	NA	NA	NA	NA	NA	NA	NA	NA
52473	Female	67	Non-Hispanic White	21672.1	21702.8	1	82	No	36.03	114.6	NA	No	258	189	0.93	No	No	No	NA	NA
52474	Female	3	Non-Hispanic Black	11879.8	12344.7	2	84	NA	16.76	48.7	NA	No	10	1	NA	NA	NA	NA	NA	NA
52475	Female	21	Non-Hispanic White	22182.7	22601.1	1	79	Yes	24.02	78.2	NA	No	165	2	1.71	No	Yes	No	1.253	3.207
52476	Female	3	Non-Hispanic Black	14792	14966.7	1	78	NA	14.55	45.5	NA	No	0	0	NA	NA	NA	NA	NA	NA
52477	Female	36	Mexican American	19959.6	20463.5	2	86	NA	25.91	89.5	NA	No	3	79	1.22	No	No	No	1.795	2.87
52478	Male	17	Non-Hispanic Black	19862.6	20107.4	1	83	NA	22.52	69.7	NA	No	2	NA	1.06	NA	Yes	NA	0.485	2.095
52479	Male	19	Other Race - Including Multi-Racial	14189.5	15338.8	1	79	NA	20.45	75.4	NA	No	2	43	1.76	NA	Yes	NA	0.802	2.276
52480	Female	39	Other Hispanic	18720.9	18712.4	1	78	Yes	30.08	88.2	NA	No	0	0	1.37	No	No	No	0.395	1.94
52481	Female	1	Other Hispanic	6391.81	6598.51	2	88	NA	NA	NA	NA	No	NA	NA	NA	NA	NA	NA	NA	NA
52482	Female	42	Non-Hispanic Black	34513.6	36343.3	2	78	Yes	25.02	86.2	NA	No	29	0	1.09	No	No	Yes	NA	NA
52483	Female	20	Non-Hispanic White	62440.7	63618.3	1	84	No	33.57	105.3	NA	No	0	0	1.24	No	No	No	0.723	3.414
52484	Female	31	Non-Hispanic White	69292.8	71929.4	2	81	Yes	24.09	94.3	NA	No	173	330	1.4	No	No	Yes	NA	NA
52485	Female	47	Non-Hispanic White	18863.8	18838.4	1	76	Yes	28.09	96.8	NA	No	142	189	0.57	No	No	Yes	14.925	NA
52486	Female	3	Non-Hispanic Black	14019.9	14568.6	1	82	NA	15.01	46.1	NA	No	0	0	NA	NA	NA	NA	NA	NA
52487	Female	11	Non-Hispanic Black	16206.2	16571.8	2	82	NA	19.1	65.5	NA	No	7	0	1.11	NA	NA	NA	NA	NA
52488	Male	1	Mexican American	11218.2	11500.2	1	83	NA	NA	NA	NA	No	0	24	NA	NA	NA	NA	NA	NA
52489	Male	15	Non-Hispanic White	23590.7	24016.1	2	75	NA	20.21	75.2	NA	No	219	95	1.14	NA	Yes	NA	NA	NA
52490	Male	68	Non-Hispanic Black	9326.2	9387.79	2	84	Yes	38.88	128.8	Yes	Borderline	0	20	1.09	Yes	No	Yes	NA	NA
52491	Male	16	Non-Hispanic White	58253.2	59327.1	1	79	NA	18.91	NA	NA	No	29	2	NA	NA	No	NA	NA	NA
52492	Male	80	Non-Hispanic White	23061.1	23506.3	2	77	NA	23.16	80.5	Yes	No	154	142	1.73	No	Yes	No	NA	NA
52493	Male	42	Mexican American	16777.8	17251.7	1	76	NA	33.7	111	NA	No	29	58	NA	No	Yes	Yes	NA	NA
52494	Female	78	Non-Hispanic White	37776.8	38087.1	2	85	Yes	20.95	88.5	Yes	Yes	286	426	1.66	No	No	Yes	0.96	1.991
52495	Male	3	Non-Hispanic White	40319	42633.4	2	83	NA	18.29	54.4	NA	No	NA	NA	NA	NA	NA	NA	NA	NA
52496	Female	60	Non-Hispanic White	63057.6	63147	2	85	NA	22.88	93.9	NA	No	NA	NA	1.76	No	No	No	NA	NA
52497	Female	78	Non-Hispanic White	20419.6	21701.7	1	79	No	25.92	97	Yes	No	96	78	1.4	No	No	Yes	1.152	3.543
52498	Male	13	Other Race - Including Multi-Racial	16999.5	17320.3	1	83	NA	34.98	105.7	NA	No	0	0	NA	NA	Yes	NA	NA	NA
52499	Male	54	Non-Hispanic Black	12838.2	12664.2	1	89	No	22.5	80.4	NA	No	162	264	1.71	No	Yes	Yes	NA	NA
52500	Male	8	Other Race - Including Multi-Racial	32262.5	32146.6	1	85	NA	18.15	57.8	NA	No	1	1	2.25	NA	NA	NA	NA	NA
52501	Male	38	Non-Hispanic White	46345.3	47171.7	1	80	Yes	24.79	91.9	NA	No	154	133	1.4	No	No	Yes	NA	NA
52502	Male	11	Non-Hispanic Black	14049.4	14988.7	1	82	NA	27.36	91.8	NA	No	5	10	1.99	NA	NA	NA	NA	NA
52503	Female	75	Non-Hispanic Black	13893.6	14539.9	2	84	NA	29.03	102.3	Yes	No	NA	NA	1.34	No	No	No	NA	NA
52504	Male	0	Non-Hispanic White	8264.79	8347.52	2	80	NA	NA	NA	NA	NA	16	0	NA	NA	NA	NA	NA	NA
52505	Female	11	Non-Hispanic White	19950.8	20251.6	2	79	NA	16.24	57.2	NA	No	32	0	NA	NA	NA	NA	NA	NA
52506	Female	8	Non-Hispanic Black	9877.17	10165.4	2	89	NA	18.66	68.5	NA	No	0	0	1.58	NA	NA	NA	NA	NA
52507	Male	7	Non-Hispanic Black	12087.1	12895.2	1	80	NA	18.44	60.8	NA	No	0	0	1.81	NA	NA	NA	NA	NA
52508	Male	2	Other Hispanic	6253.27	6410.46	3	86	NA	21.82	NA	NA	No	5	0	NA	NA	NA	NA	NA	NA
52509	Male	54	Non-Hispanic White	88102.8	91372.9	1	77	Yes	28.04	97.5	NA	No	568	189	1.91	No	No	Yes	NA	NA
52510	Female	77	Non-Hispanic White	25397.8	25606.4	1	83	No	36.17	98	NA	No	0	0	0.8	No	No	No	NA	NA
52511	Male	27	Non-Hispanic White	68346.5	71081.1	3	86	Yes	27.63	96.6	NA	No	0	3	1.47	No	Yes	Yes	NA	NA
52512	Male	7	Non-Hispanic White	49606.4	0	2	76	NA	NA	NA	NA	No	NA	NA	NA	NA	NA	NA	NA	NA
52513	Female	73	Mexican American	8779.9	10355.6	2	89	No	33.81	108	NA	No	0	1	1.24	No	No	No	1.852	1.396
52514	Female	12	Mexican American	11312.4	11673.8	1	85	NA	23.6	82	NA	No	1	7	1.68	NA	No	NA	NA	NA
52515	Male	10	Non-Hispanic White	46771	47535	1	76	NA	18.78	70.2	NA	No	0	2	1.24	NA	NA	NA	NA	NA
52516	Female	50	Non-Hispanic White	109228	107475	2	78	No	25.92	87.4	NA	No	0	5	1.53	Yes	No	No	NA	NA
52517	Male	54	Non-Hispanic Black	14059.1	14106.8	1	84	Yes	26.08	87.5	No	No	0	4	2.51	No	No	Yes	NA	NA
52518	Male	8	Other Race - Including Multi-Racial	38194.4	38057.2	1	85	NA	12.61	48.1	NA	No	8	3	NA	NA	NA	NA	NA	NA
52519	Female	16	Non-Hispanic Black	22930	24201	2	75	NA	23.78	79.4	NA	No	49	11	1.4	NA	Yes	NA	NA	NA
52520	Male	5	Mexican American	13167.9	15600.7	2	87	NA	16.51	53.2	NA	No	7	NA	NA	NA	NA	NA	NA	NA
52521	Male	0	Non-Hispanic White	6498.26	6563.31	1	80	NA	NA	NA	NA	NA	0	0	NA	NA	NA	NA	NA	NA
52522	Female	1	Mexican American	6952.87	7177.7	2	86	NA	NA	NA	NA	No	0	0	NA	NA	NA	NA	NA	NA
52523	Female	52	Non-Hispanic White	111888	112088	1	83	Yes	21.39	72.2	NA	No	62	103	1.89	No	No	Yes	NA	NA
52524	Female	54	Non-Hispanic White	105915	104216	2	81	Yes	25.74	95.8	NA	No	95	95	2.15	No	No	Yes	0.802	3.543
52525	Male	65	Non-Hispanic Black	10549.8	11057.7	1	79	Yes	18.34	71.1	No	No	33	164	1.45	No	No	Yes	NA	NA
52526	Male	4	Non-Hispanic White	11946.1	13166.3	2	81	NA	16.27	49.6	NA	No	0	0	NA	NA	NA	NA	NA	NA
52527	Male	14	Other Hispanic	9689.46	9873.87	1	78	NA	21.19	78	NA	No	50	0	1.11	NA	Yes	NA	NA	NA
52528	Female	6	Mexican American	12188	12629	1	87	NA	14.47	53.7	NA	No	12	8	NA	NA	NA	NA	NA	NA
52529	Female	19	Non-Hispanic White	23175.5	23882.3	2	81	NA	NA	NA	NA	No	13	7	1.45	NA	No	NA	NA	NA
52530	Female	51	Non-Hispanic Black	16146.9	17003	1	89	No	33.14	NA	NA	No	57	0	NA	No	No	No	NA	NA
52531	Male	5	Other Race - Including Multi-Racial	10678.7	12429.9	1	84	NA	14.09	43.7	NA	No	NA	NA	NA	NA	NA	NA	NA	NA
52532	Male	80	Non-Hispanic White	23504	23957.8	1	81	No	26.69	100.7	NA	Yes	2	6	1.71	Yes	No	No	0.542	1.422
52533	Female	14	Non-Hispanic White	64356.1	66880.4	2	77	NA	25.04	81.9	NA	No	3	0	1.01	NA	Yes	NA	NA	NA
52534	Male	9	Mexican American	10173.6	10616.7	1	82	NA	12.89	50.8	NA	No	2	NA	NA	NA	NA	NA	NA	NA
52535	Male	43	Non-Hispanic White	95086.5	96466	1	83	Yes	25.49	93	NA	No	275	280	1.5	No	No	No	1.287	3.827
52536	Female	6	Other Race - Including Multi-Racial	31992.5	32080.1	1	85	NA	15.3	53.3	NA	No	0	0	1.94	NA	NA	NA	NA	NA
52537	Female	52	Non-Hispanic White	105176	106549	2	75	Yes	41.24	122.2	Yes	No	86	59	1.16	No	No	No	NA	NA
52538	Male	37	Non-Hispanic White	62814.8	63934.8	2	79	Yes	30.92	102.3	NA	No	142	NA	1.32	No	Yes	Yes	NA	NA
52539	Female	59	Non-Hispanic White	29777.3	29299.5	2	75	No	36.19	119.5	Yes	No	32	8	0.96	Yes	No	Yes	NA	NA
52540	Male	13	Non-Hispanic White	17250.4	17561.5	2	80	NA	20.02	72.6	NA	No	0	NA	1.27	NA	Yes	NA	NA	NA
52541	Male	51	Non-Hispanic Black	18685.6	18650.5	2	88	NA	33.65	NA	NA	Yes	0	58	1.14	No	No	No	0.621	1.888
52542	Male	19	Mexican American	12398.8	12677.5	1	82	NA	29.65	102.3	NA	No	0	3	0.96	NA	No	NA	1.84	3.051
52543	Female	59	Non-Hispanic White	94988.2	96228.5	1	77	Yes	28.67	95.7	Yes	No	316	198	1.55	Yes	Yes	No	1.152	3.155
52544	Female	0	Non-Hispanic White	7865.36	8417.96	2	76	NA	NA	NA	NA	NA	0	0	NA	NA	NA	NA	NA	NA
52545	Male	58	Non-Hispanic White	102928	106749	2	80	Yes	33.23	116.8	NA	No	710	474	1.06	No	No	Yes	1.502	3.931
52546	Male	9	Non-Hispanic Black	16703.7	17243.1	1	83	NA	26.36	83.8	NA	No	0	NA	NA	NA	NA	NA	NA	NA
52547	Male	80	Non-Hispanic White	23061.1	23506.3	2	77	Yes	22.55	94.7	NA	No	92	1397	1.47	No	No	Yes	0.734	1.81
52548	Male	24	Non-Hispanic Black	23988	24730.3	1	84	No	35.07	112.6	NA	No	132	36	1.22	No	Yes	No	1.253	4.112
52549	Female	64	Mexican American	8526.03	8780.85	1	75	No	24.6	86.1	Yes	No	27	2	1.11	No	No	No	1.05	3.724
52550	Female	68	Non-Hispanic White	62347.4	61674	1	77	No	19.84	NA	NA	No	3	2	1.97	No	No	No	NA	NA
52551	Male	15	Mexican American	12056.9	12526.3	2	80	NA	21.73	80.7	NA	No	2	14	1.19	NA	No	NA	NA	NA
52552	Female	29	Non-Hispanic White	75460.3	75514.7	1	77	Yes	35.95	117.2	NA	No	51	0	1.55	No	No	Yes	1.626	3.181
52553	Female	75	Non-Hispanic Black	15735.8	16467.8	2	78	No	44.16	NA	Yes	Yes	77	47	1.47	No	No	No	NA	NA
52554	Male	31	Other Hispanic	32998.6	0	2	82	NA	NA	NA	NA	No	NA	NA	NA	No	No	Yes	NA	NA
52555	Male	17	Non-Hispanic White	12232.4	13478.8	1	80	NA	23.91	82.5	NA	No	1	0	1.27	NA	No	NA	NA	NA
52556	Female	39	Non-Hispanic White	55004.6	57739.8	1	85	Yes	19.41	75.6	NA	No	51	45	1.58	No	Yes	Yes	0.576	1.758
52557	Male	62	Non-Hispanic White	57388.7	57701.2	1	82	Yes	24.47	93.5	Yes	No	357	NA	1.97	No	No	No	0.914	3.465
52558	Male	17	Non-Hispanic White	50721.4	51636.1	1	77	NA	23.88	80.3	NA	No	0	0	1.53	NA	Yes	NA	1.852	1.293
52559	Female	8	Mexican American	12462.6	12866	2	83	NA	16.31	58.3	NA	No	10	NA	NA	NA	NA	NA	NA	NA
52560	Female	52	Non-Hispanic Black	29022.5	31163.6	2	83	Yes	32.4	100.2	Yes	No	238	165	0.8	No	No	No	NA	NA
52561	Male	65	Mexican American	6609.43	6660.12	2	86	Yes	27.08	96.7	Yes	Yes	46	0	1.47	No	No	Yes	NA	NA
52562	Male	30	Other Race - Including Multi-Racial	28278	30067.5	1	82	Yes	27.43	92.2	NA	No	302	332	0.96	No	No	Yes	4.855	NA
52563	Female	35	Non-Hispanic White	16944.3	17275.8	1	85	Yes	20.48	84.8	No	No	288	397	1.55	No	No	Yes	2.235	2.689
52564	Male	70	Mexican American	14556	0	1	75	NA	NA	NA	NA	No	NA	NA	NA	No	No	Yes	NA	NA
52565	Male	51	Other Hispanic	14216.4	14704.6	1	75	Yes	31.05	109	Yes	Yes	284	6	0.96	No	No	No	1.355	4.836
52566	Female	70	Non-Hispanic Black	19213.6	19444.9	2	83	Yes	39.55	129.6	Yes	No	0	0	1.91	No	No	Yes	0.937	2.069
52567	Female	25	Mexican American	18836.2	19227.6	1	85	NA	21.81	74.1	NA	No	62	80	1.27	No	No	Yes	NA	NA
52568	Female	4	Mexican American	15573	17180.5	1	87	NA	17.58	56.3	NA	No	0	0	NA	NA	NA	NA	NA	NA
52569	Female	26	Non-Hispanic White	22556.5	22981.9	1	84	Yes	24.96	96.8	NA	No	66	NA	1.42	No	No	Yes	3.014	2.25
52570	Male	32	Non-Hispanic Black	23617.7	23874.8	1	84	Yes	28.8	102.6	NA	No	133	184	0.52	No	No	No	7.7	NA
52571	Female	71	Non-Hispanic White	19283.6	19819.2	1	76	No	33.44	122.1	Yes	Yes	426	237	1.55	No	No	No	NA	NA
52572	Female	62	Other Hispanic	6390	6580.98	2	78	Yes	28.39	88.1	NA	No	108	110	1.73	No	No	No	0.982	3.051
52573	Male	29	Mexican American	25097.6	24687.5	1	76	Yes	19.66	74	NA	No	157	0	1.68	No	Yes	No	0.677	1.733
52574	Female	0	Other Hispanic	4919.09	5978.64	1	78	NA	NA	NA	NA	NA	0	0	NA	NA	NA	NA	NA	NA
52575	Male	49	Other Hispanic	24209.5	25040.9	2	82	No	42.85	132	NA	Borderline	172	118	0.96	No	No	No	NA	NA
52576	Male	72	Mexican American	11230.8	11790.6	2	85	Yes	27.74	108.3	NA	Yes	0	NA	0.72	No	No	Yes	0.711	1.655
52577	Male	78	Non-Hispanic White	33131.4	33464.1	2	77	Yes	23.46	87	NA	Yes	358	335	1.34	No	No	Yes	1.502	2.069
52578	Male	15	Non-Hispanic White	48707.3	49605.3	1	76	NA	21.08	72.8	NA	No	13	86	1.37	NA	Yes	NA	NA	NA
52579	Female	69	Mexican American	8526.03	8567.63	1	75	No	45.9	134.5	Yes	Yes	61	47	1.63	No	No	Yes	1.061	1.991
52580	Male	11	Non-Hispanic White	28394.6	28292.6	2	89	NA	17.52	NA	NA	No	98	29	1.68	NA	NA	NA	NA	NA
52581	Male	59	Other Hispanic	14216.4	14617.9	2	77	Yes	31.26	99.6	NA	No	52	109	1.01	No	No	No	2.574	3.75
52582	Female	0	Other Hispanic	4878.26	4901.69	1	81	NA	NA	NA	NA	NA	0	0	NA	NA	NA	NA	NA	NA
52583	Female	64	Non-Hispanic White	65849.7	65138.4	2	76	No	25.33	86.9	Yes	No	95	113	1.34	No	No	No	NA	NA
52584	Male	39	Non-Hispanic White	55336.7	56323.4	1	79	Yes	26.14	94.9	NA	No	37	10	1.42	No	No	No	NA	NA
52585	Female	36	Non-Hispanic White	48003.6	48942.9	1	80	No	21.59	77.3	NA	Yes	1705	284	2.04	No	No	Yes	NA	NA
52586	Female	64	Non-Hispanic White	61516.1	62032.5	1	77	Yes	28.18	96	NA	No	215	189	1.63	No	No	No	NA	NA
52587	Female	72	Non-Hispanic Black	15407.5	16124.2	2	81	NA	27.21	99.8	Yes	No	101	0	2.09	No	No	Yes	0.892	3.517
52588	Female	0	Mexican American	5040.06	5160.97	2	86	NA	NA	NA	NA	NA	NA	NA	NA	NA	NA	NA	NA	NA
52589	Female	52	Mexican American	10101.3	10371.2	1	82	Yes	39.9	121.3	NA	No	3	85	1.68	No	No	Yes	NA	NA
52590	Male	9	Non-Hispanic White	40299.1	40957.4	2	78	NA	17.66	62.7	NA	No	4	4	1.37	NA	NA	NA	NA	NA
52591	Male	63	Non-Hispanic Black	10187.9	10255.2	2	87	No	27.09	96.9	NA	No	4	5	1.68	No	Yes	No	NA	NA
52592	Male	54	Mexican American	14216.4	14704.6	2	77	No	33.94	109.2	No	No	2	178	1.14	No	No	Yes	1.908	2.948
52593	Female	72	Mexican American	10352	0	1	81	NA	NA	NA	Yes	No	NA	NA	NA	No	No	No	NA	NA
52594	Female	1	Mexican American	8421.71	10301.4	1	81	NA	NA	NA	NA	No	45	34	NA	NA	NA	NA	NA	NA
52595	Female	48	Non-Hispanic White	18917.9	19234.9	2	79	Yes	21.77	82.8	NA	No	154	199	1.76	No	No	Yes	NA	NA
52596	Male	2	Non-Hispanic White	9651.59	10205.3	1	87	NA	16.45	47.6	NA	No	0	0	NA	NA	NA	NA	NA	NA
52597	Female	69	Mexican American	4577.18	4856.74	1	88	No	38.22	118.1	Yes	Yes	53	50	1.01	No	No	No	4.561	NA
52598	Female	2	Non-Hispanic Black	8816.31	8935.75	2	84	NA	17.62	50.5	NA	No	0	0	NA	NA	NA	NA	NA	NA
52599	Female	24	Non-Hispanic White	71582.6	72932.6	2	83	Yes	36.52	110.7	NA	No	230	1	1.22	No	No	No	0.655	3.077
52600	Male	4	Non-Hispanic White	45105.8	46440.3	1	83	NA	22.5	70.5	NA	No	5	16	NA	NA	NA	NA	NA	NA
52601	Female	0	Non-Hispanic Black	8780.33	8725.88	2	83	NA	NA	NA	NA	NA	0	0	NA	NA	NA	NA	NA	NA
52602	Female	64	Non-Hispanic Black	16785.6	16850.5	2	82	No	29.51	96.8	Yes	No	0	1	1.11	No	No	No	0.926	3.801
52603	Female	80	Non-Hispanic White	24676	0	1	82	NA	NA	NA	Yes	No	NA	NA	NA	No	No	Yes	NA	NA
52604	Male	7	Non-Hispanic White	15747	16004.2	1	76	NA	15.83	56.8	NA	No	30	0	1.37	NA	NA	NA	NA	NA
52605	Female	60	Mexican American	5370.01	5642.64	1	88	Yes	35.8	107.3	Yes	Yes	53	51	1.68	No	No	No	NA	NA
52606	Male	75	Non-Hispanic Black	12788	13564.6	1	82	NA	27.79	NA	Yes	Yes	163	105	NA	No	No	No	NA	NA
52607	Male	52	Mexican American	10114.5	10247.3	2	88	No	31.62	102.3	NA	No	0	NA	0.98	No	No	No	1.468	3.414
52608	Female	60	Other Hispanic	8026.95	8066.12	2	82	Yes	30.23	94.6	Yes	Yes	0	0	1.42	No	No	No	0.79	2.353
52609	Male	51	Other Hispanic	12839.6	13442.3	1	81	Yes	23.87	82.6	NA	No	226	213	1.29	No	No	Yes	NA	NA
52610	Female	10	Mexican American	11165.6	11795.6	2	87	NA	21.94	71.2	NA	No	0	3	1.37	NA	NA	NA	NA	NA
52611	Female	50	Non-Hispanic White	17662.5	17694.1	1	80	Yes	35.5	112.2	NA	No	101	95	0.85	No	No	No	3.195	3.465
52612	Male	18	Mexican American	10497.9	10960.6	1	85	NA	19.18	66.1	NA	No	7	69	1.55	NA	Yes	NA	0.666	1.888
52613	Male	1	Other Hispanic	11459.9	11747.9	2	78	NA	NA	NA	NA	No	0	NA	NA	NA	NA	NA	NA	NA
52614	Female	25	Non-Hispanic White	75460.3	75514.7	1	77	No	24.12	85.3	NA	No	0	0	1.84	No	No	Yes	1.31	1.862
52615	Male	5	Non-Hispanic White	12196.2	12895.9	2	80	NA	19.21	59	NA	No	65	0	NA	NA	NA	NA	NA	NA
52616	Female	16	Mexican American	11080.6	11215.6	1	80	NA	21.02	77.2	NA	No	0	NA	NA	NA	No	NA	NA	NA
52617	Male	70	Non-Hispanic Black	13905.8	15548.8	2	83	Yes	27.8	103.6	Yes	No	70	161	1.24	No	No	Yes	NA	NA
52618	Female	6	Other Race - Including Multi-Racial	13753.2	13790.8	1	88	NA	17.98	62	NA	No	5	NA	1.37	NA	NA	NA	NA	NA
52619	Male	78	Non-Hispanic White	10077.3	10249.5	2	81	Yes	32.57	129.4	Yes	No	328	138	1.5	Yes	No	Yes	0.44	4.293
52620	Female	8	Non-Hispanic White	47246.7	47376	2	79	NA	23.85	84.3	NA	No	4	4	NA	NA	NA	NA	NA	NA
52621	Male	35	Other Hispanic	27288.9	29044.4	2	85	Yes	32.75	107.8	No	No	528	232	0.59	No	No	No	4.222	2.379
52622	Female	2	Mexican American	7842.81	7931.07	1	88	NA	18.04	48.5	NA	No	9	0	NA	NA	NA	NA	NA	NA
52623	Female	18	Non-Hispanic White	21514.1	22067.7	2	75	NA	NA	NA	NA	No	0	0	1.34	NA	No	NA	NA	NA
52624	Female	66	Non-Hispanic White	20036.8	20205	1	80	Yes	36.75	121.4	Yes	Yes	515	720	0.72	No	No	Yes	NA	NA
52625	Female	61	Mexican American	5555.18	5837.21	1	88	No	29.07	93.9	Yes	Yes	162	47	1.76	No	No	No	1.185	1.758
52626	Female	64	Non-Hispanic Black	21824.2	21561.2	1	83	Yes	31.77	110.5	Yes	No	234	142	0.67	Yes	No	Yes	NA	NA
52627	Female	48	Other Hispanic	20951.6	21594.2	2	77	Yes	33.66	99	NA	No	164	NA	1.78	No	No	No	NA	NA
52628	Male	6	Non-Hispanic Black	14449.9	14916.6	2	78	NA	15.15	52.1	NA	No	0	22	1.58	NA	NA	NA	NA	NA
52629	Female	67	Non-Hispanic White	18049	17787.9	2	81	Yes	39.67	122.4	Yes	No	94	NA	0.96	Yes	No	No	NA	NA
52630	Female	72	Non-Hispanic Black	12778.3	12842.6	1	84	No	22.89	88.7	NA	No	160	135	1.94	No	No	Yes	NA	NA
52631	Female	44	Non-Hispanic White	88745.8	88626.5	1	83	Yes	25.97	88.9	NA	No	65	57	0.8	No	No	Yes	1.626	3.414
52632	Male	61	Other Hispanic	5848.9	6223.35	1	88	Yes	33.01	119.2	Yes	Yes	152	118	0.96	No	No	Yes	2.484	3.051
52633	Female	11	Mexican American	10987.6	11665	1	81	NA	16.05	58	NA	No	23	2	1.37	NA	NA	NA	NA	NA
52634	Female	48	Non-Hispanic White	69594.4	70760.6	2	79	Yes	20.72	80.4	NA	No	68	61	1.63	No	No	Yes	0.756	2.327
52635	Female	76	Non-Hispanic White	48909.2	50267.8	2	80	NA	33.77	122.4	NA	No	121	133	1.73	No	No	Yes	3.545	4.215
52636	Male	20	Other Hispanic	33385.7	33527.5	2	82	NA	20.31	78.4	NA	No	112	NA	1.06	No	No	No	NA	NA
52637	Female	7	Non-Hispanic White	40958.5	41875.4	2	77	NA	15.51	56.9	NA	No	6	2	0.83	NA	NA	NA	NA	NA
52638	Male	77	Non-Hispanic White	35604.4	36212.5	2	77	No	31.31	106	Yes	No	7	6	0.85	No	No	Yes	NA	NA
52639	Male	18	Non-Hispanic White	56372.7	62116.6	2	81	NA	42.04	143	NA	No	358	NA	0.98	NA	Yes	NA	NA	NA
52640	Male	41	Other Hispanic	23372.2	24174.8	2	78	Yes	20.88	82.5	NA	No	39	NA	1.32	No	No	Yes	NA	NA
52641	Male	9	Mexican American	10932.4	0	1	87	NA	NA	NA	NA	No	NA	NA	NA	NA	NA	NA	NA	NA
52642	Male	42	Mexican American	18314.7	18943.6	2	88	Yes	26.6	91.8	NA	No	184	82	1.42	No	Yes	No	0.982	3.362
52643	Male	61	Non-Hispanic White	72069.5	71577.8	2	83	No	29.09	100.7	Yes	No	637	334	1.24	No	No	No	NA	NA
52644	Female	4	Non-Hispanic White	42596.3	45284.3	2	76	NA	15.7	49.2	NA	No	0	NA	NA	NA	NA	NA	NA	NA
52645	Female	80	Mexican American	6605.61	7791.12	2	88	No	27.38	98.1	Yes	No	95	94	1.66	No	No	No	NA	NA
52646	Female	42	Mexican American	28168.3	28627.5	1	75	NA	26.99	90.5	NA	No	96	80	1.24	No	No	No	NA	NA
52647	Male	43	Mexican American	18468.3	18710.9	2	86	Yes	29.71	107.2	NA	No	4	44	1.34	No	No	Yes	1.716	3
52648	Male	39	Non-Hispanic White	65524.4	68055.1	1	86	Yes	29.86	110.5	NA	Yes	214	344	1.4	No	Yes	No	0.7	1.965
52649	Female	23	Non-Hispanic Black	33605.7	32713	2	77	Yes	16.91	67.7	NA	No	112	32	2.09	No	No	Yes	NA	NA
52650	Male	36	Non-Hispanic Black	25679.2	26095.8	2	84	No	35.05	119	NA	No	0	0	1.22	No	No	No	NA	NA
52651	Male	0	Mexican American	5101.72	5211.18	1	86	NA	NA	NA	NA	NA	NA	NA	NA	NA	NA	NA	NA	NA
52652	Female	71	Mexican American	12438.8	14030.5	1	87	No	40.46	110.4	Yes	Yes	62	0	1.78	No	No	No	NA	NA
52653	Male	80	Non-Hispanic White	18987.4	19593.1	1	77	Yes	21.42	82.5	Yes	No	94	67	1.86	No	No	Yes	NA	NA
52654	Male	4	Non-Hispanic White	44837.8	46243.9	1	83	NA	15.88	49.5	NA	No	4	19	NA	NA	NA	NA	NA	NA
52655	Male	76	Non-Hispanic White	41876.2	41780.7	1	83	Yes	30.86	109.5	Yes	Yes	68	NA	0.78	Yes	No	No	NA	NA
52656	Female	53	Non-Hispanic Black	21363.9	22496.5	1	78	No	31.8	112	Yes	No	3	2	0.91	No	No	No	1.931	2.612
52657	Female	23	Non-Hispanic Black	29459.4	28676.8	1	82	No	32.98	92.7	NA	No	NA	NA	NA	No	No	No	NA	NA
52658	Male	60	Non-Hispanic White	18371.2	18245.8	2	81	NA	29.83	110.2	NA	No	NA	NA	1.16	No	No	Yes	NA	NA
52659	Male	2	Mexican American	7738.95	7738.11	1	81	NA	17.19	48.7	NA	No	5	9	NA	NA	NA	NA	NA	NA
52660	Female	62	Mexican American	4997.01	5302.2	2	88	No	28.07	100	Yes	Yes	44	0	0.98	No	No	Yes	2.902	3.776
52661	Male	71	Non-Hispanic White	31929	31856.1	1	77	Yes	35.13	116.6	Yes	No	284	224	1.55	Yes	No	Yes	NA	NA
52662	Female	66	Non-Hispanic Black	19960.9	20865	2	83	NA	35.75	NA	Yes	Yes	8	NA	NA	No	No	No	NA	NA
52663	Male	21	Other Race - Including Multi-Racial	89928.5	95603.2	2	87	Yes	25.23	NA	NA	No	NA	NA	1.01	No	Yes	No	NA	NA
52664	Female	25	Non-Hispanic White	56877.2	57950	3	86	Yes	25.03	92.1	NA	No	84	132	0.85	No	No	Yes	NA	NA
52665	Female	77	Non-Hispanic Black	19548	19783.3	1	83	NA	33.7	NA	Yes	No	NA	NA	1.09	No	No	Yes	1.569	3.026
52666	Female	0	Mexican American	4482.13	4597.56	1	81	NA	NA	NA	NA	NA	NA	NA	NA	NA	NA	NA	NA	NA
52667	Female	14	Non-Hispanic White	75692.5	77054.8	1	83	NA	24.51	84.8	NA	No	28	NA	1.29	NA	Yes	NA	0.632	1.629
52668	Female	9	Mexican American	9536.04	9844.73	1	88	NA	22.12	76	NA	No	1	81	1.76	NA	NA	NA	NA	NA
52669	Male	0	Mexican American	6081.31	6201.12	2	88	NA	NA	NA	NA	NA	1	0	NA	NA	NA	NA	NA	NA
52670	Male	2	Non-Hispanic White	10110.4	10409.3	2	75	NA	16.79	47.3	NA	No	72	NA	NA	NA	NA	NA	NA	NA
52671	Male	61	Non-Hispanic White	21456.3	22463.5	2	75	Yes	27.34	117	No	No	312	169	1.32	No	No	Yes	NA	NA
52672	Female	14	Non-Hispanic White	56365.2	57792.7	1	85	NA	20.91	81.8	NA	No	11	NA	1.89	NA	No	NA	NA	NA
52673	Male	0	Mexican American	6732.99	6736.99	1	87	NA	NA	NA	NA	NA	NA	NA	NA	NA	NA	NA	NA	NA
52674	Female	80	Non-Hispanic White	27725.1	29466.2	1	84	No	24.94	83.8	Yes	No	101	190	1.97	No	No	No	0.971	4.293
52675	Female	34	Non-Hispanic White	55173.3	56252.9	2	79	Yes	23.27	86.6	NA	No	121	156	1.42	No	No	No	0.508	1.784
52676	Female	8	Non-Hispanic White	39052.4	40467.8	1	86	NA	19.38	68.6	NA	No	4	5	NA	NA	NA	NA	NA	NA
52677	Male	19	Non-Hispanic White	19232.5	19439.4	2	80	NA	18.17	71	NA	No	20	NA	1.14	NA	Yes	NA	NA	NA
52678	Female	36	Mexican American	30844.5	31454.3	1	75	Yes	35.28	116.3	NA	No	75	4	1.14	No	No	No	NA	NA
52679	Male	80	Non-Hispanic Black	9938.61	11112.9	1	84	NA	31.05	NA	Yes	Yes	NA	NA	1.06	No	No	Yes	NA	NA
52680	Male	13	Mexican American	11682.7	12197.7	2	85	NA	19.18	67.3	NA	No	0	22	1.22	NA	No	NA	1.603	2.327
52681	Female	0	Mexican American	7787.71	7974.54	1	81	NA	NA	NA	NA	NA	0	0	NA	NA	NA	NA	NA	NA
52682	Male	64	Mexican American	5913.06	6291.62	2	89	Yes	23.94	95.1	NA	Yes	0	0	1.11	No	No	Yes	1.4	2.586
52683	Female	9	Non-Hispanic White	15468.7	15815	2	76	NA	14.77	56.1	NA	No	0	148	1.24	NA	NA	NA	NA	NA
52684	Male	10	Non-Hispanic White	15775.4	15718.7	2	81	NA	21.46	75	NA	No	5	10	1.58	NA	NA	NA	NA	NA
52685	Female	21	Mexican American	25067.4	26497.3	1	83	Yes	22.7	71.6	NA	No	0	1	1.6	No	No	No	0.723	2.431
52686	Male	36	Other Race - Including Multi-Racial	23524.7	23502.6	1	86	No	31.41	104.5	NA	No	7	43	1.16	No	Yes	No	NA	NA
52687	Female	77	Non-Hispanic Black	12778.3	13372.6	1	84	NA	30.85	101.4	NA	No	13	NA	1.99	No	No	Yes	0.847	2.017
52688	Male	67	Mexican American	6050.58	6437.95	1	88	Yes	29.16	104.7	Yes	No	147	173	0.91	No	No	Yes	1.908	3.957
52689	Female	44	Non-Hispanic White	87227.5	88689.2	2	83	Yes	28.51	92	NA	No	335	219	2.04	No	No	No	0.621	2.457
52690	Female	58	Mexican American	12257.3	13081.9	2	85	Yes	35.48	108.6	NA	No	290	316	1.29	No	No	Yes	1.648	3.414
52691	Male	80	Non-Hispanic White	21378.3	22970.7	2	81	Yes	27.94	101	Yes	No	159	135	1.29	No	No	Yes	NA	NA
52692	Female	0	Mexican American	5229.67	5499.79	1	76	NA	NA	NA	NA	NA	0	1	NA	NA	NA	NA	NA	NA
52693	Male	44	Mexican American	15319.9	15845.9	3	86	NA	28.3	101	NA	No	29	NA	1.58	No	No	No	0.881	4.215
52694	Female	31	Non-Hispanic White	14429.2	14978.3	3	86	NA	20.28	NA	NA	No	50	NA	1.55	No	No	No	0.406	2.767
52695	Male	56	Non-Hispanic White	66406.4	67492.5	3	86	Yes	28.04	93	NA	No	72	358	1.14	No	Yes	Yes	NA	NA
52696	Female	28	Non-Hispanic White	31560.4	32155.7	2	83	Yes	32.13	106	No	No	88	139	0.75	No	No	Yes	1.084	2.172
52697	Female	10	Non-Hispanic White	32666.5	33850.5	1	77	NA	19.13	68.8	NA	No	67	28	1.37	NA	NA	NA	NA	NA
52698	Female	1	Mexican American	6375.77	6748.13	1	78	NA	NA	NA	NA	No	1	NA	NA	NA	NA	NA	NA	NA
52699	Female	5	Mexican American	12398	13122	2	87	NA	13.23	50.5	NA	No	0	0	NA	NA	NA	NA	NA	NA
52700	Male	67	Non-Hispanic White	59047.1	59368.6	2	76	Yes	33.66	122.6	Yes	No	286	287	1.22	No	No	Yes	0.869	3.155
52701	Female	10	Mexican American	13185.8	13929.7	2	75	NA	17.59	64.5	NA	No	0	0	1.68	NA	NA	NA	NA	NA
52702	Female	46	Non-Hispanic Black	24835.6	26667.9	1	84	No	35.74	121.7	NA	No	2	295	1.42	No	No	No	0.858	2.974
52703	Female	38	Non-Hispanic Black	34632.1	35465.5	2	77	Yes	23.81	78.3	NA	No	0	226	1.37	No	No	No	NA	NA
52704	Female	1	Non-Hispanic Black	12472	12619.2	2	82	NA	NA	NA	NA	No	NA	NA	NA	NA	NA	NA	NA	NA
52705	Male	4	Other Hispanic	13615.5	13590.6	1	86	NA	15.1	51	NA	No	0	0	NA	NA	NA	NA	NA	NA
52706	Male	5	Non-Hispanic White	40977.4	43329.5	2	81	NA	13.85	49.8	NA	No	5	0	NA	NA	NA	NA	NA	NA
52707	Female	14	Non-Hispanic Black	15841.3	16202.9	2	84	NA	17.96	70.4	NA	No	2	22	1.06	NA	Yes	NA	NA	NA
52708	Male	51	Non-Hispanic Black	17672.9	17639.7	1	78	No	34.8	100	NA	No	503	77	0.8	No	No	Yes	NA	NA
52709	Female	15	Other Hispanic	11402.8	11767.1	1	85	NA	18.34	68.4	NA	No	2	14	NA	NA	No	NA	NA	NA
52710	Male	10	Mexican American	9488.24	9852.66	1	76	NA	17.48	64	NA	No	36	1	NA	NA	NA	NA	NA	NA
52711	Male	16	Mexican American	12158	12631.3	1	86	NA	19.4	73.6	NA	No	109	NA	1.29	NA	Yes	NA	1.389	2.87
52712	Male	6	Non-Hispanic White	43354.2	43198.5	2	75	NA	14.33	54.6	NA	No	99	49	1.78	NA	NA	NA	NA	NA
52713	Female	1	Non-Hispanic White	31248.5	0	2	76	NA	NA	NA	NA	No	NA	NA	NA	NA	NA	NA	NA	NA
52714	Male	66	Non-Hispanic White	22909.3	0	2	83	NA	NA	NA	NA	No	NA	NA	NA	No	No	Yes	NA	NA
52715	Female	70	Other Hispanic	11105.6	12526.7	2	78	No	37.77	117.8	Yes	Yes	31	2	1.34	No	No	No	2.1	1.81
52716	Female	30	Non-Hispanic White	18321.9	19019	2	75	Yes	38.42	120.5	NA	No	53	49	1.29	No	No	No	NA	NA
52717	Female	63	Non-Hispanic Black	21450.9	21271	2	83	Yes	27.63	95.3	Yes	No	0	0	NA	No	No	No	NA	NA
52718	Male	52	Non-Hispanic White	87147.8	86660.3	1	79	No	45.77	139	NA	No	120	108	1.09	No	No	No	1.31	3.103
52719	Female	73	Non-Hispanic White	39990.3	40318.8	2	87	Yes	32.42	108.9	Yes	No	110	332	1.55	No	No	Yes	1.456	3.155
52720	Female	1	Non-Hispanic White	6623.35	7041.13	1	84	NA	NA	NA	NA	No	49	45	NA	NA	NA	NA	NA	NA
52721	Male	60	Non-Hispanic Black	12001.4	12579.3	2	83	Yes	33.29	116	Yes	No	0	0	1.37	Yes	No	Yes	NA	NA
52722	Female	29	Other Race - Including Multi-Racial	27259.8	27402.3	1	77	Yes	26.24	92.3	NA	No	64	39	1.29	No	No	No	NA	NA
52723	Male	58	Non-Hispanic Black	24008.3	25115.6	2	83	Yes	30.4	112.5	Yes	Yes	101	77	1.99	No	No	Yes	NA	NA
52724	Male	10	Mexican American	10173.6	10362	1	82	NA	15.62	53.7	NA	No	16	44	1.42	NA	NA	NA	NA	NA
52725	Female	68	Non-Hispanic White	83444.3	82543	2	80	No	28.12	89.5	NA	No	37	0	NA	No	No	No	NA	NA
52726	Female	56	Mexican American	9743.18	9790.24	2	89	No	32.49	96	Yes	No	6	2	0.96	No	No	Yes	NA	NA
52727	Female	35	Non-Hispanic Black	29905.3	30625	2	82	No	30	110.7	NA	No	92	91	1.19	No	No	No	1.321	3.62
52728	Male	65	Mexican American	5848.9	6162.9	2	88	No	23.22	80.7	NA	No	92	102	1.19	No	No	No	NA	NA
52729	Female	12	Non-Hispanic White	54772.4	56181.8	1	80	NA	22.23	80	NA	No	28	43	NA	NA	No	NA	NA	NA
52730	Female	53	Non-Hispanic White	86310.2	84925.3	2	86	Yes	23.6	88.2	NA	No	384	281	2.07	No	No	Yes	0.937	3
52731	Female	47	Non-Hispanic White	78653.7	80871.3	1	76	Yes	22.31	83	NA	No	222	146	2.12	No	No	No	NA	NA
52732	Female	2	Non-Hispanic Black	8108.55	8425.9	1	84	NA	15.71	44.5	NA	No	0	0	NA	NA	NA	NA	NA	NA
52733	Male	42	Non-Hispanic White	26641.9	27028.4	2	75	Yes	45.17	142.5	NA	No	319	214	0.91	No	No	No	NA	NA
52734	Female	28	Non-Hispanic White	31346.3	31937.5	2	78	Yes	48.12	114.6	NA	No	215	142	0.7	No	Yes	Yes	NA	NA
52735	Female	5	Mexican American	13161	13309.1	2	76	NA	13.85	49.2	NA	No	3	6	NA	NA	NA	NA	NA	NA
52736	Male	12	Other Hispanic	10616.4	10818.5	1	84	NA	17.26	64.5	NA	Yes	0	0	1.45	NA	Yes	NA	NA	NA
52737	Female	34	Non-Hispanic White	62144.1	64508.6	2	75	Yes	19.51	71.8	NA	No	202	142	1.97	No	No	Yes	NA	NA
52738	Male	14	Non-Hispanic White	50721.4	51656.5	2	75	NA	21.42	77.6	NA	No	44	62	1.45	NA	Yes	NA	NA	NA
52739	Female	71	Non-Hispanic White	36056.5	37058.1	1	77	No	31.35	108.1	NA	Yes	4	4	1.63	No	No	No	1.739	2.896
52740	Male	19	Other Race - Including Multi-Racial	11639.6	11401.3	1	84	NA	24.28	81.3	NA	No	43	NA	2.04	NA	Yes	NA	NA	NA
52741	Male	73	Non-Hispanic White	30302.3	30233.2	1	80	Yes	28.22	105.7	Yes	Yes	0	1	1.24	No	No	No	NA	NA
52742	Male	18	Non-Hispanic White	50297.7	51463.1	2	76	NA	25.22	89.9	NA	No	0	58	1.29	NA	Yes	NA	NA	NA
52743	Female	15	Other Hispanic	15050.8	15234.2	2	83	NA	18.31	65.6	NA	No	7	8	1.63	NA	No	NA	NA	NA
52744	Female	9	Non-Hispanic White	19256.2	19695	2	81	NA	16.06	58.5	NA	No	11	NA	1.24	NA	NA	NA	NA	NA
52745	Female	62	Mexican American	6068.27	6249.64	2	86	Yes	34.48	104.9	Yes	No	212	134	1.6	No	No	Yes	NA	NA
52746	Male	26	Mexican American	21603.7	21567.6	1	88	Yes	44.15	133.5	NA	No	78	NA	1.11	No	No	No	NA	NA
52747	Female	31	Non-Hispanic White	80929.4	82513.1	2	75	Yes	51.54	146.5	No	No	0	0	1.97	No	No	Yes	1.885	3.207
52748	Female	11	Other Hispanic	7299.6	7406.05	1	78	NA	20.07	62.4	NA	No	80	9	1.22	NA	NA	NA	NA	NA
52749	Male	34	Mexican American	22276.5	23709.5	1	88	Yes	53.47	162.7	Yes	No	382	43	1.14	No	No	Yes	1.321	3.982
52750	Female	37	Non-Hispanic Black	35477.2	36331	2	83	Yes	32.15	98.2	NA	No	186	44	1.73	No	No	No	0.294	2.069
52751	Female	67	Non-Hispanic White	69524.6	68773.6	2	77	Yes	19.05	73.5	NA	No	204	89	1.84	No	No	No	0.689	3.414
52752	Male	17	Other Hispanic	17242.1	17505.6	2	77	NA	36.21	105.9	NA	No	39	7	0.75	NA	Yes	NA	NA	NA
52753	Female	5	Non-Hispanic White	38081.9	40485.1	1	86	NA	19.99	64.4	NA	No	3	5	NA	NA	NA	NA	NA	NA
52754	Female	36	Non-Hispanic Black	39905.8	39602.3	2	75	Yes	33.14	110.5	No	No	142	276	1.01	No	No	Yes	1.84	3.517
52755	Male	0	Non-Hispanic White	27333.6	26881.1	1	83	NA	NA	NA	NA	NA	0	0	NA	NA	NA	NA	NA	NA
52756	Male	80	Non-Hispanic White	20916	21583.2	2	81	No	23.95	96.5	Yes	No	0	NA	1.29	No	No	No	0.881	2.689
52757	Female	17	Mexican American	10358.9	10689.9	2	88	NA	30.84	96.6	NA	No	79	28	1.14	NA	No	NA	0.903	2.198
52758	Female	8	Mexican American	9692.91	10043.6	2	86	NA	17.58	62.8	NA	No	0	2	1.76	NA	NA	NA	NA	NA
52759	Female	67	Non-Hispanic Black	20723.8	20803.9	2	80	No	31.93	100.6	Yes	Borderline	0	7	1.6	No	Yes	Yes	0.745	4.319
52760	Male	1	Mexican American	8143.67	8142.78	1	76	NA	NA	NA	NA	No	0	0	NA	NA	NA	NA	NA	NA
52761	Male	53	Non-Hispanic Black	17158.9	17126.7	1	84	Yes	34.16	116.4	Yes	No	0	0	1.11	No	No	No	0.316	1.448
52762	Female	13	Mexican American	13392.9	13820.8	2	85	NA	28.26	92.1	NA	No	65	13	1.03	NA	Yes	NA	NA	NA
52763	Male	33	Non-Hispanic Black	23617.7	25022.9	1	84	Yes	26.79	88.5	NA	Yes	0	146	0.72	No	No	No	2.01	4.474
52764	Male	74	Mexican American	8932.39	9611	1	81	Yes	28.26	109.8	Yes	No	191	197	1.47	No	No	Yes	NA	NA
52765	Female	74	Non-Hispanic White	40750.4	41882.4	2	77	No	30.75	113.2	Yes	Yes	13	4	NA	Yes	No	Yes	NA	NA
52766	Male	52	Non-Hispanic White	101310	105071	2	78	No	21.17	81.6	NA	No	239	190	1.6	No	No	No	NA	NA
52767	Male	10	Non-Hispanic Black	12758.2	13549.5	2	84	NA	34.52	104.5	NA	No	0	0	NA	NA	NA	NA	NA	NA
52768	Male	2	Non-Hispanic White	9591.26	11720.6	2	76	NA	17.52	53.5	NA	No	0	0	NA	NA	NA	NA	NA	NA
52769	Female	35	Other Race - Including Multi-Racial	56466.7	57830.8	2	86	NA	20.65	76.7	NA	No	80	104	NA	No	Yes	Yes	NA	NA
52770	Female	3	Non-Hispanic Black	10637.3	11053.6	1	89	NA	19.59	56.5	NA	No	7	0	NA	NA	NA	NA	NA	NA
52771	Male	16	Mexican American	11582.7	11759.7	1	81	NA	24.3	88.5	NA	No	58	123	NA	NA	Yes	NA	NA	NA
52772	Male	12	Non-Hispanic White	46168.2	47000.8	1	86	NA	16.89	67.7	NA	No	30	1	1.53	NA	No	NA	0.61	2.508
52773	Female	64	Non-Hispanic White	65849.7	66402.5	2	76	No	38.92	127.1	Yes	No	333	154	1.01	No	No	No	NA	NA
52774	Female	80	Non-Hispanic White	36061.2	37858.2	2	77	No	30.81	90.4	Yes	No	43	134	NA	No	No	Yes	NA	NA
52775	Female	51	Other Hispanic	14821.8	14893.4	2	82	Yes	28.93	101.2	Yes	No	493	413	1.16	No	No	Yes	1.818	3.439
52776	Female	9	Non-Hispanic White	32205.3	32926.3	1	82	NA	19.16	66	NA	No	23	76	1.34	NA	NA	NA	NA	NA
52777	Female	19	Mexican American	12675.2	12562.2	2	87	NA	20.7	80	NA	No	6	0	1.34	NA	No	NA	0.96	2.379
52778	Female	34	Mexican American	20067.8	20058.6	2	87	Yes	32.86	90.9	NA	No	75	4	1.42	No	No	Yes	1.513	2.379
52779	Male	11	Other Race - Including Multi-Racial	12087.1	12895.2	2	75	NA	23.77	73	NA	No	0	5	1.27	NA	NA	NA	NA	NA
52780	Male	25	Non-Hispanic Black	29150.3	30052.3	2	84	Yes	43.5	133.2	NA	No	13	27	1.27	No	Yes	No	NA	NA
52781	Male	17	Mexican American	12609.7	12849.7	2	87	NA	28.24	NA	NA	No	NA	NA	1.32	NA	No	NA	NA	NA
52782	Female	38	Non-Hispanic White	69777.4	73247.2	2	79	Yes	28.47	100.2	NA	No	179	118	0.88	No	No	Yes	NA	NA
52783	Female	1	Non-Hispanic Black	9636.65	10013.8	2	84	NA	NA	NA	NA	No	0	0	NA	NA	NA	NA	NA	NA
52784	Female	26	Other Hispanic	24471.4	24353.7	2	78	No	25.01	80.7	NA	No	73	NA	1.53	No	No	No	NA	NA
52785	Male	1	Non-Hispanic White	11370.3	12022.7	2	80	NA	NA	NA	NA	No	0	0	NA	NA	NA	NA	NA	NA
52786	Male	71	Non-Hispanic Black	9747.92	10339.9	1	78	No	29.3	106.3	Yes	No	1	74	1.19	No	No	Yes	NA	NA
52787	Male	7	Other Race - Including Multi-Racial	18833.2	18765.5	1	79	NA	14.31	50.4	NA	No	9	0	NA	NA	NA	NA	NA	NA
52788	Female	9	Mexican American	9612.28	9960.09	2	88	NA	14.91	58.4	NA	No	1	40	1.01	NA	NA	NA	NA	NA
52789	Male	34	Non-Hispanic Black	22950.5	23118.4	1	88	Yes	22.31	77.7	NA	No	0	106	1.24	No	Yes	No	NA	NA
52790	Female	6	Mexican American	10335.1	10669.6	1	81	NA	16.57	54.8	NA	No	51	22	1.42	NA	NA	NA	NA	NA
52791	Female	1	Non-Hispanic White	38306.6	40722.8	2	79	NA	NA	NA	NA	No	0	0	NA	NA	NA	NA	NA	NA
52792	Male	0	Other Race - Including Multi-Racial	22569.8	22795.8	2	83	NA	NA	NA	NA	NA	18	0	NA	NA	NA	NA	NA	NA
52793	Female	80	Non-Hispanic White	33556.4	37135.6	2	77	NA	34.8	NA	Yes	No	67	130	0.72	No	No	Yes	NA	NA
52794	Male	51	Other Hispanic	14464.5	14518.2	2	78	Yes	25.38	93.9	NA	No	71	82	0.67	No	No	Yes	5.6	NA
52795	Male	61	Other Race - Including Multi-Racial	14371.7	15046.4	1	86	Yes	22.03	86.8	NA	Borderline	6	67	1.4	No	No	No	1.174	4.965
52796	Female	17	Mexican American	12481.4	12880.2	1	81	NA	19.88	77.7	NA	No	2	NA	1.22	NA	No	NA	NA	NA
52797	Male	2	Non-Hispanic White	25441	26900.6	1	79	NA	14.19	47.8	NA	No	10	4	NA	NA	NA	NA	NA	NA
52798	Male	5	Other Race - Including Multi-Racial	10893.8	11518.8	1	85	NA	16.83	55.5	NA	No	3	9	NA	NA	NA	NA	NA	NA
52799	Male	1	Non-Hispanic White	9194.78	9722.31	2	75	NA	NA	NA	NA	No	NA	NA	NA	NA	NA	NA	NA	NA
52800	Male	31	Non-Hispanic White	17962.7	18056.2	1	77	Yes	35.57	121.8	NA	No	142	95	0.75	No	Yes	Yes	NA	NA
52801	Female	42	Non-Hispanic Black	18676.4	19058.4	1	84	No	33.88	101.7	NA	No	13	144	1.29	No	No	No	NA	NA
52802	Female	5	Mexican American	15573	16482.5	1	87	NA	16.6	55.2	NA	No	0	0	NA	NA	NA	NA	NA	NA
52803	Female	20	Non-Hispanic White	73454.7	74840.1	1	76	Yes	20.51	75.5	NA	No	0	0	1.34	No	No	No	NA	NA
52804	Female	19	Non-Hispanic White	19125.1	19232.6	2	80	NA	21.5	79.8	NA	No	426	NA	1.24	NA	No	NA	0.948	2.379
52805	Male	15	Non-Hispanic Black	15171	15775.7	2	84	NA	23.07	81.8	NA	No	6	2	0.98	NA	Yes	NA	NA	NA
52806	Male	12	Mexican American	10334	10311.1	2	86	NA	19.83	68.5	NA	No	29	5	1.27	NA	Yes	NA	0.248	0.336
52807	Female	26	Non-Hispanic Black	34425.8	34580.7	2	83	Yes	29.54	94.8	NA	No	6	3	1.86	No	Yes	No	0.565	1.81
52808	Male	80	Non-Hispanic White	21459.3	22143.8	2	77	Yes	26.22	99.2	Yes	Yes	110	101	1.03	No	No	Yes	1.389	1.138
52809	Female	2	Mexican American	7945.88	0	2	86	NA	NA	NA	NA	No	NA	NA	NA	NA	NA	NA	NA	NA
52810	Female	33	Non-Hispanic White	19143.6	19518.2	1	77	NA	30.43	100	NA	No	288	NA	0.91	No	No	Yes	NA	NA
52811	Female	29	Non-Hispanic White	74329.5	76583.3	2	85	Yes	19.07	69.4	NA	No	216	169	1.81	No	Yes	No	NA	NA
52812	Male	3	Non-Hispanic White	14810.3	16323.1	2	75	NA	16.16	54	NA	No	0	0	NA	NA	NA	NA	NA	NA
52813	Male	65	Non-Hispanic White	55161.2	54784.8	1	77	Yes	35.03	115.3	Yes	No	534	0	1.16	No	No	Yes	1.908	3.957
52814	Female	76	Non-Hispanic White	44599.5	45521.3	1	83	No	31.92	108.9	NA	No	201	213	1.45	No	No	No	1.795	2.793
52815	Male	67	Non-Hispanic White	57793.1	58107.8	2	81	Yes	30.39	107.6	NA	No	284	284	1.34	No	Yes	No	1.152	4.577
52816	Male	18	Non-Hispanic White	48787.9	49687.4	1	80	NA	31.39	106.4	NA	No	192	6	0.93	NA	Yes	NA	1.321	3.207
52817	Male	0	Mexican American	4772.3	4866.32	1	89	NA	NA	NA	NA	NA	0	0	NA	NA	NA	NA	NA	NA
52818	Male	16	Other Hispanic	13112.9	13313.3	2	78	NA	30.17	89	NA	No	14	234	0.88	NA	Yes	NA	NA	NA
52819	Female	44	Mexican American	14906.4	15304.6	1	88	Yes	36.38	112.6	NA	No	26	52	1.22	No	No	Yes	NA	NA
52820	Female	16	Mexican American	14495.3	15032.6	2	81	NA	19.7	69.1	NA	No	64	46	1.32	NA	No	NA	0.756	2.922
52821	Female	0	Non-Hispanic Black	8780.33	8337.16	2	83	NA	NA	NA	NA	NA	36	28	NA	NA	NA	NA	NA	NA
52822	Male	67	Non-Hispanic White	18769.8	18872	2	76	Yes	23.14	93.1	NA	No	852	284	1.45	No	No	Yes	NA	NA
52823	Female	41	Non-Hispanic White	12839.2	13054.4	1	80	NA	33.26	116.4	NA	No	72	86	1.29	No	No	Yes	0.463	3.129
52824	Male	4	Non-Hispanic White	41475.6	0	2	80	NA	NA	NA	NA	No	NA	NA	NA	NA	NA	NA	NA	NA
52825	Female	39	Non-Hispanic White	24930.5	25879	2	75	No	27.45	98.5	NA	No	166	313	1.24	No	No	Yes	NA	NA
52826	Female	9	Non-Hispanic White	32725.4	33457.9	1	79	NA	16.37	61.2	NA	No	1	1	1.78	NA	NA	NA	NA	NA
52827	Female	80	Mexican American	11403.1	12862.3	1	75	No	33.89	113.7	Yes	No	77	1	1.32	No	No	Yes	NA	NA
52828	Male	7	Non-Hispanic White	39300	39942	2	79	NA	15.68	57.4	NA	No	36	5	1.71	NA	NA	NA	NA	NA
52829	Female	23	Non-Hispanic White	84729.3	87298.4	2	79	Yes	29.19	105.8	NA	No	0	0	1.58	No	No	Yes	0.756	2.353
52830	Male	9	Other Race - Including Multi-Racial	41078.2	40930.6	1	83	NA	17.92	64.7	NA	No	64	14	2.2	NA	NA	NA	NA	NA
52831	Male	9	Mexican American	6984.36	6965.41	2	89	NA	NA	NA	NA	No	3	0	NA	NA	NA	NA	NA	NA
52832	Female	30	Non-Hispanic White	24930.5	26170.2	2	75	No	30.49	100.7	NA	No	339	142	1.58	No	No	Yes	0.677	2.664
52833	Male	32	Non-Hispanic White	20301.2	21440	2	77	Yes	25.99	87.6	NA	Yes	0	0	1.73	No	Yes	Yes	0.813	2.896
52834	Male	17	Non-Hispanic White	50206.7	51112.1	1	85	NA	28.29	106.2	NA	No	92	NA	1.22	NA	Yes	NA	NA	NA
52835	Female	72	Mexican American	8895.76	9953.93	1	85	Yes	25.92	99.1	Yes	Borderline	201	378	1.6	No	No	Yes	NA	NA
52836	Male	45	Non-Hispanic White	105126	106651	2	75	Yes	26.05	99.9	NA	No	262	333	1.37	No	No	No	1.129	3.517
52837	Female	36	Non-Hispanic Black	27843.4	28513.4	2	86	Yes	19.59	72.3	NA	No	7	123	1.4	No	No	No	0.508	2.276
52838	Female	67	Non-Hispanic White	64451.2	63755.1	2	81	Yes	29.1	103.1	NA	No	286	227	1.76	No	No	No	NA	NA
52839	Male	79	Other Race - Including Multi-Racial	35221.9	35141.5	1	82	Yes	21.21	86.8	No	Yes	67	NA	2.07	No	No	Yes	0.361	1.991
52840	Male	8	Non-Hispanic Black	10870	11671.7	1	78	NA	17.63	NA	NA	No	0	11	NA	NA	NA	NA	NA	NA
52841	Female	80	Non-Hispanic White	40274.8	44570.6	2	80	Yes	31.37	104.9	Yes	No	142	95	0.98	No	No	No	2.269	3.181
52842	Female	77	Non-Hispanic White	33211.5	33897.9	1	85	No	33.41	94.6	No	No	0	0	NA	No	No	No	NA	NA
52843	Male	31	Non-Hispanic White	65489.6	66657.3	2	79	Yes	23.02	89.7	NA	No	64	43	1.01	No	No	No	1.626	4.991
52844	Female	17	Other Hispanic	12114.7	12501.7	1	82	NA	21.89	77.8	NA	No	52	0	1.06	NA	No	NA	NA	NA
52845	Female	53	Non-Hispanic Black	24835.6	26667.8	1	82	Yes	28.15	95	Yes	No	150	110	NA	No	No	No	NA	NA
52846	Male	47	Mexican American	14838.8	15348.4	1	89	Yes	27.89	94.2	NA	No	245	90	1.11	No	Yes	No	2.947	3.362
52847	Female	80	Non-Hispanic White	34155.1	37798.2	2	76	No	35.24	102	NA	Yes	9	4	1.03	No	No	No	NA	NA
52848	Male	73	Mexican American	8593.83	9246.72	3	86	No	32.29	111.6	Yes	Yes	4	71	1.16	No	No	Yes	NA	NA
52849	Female	50	Non-Hispanic White	98068.8	98244.3	2	76	Yes	33.21	109.8	NA	No	NA	NA	1.24	No	No	No	NA	NA
52850	Female	9	Mexican American	8068.64	8523.87	1	89	NA	26.69	87.8	NA	No	15	NA	1.01	NA	NA	NA	NA	NA
52851	Female	6	Non-Hispanic Black	15752.5	16212.1	2	83	NA	17.31	55.4	NA	No	1	3	2.04	NA	NA	NA	NA	NA
52852	Male	46	Non-Hispanic Black	23943.7	24024.9	1	86	Yes	56.43	156	Yes	No	349	189	0.98	No	Yes	No	NA	NA
52853	Female	70	Mexican American	8895.76	10283.8	1	85	No	30.3	95.7	Yes	No	14	5	1.53	No	No	No	NA	NA
52854	Female	7	Non-Hispanic White	11573.5	11832.6	2	75	NA	14.96	54.5	NA	No	0	4	1.86	NA	NA	NA	NA	NA
52855	Female	19	Non-Hispanic White	40704.4	40933.2	1	84	NA	25.15	89.4	NA	No	89	14	2.04	NA	No	NA	0.948	2.664
52856	Female	80	Non-Hispanic White	34155.1	36300.1	2	76	Yes	30.01	106.7	Yes	No	568	474	2.04	Yes	No	No	0.903	3.982
52857	Male	40	Non-Hispanic White	80724.3	81895.4	1	77	Yes	27.68	97.1	Yes	No	59	95	NA	No	No	Yes	NA	NA
52858	Female	70	Non-Hispanic White	43741.6	44645.6	2	79	Yes	31.16	103.2	Yes	No	251	397	1.81	No	No	Yes	NA	NA
52859	Male	3	Non-Hispanic White	7560.54	7994.31	3	86	NA	14.75	47.2	NA	No	7	NA	NA	NA	NA	NA	NA	NA
52860	Female	0	Other Hispanic	5771.88	6070.01	1	77	NA	NA	NA	NA	NA	0	NA	NA	NA	NA	NA	NA	NA
52861	Female	11	Non-Hispanic Black	16141.3	15970.8	2	75	NA	32.97	102.4	NA	No	10	NA	1.09	NA	NA	NA	NA	NA
52862	Female	39	Other Race - Including Multi-Racial	16570.1	16970.4	1	78	NA	23.37	84.8	NA	No	NA	NA	1.32	No	No	No	0.7	2.741
52863	Female	1	Other Hispanic	8320.07	9178.86	2	77	NA	NA	NA	NA	No	9	3	NA	NA	NA	NA	NA	NA
52864	Male	55	Non-Hispanic White	101310	105071	2	78	Yes	30.41	106.9	Yes	No	144	NA	1.24	No	No	Yes	1.49	3.439
52865	Male	68	Non-Hispanic White	61179.5	61941.2	2	87	Yes	19.49	84.7	NA	No	504	568	2.22	No	No	Yes	1.095	3.207
52866	Male	75	Non-Hispanic White	9733.43	9675.28	2	75	No	21.12	85.4	NA	No	288	213	1.16	No	No	Yes	NA	NA
52867	Male	1	Non-Hispanic White	8656.67	9153.33	2	81	NA	NA	NA	NA	No	9	2	NA	NA	NA	NA	NA	NA
52868	Male	12	Mexican American	10776.9	11252	2	86	NA	30.08	101.4	NA	No	0	0	1.06	NA	Yes	NA	NA	NA
52869	Male	49	Non-Hispanic Black	20561.7	21586.8	1	84	Yes	39.19	NA	Yes	No	0	0	0.93	No	No	No	NA	NA
52870	Female	26	Non-Hispanic White	35500.1	35525.7	2	75	NA	30.24	101.2	NA	No	385	NA	0.75	No	No	Yes	1.592	3.181
52871	Female	79	Mexican American	10047.8	11243	1	82	NA	NA	NA	NA	No	NA	NA	NA	No	No	No	NA	NA
52872	Male	17	Mexican American	19494.9	19792.8	1	75	NA	27.23	92.3	NA	No	129	54	1.06	NA	Yes	NA	1.547	2.483
52873	Female	10	Other Hispanic	12821.5	13236.6	2	82	NA	16.29	56.4	NA	No	0	NA	1.42	NA	NA	NA	NA	NA
52874	Male	50	Mexican American	12839.6	13442.3	1	75	Yes	26.36	89.2	NA	No	98	131	0.75	No	Yes	No	NA	NA
52875	Male	2	Non-Hispanic White	25865.9	27349.9	2	77	NA	16.72	51.3	NA	No	0	0	NA	NA	NA	NA	NA	NA
52876	Male	0	Non-Hispanic White	8681.3	8768.21	2	76	NA	NA	NA	NA	NA	0	NA	NA	NA	NA	NA	NA	NA
52877	Female	10	Non-Hispanic White	32946.3	33443	1	89	NA	22.79	81.6	NA	No	NA	NA	NA	NA	NA	NA	NA	NA
52878	Female	51	Non-Hispanic White	20776.5	21047.8	2	86	Yes	26.79	83.4	Yes	No	245	201	1.66	No	No	Yes	0.982	4.008
52879	Male	9	Other Race - Including Multi-Racial	14193.4	14651.7	2	78	NA	18.46	66	NA	No	0	0	NA	NA	NA	NA	NA	NA
52880	Male	5	Mexican American	15566	18441.9	2	75	NA	16.69	54.5	NA	No	2	NA	NA	NA	NA	NA	NA	NA
52881	Male	69	Mexican American	6609.43	6660.12	2	86	Yes	29.11	100.5	NA	No	261	174	1.66	No	No	Yes	NA	NA
52882	Male	68	Non-Hispanic White	23784.9	23622.7	2	80	Yes	28.59	110.2	Yes	Yes	405	231	0.67	No	No	Yes	NA	NA
52883	Male	73	Non-Hispanic Black	10680.5	11549	1	84	Yes	24.05	96.7	Yes	Yes	355	270	1.42	No	No	Yes	1.298	3.543
52884	Female	44	Non-Hispanic Black	34749.3	35460	2	83	NA	31.21	101.1	No	No	213	185	1.24	No	No	Yes	NA	NA
52885	Female	11	Mexican American	7976.7	8234.91	3	86	NA	16.41	67.7	NA	No	0	0	1.24	NA	NA	NA	NA	NA
52886	Female	48	Other Race - Including Multi-Racial	85149.5	85417.9	2	77	Yes	29.91	97.9	NA	No	112	0	1.5	No	No	No	NA	NA
52887	Female	6	Mexican American	9144.13	9277.48	1	88	NA	18.85	58.6	NA	No	22	7	NA	NA	NA	NA	NA	NA
52888	Male	16	Non-Hispanic White	54656.8	56396.6	1	86	NA	24.19	92.7	NA	No	112	62	0.75	NA	Yes	NA	NA	NA
52889	Female	7	Mexican American	9616.03	9927.31	2	86	NA	16.97	58.1	NA	No	5	2	0.98	NA	NA	NA	NA	NA
52890	Male	6	Mexican American	8402.06	8768.03	1	85	NA	18.51	59.5	NA	No	0	0	2.12	NA	NA	NA	NA	NA
52891	Male	2	Other Hispanic	8422.92	8422.01	1	81	NA	15.52	46.7	NA	No	57	0	NA	NA	NA	NA	NA	NA
52892	Female	1	Mexican American	7035.92	7446.83	1	85	NA	NA	NA	NA	No	0	0	NA	NA	NA	NA	NA	NA
52893	Male	48	Non-Hispanic Black	28084	28031.2	2	77	Yes	32.37	101	NA	No	231	120	0.7	No	Yes	Yes	NA	NA
52894	Female	43	Non-Hispanic Black	28920.6	30453.9	1	86	No	52.03	119	NA	No	71	0	1.4	No	No	No	NA	NA
52895	Female	50	Non-Hispanic White	23607	23649.2	2	76	Yes	28.61	93.3	NA	No	257	55	1.55	No	No	Yes	2.235	4.267
52896	Female	16	Non-Hispanic Black	21164.5	21886.7	2	80	NA	19.26	70.2	NA	No	94	NA	1.32	NA	Yes	NA	NA	NA
52897	Male	9	Non-Hispanic White	16701.7	16974.5	2	79	NA	14.42	59.7	NA	No	47	126	1.53	NA	NA	NA	NA	NA
52898	Male	22	Other Race - Including Multi-Racial	30104.8	30633.2	1	79	Yes	25.22	88.1	NA	No	0	0	0.96	No	Yes	No	NA	NA
52899	Male	19	Non-Hispanic Black	12655.5	12396.5	2	84	NA	24.92	83	NA	No	0	89	1.27	NA	No	NA	0.587	1.914
52900	Female	0	Non-Hispanic White	21520.4	22465.2	2	75	NA	NA	NA	NA	NA	0	0	NA	NA	NA	NA	NA	NA
52901	Female	3	Mexican American	12795.6	13542.9	2	87	NA	17.95	55.7	NA	No	5	1	NA	NA	NA	NA	NA	NA
52902	Female	61	Mexican American	5033.76	5184.2	3	86	NA	34.19	NA	Yes	Yes	NA	NA	1.22	No	No	No	2.439	2.224
52903	Male	51	Non-Hispanic Black	20512	21044.4	1	79	Yes	26.27	97.7	NA	No	80	308	1.06	No	No	Yes	NA	NA
52904	Female	12	Non-Hispanic White	74236.5	0	2	79	NA	NA	NA	NA	No	NA	NA	NA	NA	NA	NA	NA	NA
52905	Male	64	Mexican American	5913.06	6230.51	2	89	NA	27.06	NA	Yes	No	84	NA	NA	No	No	Yes	NA	NA
52906	Female	73	Other Hispanic	12981.6	0	2	82	NA	NA	NA	Yes	No	NA	NA	NA	No	No	Yes	NA	NA
52907	Female	40	Mexican American	11952	12009.8	3	86	No	52.58	136	NA	No	29	202	1.32	No	No	No	1.931	3.362
52908	Female	12	Mexican American	9633.28	9714.76	3	86	NA	24.66	82	NA	No	48	29	1.32	NA	No	NA	0.971	2.819
52909	Male	71	Non-Hispanic White	26555	26494.4	3	86	Yes	38.73	127.9	Yes	No	568	96	0.98	No	No	Yes	NA	NA
52910	Female	0	Mexican American	5624.74	5769.6	2	79	NA	NA	NA	NA	NA	NA	NA	NA	NA	NA	NA	NA	NA
52911	Female	3	Non-Hispanic White	11958.5	12712.9	1	76	NA	19.46	59.2	NA	No	2	2	NA	NA	NA	NA	NA	NA
52912	Female	35	Non-Hispanic White	19143.6	19518.2	2	75	Yes	29.22	104.7	NA	No	507	796	1.19	No	No	Yes	NA	NA
52913	Male	8	Mexican American	8182.59	8334.12	1	88	NA	25.73	86.2	NA	No	10	NA	1.47	NA	NA	NA	NA	NA
52914	Male	10	Non-Hispanic White	51291	51106.8	1	83	NA	23.84	74	NA	No	15	2	1.06	NA	NA	NA	NA	NA
52915	Female	27	Other Race - Including Multi-Racial	66791	68816.2	1	85	Yes	25.53	84.4	NA	No	3	21	1.47	No	Yes	Yes	NA	NA
52916	Male	1	Mexican American	11029.8	11785.9	1	87	NA	NA	NA	NA	No	1	1	NA	NA	NA	NA	NA	NA
52917	Female	36	Non-Hispanic White	16667.2	16993.4	2	83	Yes	25.56	93.2	NA	No	342	333	0.83	No	No	Yes	NA	NA
52918	Female	15	Non-Hispanic White	51419.8	52722.1	1	79	NA	18.72	72	NA	No	0	NA	0.78	NA	No	NA	NA	NA
52919	Female	80	Non-Hispanic White	42413.5	44362.2	1	83	No	24.14	86	Yes	No	0	90	1.22	No	No	Yes	NA	NA
52920	Female	5	Non-Hispanic White	13732.2	16871.4	1	87	NA	19.52	62.4	NA	No	6	0	NA	NA	NA	NA	NA	NA
52921	Female	79	Non-Hispanic White	24661.4	0	1	88	NA	NA	NA	Yes	Yes	NA	NA	NA	No	No	Yes	NA	NA
52922	Male	12	Non-Hispanic White	43536.5	44339.2	2	86	NA	18.95	69.2	NA	No	35	28	1.42	NA	No	NA	NA	NA
52923	Male	9	Other Hispanic	10205	10597	2	79	NA	20.4	77.2	NA	No	7	18	1.01	NA	NA	NA	NA	NA
52924	Female	40	Other Race - Including Multi-Racial	30347.4	30306.6	2	79	No	22.35	80.7	NA	No	142	213	1.47	No	No	No	0.96	1.577
52925	Female	5	Non-Hispanic White	11530.3	12776.6	2	86	NA	14.99	NA	NA	No	2	0	NA	NA	NA	NA	NA	NA
52926	Female	39	Non-Hispanic Black	29526.4	0	1	86	NA	NA	NA	NA	No	NA	NA	NA	No	No	Yes	NA	NA
52927	Female	35	Other Hispanic	22421.9	22988	1	81	Yes	29.14	94.1	NA	No	264	20	1.58	No	No	No	NA	NA
52928	Female	20	Other Hispanic	21722.4	22173.7	1	81	No	32.17	105.9	NA	No	42	58	1.09	No	Yes	Yes	1.953	4.396
52929	Male	80	Non-Hispanic White	11743.6	12618.3	2	81	Yes	NA	105.5	NA	Borderline	71	29	0.85	No	No	Yes	NA	NA
52930	Female	18	Non-Hispanic White	64172.2	66129.5	2	76	NA	20.22	71.4	NA	No	159	0	1.29	NA	Yes	NA	NA	NA
52931	Male	70	Non-Hispanic White	33722.5	35466.9	2	76	Yes	34.25	115.5	Yes	No	405	284	1.14	No	No	Yes	0.756	2.948
52932	Female	34	Non-Hispanic Black	27569	28232.5	2	84	No	27.58	100.6	NA	No	209	30	2.15	No	No	No	NA	NA
52933	Female	12	Mexican American	12774.8	13182.9	1	76	NA	21.57	83.5	NA	No	0	44	1.22	NA	No	NA	0.621	1.629
52934	Female	2	Mexican American	5991.58	6185.33	3	86	NA	21.34	54.8	NA	No	0	1	NA	NA	NA	NA	NA	NA
52935	Female	72	Non-Hispanic White	36056.5	37058.1	1	77	Yes	25.73	85.9	NA	No	3	8	2.04	No	No	No	2.845	5.25
52936	Female	73	Non-Hispanic White	38596.5	41020	2	76	No	37.99	118.7	Yes	No	129	302	1.63	No	No	No	2.077	2.224
52937	Female	0	Mexican American	4716.52	4837.99	1	76	NA	NA	NA	NA	NA	0	0	NA	NA	NA	NA	NA	NA
52938	Female	12	Non-Hispanic Black	20341.2	20805.5	2	79	NA	17.65	60.6	NA	No	0	0	NA	NA	Yes	NA	NA	NA
52939	Female	6	Mexican American	10144.9	10717.2	1	88	NA	17.26	60.1	NA	No	0	NA	1.19	NA	NA	NA	NA	NA
52940	Male	32	Non-Hispanic Black	25934.7	26124.5	2	86	NA	23.31	NA	NA	No	86	0	NA	No	No	Yes	NA	NA
52941	Male	20	Non-Hispanic White	29128.3	30293.8	2	75	No	19.8	75.2	NA	No	235	381	0.98	No	No	Yes	NA	NA
52942	Male	68	Non-Hispanic Black	13168.6	13348	2	79	Yes	31.83	120.8	Yes	No	213	379	1.27	No	No	Yes	1.276	2.431
52943	Female	7	Non-Hispanic Black	11258.4	11460.3	1	84	NA	14.12	46.5	NA	No	5	NA	1.81	NA	NA	NA	NA	NA
52944	Female	10	Non-Hispanic Black	12478.1	12842.2	1	79	NA	16.08	58.6	NA	No	0	0	1.66	NA	NA	NA	NA	NA
52945	Male	80	Non-Hispanic White	21378.3	0	2	81	NA	NA	NA	Yes	No	NA	NA	NA	No	No	Yes	NA	NA
52946	Female	17	Non-Hispanic Black	14430.9	14347.1	2	84	NA	27.22	85.7	NA	No	NA	NA	1.58	NA	No	NA	NA	NA
52947	Male	8	Mexican American	13799.9	14329.9	1	75	NA	21.63	69.2	NA	No	0	0	0.91	NA	NA	NA	NA	NA
52948	Male	36	Non-Hispanic White	70991.6	74973.9	1	76	NA	32.53	NA	NA	No	58	100	0.8	No	No	No	NA	NA
52949	Male	41	Mexican American	18568.4	18637.3	2	87	Yes	37.22	117.5	NA	No	6	NA	1.4	No	Yes	Yes	1.366	4.163
52950	Female	12	Other Hispanic	12333.2	12727.2	1	81	NA	29.22	89.7	NA	No	6	3	1.14	NA	Yes	NA	NA	NA
52951	Female	11	Non-Hispanic Black	17718.9	18611.5	2	75	NA	18.01	60.7	NA	No	14	0	1.63	NA	NA	NA	NA	NA
52952	Male	58	Other Hispanic	12276.1	12490.5	2	82	Yes	36.61	129	NA	No	0	0	1.53	No	No	Yes	1.05	4.396
52953	Male	28	Non-Hispanic White	90676.8	94305	2	75	No	33.69	115.5	NA	No	327	196	0.57	No	No	No	NA	NA
52954	Male	6	Non-Hispanic White	43140.6	43514.7	1	82	NA	14.59	NA	NA	No	NA	NA	NA	NA	NA	NA	NA	NA
52955	Male	3	Other Race - Including Multi-Racial	31945.2	32947	1	85	NA	15.73	52.4	NA	No	0	0	NA	NA	NA	NA	NA	NA
52956	Male	23	Non-Hispanic White	87373.2	92725.4	1	86	Yes	21.61	84.2	NA	No	208	178	1.42	No	No	No	NA	NA
52957	Female	11	Mexican American	8040.47	8331.41	3	86	NA	23.98	85.5	NA	No	NA	NA	NA	NA	NA	NA	NA	NA
52958	Male	6	Mexican American	8120.21	8432.1	1	88	NA	29.47	90.5	NA	No	0	15	1.09	NA	NA	NA	NA	NA
52959	Female	28	Other Race - Including Multi-Racial	29459.4	29591.9	1	82	Yes	22.37	86.4	NA	No	284	172	1.45	No	No	Yes	NA	NA
52960	Female	44	Non-Hispanic White	85149.5	85035	2	77	NA	38.84	115.2	NA	No	509	315	1.53	No	No	No	0.644	2.767
52961	Female	73	Non-Hispanic White	43741.6	44645.6	2	79	No	30.71	105.3	Yes	No	148	192	1.22	No	No	No	NA	NA
52962	Male	27	Non-Hispanic White	102481	108759	2	77	Yes	28.37	95.3	NA	No	254	188	1.47	No	Yes	No	NA	NA
52963	Female	8	Mexican American	8509.54	8817.45	2	88	NA	16.64	62.7	NA	No	0	48	1.24	NA	NA	NA	NA	NA
52964	Female	80	Non-Hispanic White	36061.2	37858.2	2	77	NA	20.68	71.6	NA	No	230	192	2.4	No	No	Yes	NA	NA
52965	Female	36	Non-Hispanic White	70234.2	72906.6	2	77	NA	21.09	72.6	NA	No	8	7	1.47	No	No	Yes	NA	NA
52966	Male	0	Mexican American	8873.45	9292.69	1	75	NA	NA	NA	NA	NA	NA	NA	NA	NA	NA	NA	NA	NA
52967	Male	61	Non-Hispanic White	14833.4	16166.9	1	89	Yes	18.82	83.5	NA	No	1145	856	1.19	No	Yes	Yes	0.824	0.828
52968	Male	24	Other Hispanic	39357.5	39524.7	1	75	Yes	26.08	94.9	NA	No	177	57	NA	No	No	Yes	NA	NA
52969	Male	3	Mexican American	18542.2	18540.2	1	75	NA	23.97	65	NA	No	4	19	NA	NA	NA	NA	NA	NA
52970	Male	3	Non-Hispanic White	31331.6	33130	1	76	NA	17.69	NA	NA	No	NA	NA	NA	NA	NA	NA	NA	NA
52971	Male	80	Non-Hispanic White	23504	23869.1	1	81	Yes	27	100.8	NA	No	147	95	1.03	No	No	Yes	1.648	3.388
52972	Female	5	Mexican American	9177.48	10124.8	1	89	NA	16.23	55.5	NA	No	0	4	NA	NA	NA	NA	NA	NA
52973	Male	2	Other Hispanic	9710.69	11504.8	1	76	NA	16.51	47.2	NA	No	3	0	NA	NA	NA	NA	NA	NA
52974	Male	6	Non-Hispanic White	41078.2	41732.6	1	83	NA	14.85	54.2	NA	No	3	7	1.22	NA	NA	NA	NA	NA
52975	Male	37	Other Race - Including Multi-Racial	15308.8	15927.7	1	78	Yes	21.96	74.3	NA	No	190	226	2.38	No	No	Yes	NA	NA
52976	Male	67	Mexican American	7213.94	7269.27	2	87	Yes	31.54	122.6	Yes	No	53	NA	0.78	No	No	Yes	NA	NA
52977	Female	80	Non-Hispanic White	32706.9	36195.5	2	85	Yes	23.6	90.1	NA	No	50	49	1.76	No	No	No	NA	NA
52978	Female	9	Non-Hispanic White	47349.2	49065.3	2	83	NA	14.86	56.5	NA	No	48	20	1.34	NA	NA	NA	NA	NA
52979	Male	42	Non-Hispanic White	71450.2	72486.8	1	85	Yes	25.41	94.3	NA	No	268	142	2.4	No	Yes	No	0.779	2.845
52980	Male	38	Non-Hispanic White	76854.6	78225	1	76	Yes	30.9	105.5	NA	No	537	142	0.98	No	Yes	Yes	NA	NA
52981	Male	0	Non-Hispanic White	24282.2	23880.2	1	77	NA	NA	NA	NA	NA	NA	NA	NA	NA	NA	NA	NA	NA
52982	Male	17	Non-Hispanic Black	12314.5	12062.5	1	80	NA	25.6	82.4	NA	No	0	NA	0.93	NA	Yes	NA	2.382	2.612
52983	Male	10	Non-Hispanic White	38585.9	39732	1	77	NA	20.06	66.9	NA	No	6	4	1.24	NA	NA	NA	NA	NA
52984	Male	13	Non-Hispanic White	16052.3	16341.8	1	77	NA	18.4	68.6	NA	No	16	26	1.53	NA	No	NA	0.677	1.888
52985	Male	0	Other Hispanic	7024.75	7356.64	2	82	NA	NA	NA	NA	NA	0	0	NA	NA	NA	NA	NA	NA
52986	Male	16	Non-Hispanic White	36114.5	36780.3	3	86	NA	20.17	72	NA	No	5	0	1.34	NA	Yes	NA	NA	NA
52987	Male	9	Other Race - Including Multi-Racial	33120.1	33001.1	2	86	NA	19.83	72	NA	No	1	1	NA	NA	NA	NA	NA	NA
52988	Female	29	Mexican American	24471.4	24979.9	2	78	Yes	25.21	88	NA	No	67	NA	1.68	No	Yes	No	NA	NA
52989	Female	52	Non-Hispanic White	113141	114619	2	82	Yes	18.08	66.5	NA	No	127	209	1.73	No	No	No	NA	NA
52990	Male	11	Non-Hispanic White	41579.8	42242.2	1	86	NA	17.96	67.1	NA	No	31	31	1.53	NA	NA	NA	NA	NA
52991	Female	14	Non-Hispanic White	65398.7	67055.1	1	79	NA	24.62	79.3	NA	No	53	0	1.01	NA	Yes	NA	NA	NA
52992	Female	31	Non-Hispanic White	55996.9	58127.6	2	88	NA	19.4	78.3	NA	No	236	123	1.66	No	No	No	NA	NA
52993	Female	8	Other Hispanic	11926.6	12599.4	1	83	NA	20.85	70.5	NA	No	1	77	0.67	NA	NA	NA	NA	NA
52994	Female	0	Mexican American	3748.38	4108.91	3	86	NA	NA	NA	NA	NA	0	0	NA	NA	NA	NA	NA	NA
52995	Male	20	Non-Hispanic White	25481.2	26172	2	76	Yes	22.59	78.9	NA	No	276	297	0.8	No	No	No	NA	NA
52996	Male	26	Non-Hispanic White	90676.8	96231.4	2	75	Yes	30.89	104.3	NA	No	0	136	0.96	No	Yes	Yes	NA	NA
52997	Female	15	Other Race - Including Multi-Racial	15007.9	15420.4	2	75	NA	24.28	82.6	NA	No	56	5	1.29	NA	Yes	NA	0.802	1.681
52998	Female	0	Other Race - Including Multi-Racial	24369.3	25395.4	2	79	NA	NA	NA	NA	NA	0	0	NA	NA	NA	NA	NA	NA
52999	Female	29	Other Race - Including Multi-Racial	72828.5	72881.1	1	83	Yes	34.26	111.7	NA	No	294	0	1.06	No	No	No	NA	NA
53000	Male	53	Mexican American	14486.7	14984.1	1	87	Yes	33.04	113	NA	No	78	376	1.06	No	No	Yes	1.953	2.612
53001	Male	2	Other Race - Including Multi-Racial	13872.9	13972.3	2	79	NA	19.07	52.4	NA	No	0	0	NA	NA	NA	NA	NA	NA
53002	Female	1	Non-Hispanic White	26230.2	27884.7	1	79	NA	NA	NA	NA	No	0	1	NA	NA	NA	NA	NA	NA
53003	Female	49	Mexican American	18260.4	18719.9	2	85	Yes	25.15	82.8	NA	No	0	0	1.27	No	No	No	0.824	3
53004	Male	46	Non-Hispanic Black	29597.9	29542.3	2	82	Yes	24.98	92.8	NA	No	47	20	0.8	No	No	Yes	2.687	2.508
53005	Male	46	Other Hispanic	24209.5	25345.9	2	82	Yes	31.59	112.2	NA	No	172	191	0.62	No	No	Yes	NA	NA
53006	Male	68	Other Hispanic	8498.03	8776.31	2	83	Yes	29.09	101.8	NA	No	284	189	0.96	No	No	Yes	NA	NA
53007	Female	19	Non-Hispanic Black	11666.7	11599	1	78	NA	15.95	63.9	NA	No	49	25	1.63	NA	No	NA	NA	NA
53008	Female	80	Non-Hispanic White	30691.1	32845.7	1	80	NA	28.04	NA	NA	Yes	NA	NA	1.34	No	No	Yes	0.779	1.293
53009	Female	73	Non-Hispanic White	40750.4	41882.4	1	76	No	22.2	80.4	NA	Borderline	338	134	2.17	No	No	Yes	1.344	4.37
53010	Male	51	Non-Hispanic Black	20544.8	20506.2	1	82	Yes	21.24	81.3	NA	No	13	180	1.97	Yes	No	Yes	NA	NA
53011	Male	80	Non-Hispanic White	20197.7	20587.6	1	85	No	22.35	90.7	NA	No	0	0	1.01	No	No	No	1.377	2.948
53012	Female	65	Non-Hispanic White	70650.9	69887.7	1	79	No	25.88	94.2	NA	No	5	10	1.97	No	No	No	NA	NA
53013	Male	5	Non-Hispanic White	41314.8	43686.3	2	79	NA	15.43	51.6	NA	No	0	14	NA	NA	NA	NA	NA	NA
53014	Female	2	Other Hispanic	8700.19	9208.3	1	81	NA	16.74	48	NA	No	0	0	NA	NA	NA	NA	NA	NA
53015	Female	9	Non-Hispanic White	36525.7	37343.4	2	79	NA	15.28	56.6	NA	No	67	NA	1.06	NA	NA	NA	NA	NA
53016	Male	0	Mexican American	4686.34	4689.13	1	85	NA	NA	NA	NA	NA	NA	NA	NA	NA	NA	NA	NA	NA
53017	Female	10	Mexican American	12966.1	13697.7	1	87	NA	18.05	64.8	NA	No	5	85	NA	NA	NA	NA	NA	NA
53018	Male	21	Mexican American	23441.8	23541.4	1	75	Yes	28.6	100.5	NA	No	53	133	0.85	No	Yes	No	1.761	3.388
53019	Female	44	Mexican American	16844.6	17361.2	2	86	Yes	24.13	90.2	NA	No	89	102	1.58	No	No	No	NA	NA
53020	Male	35	Mexican American	18881.2	20095.8	1	80	Yes	26.86	94.1	NA	No	67	52	1.37	No	No	Yes	NA	NA
53021	Male	18	Non-Hispanic Black	11638.8	11858.5	1	89	NA	30.18	101.7	NA	No	89	147	NA	NA	Yes	NA	NA	NA
53022	Male	14	Non-Hispanic White	48707.3	49605.3	1	76	NA	17.1	65	NA	No	29	34	1.78	NA	Yes	NA	NA	NA
53023	Male	2	Non-Hispanic White	27075.8	28629.3	1	79	NA	16.37	45.9	NA	No	0	0	NA	NA	NA	NA	NA	NA
53024	Male	1	Non-Hispanic White	33068	34045.6	2	79	NA	NA	NA	NA	No	2	0	NA	NA	NA	NA	NA	NA
53025	Male	65	Other Hispanic	6052.51	6250.71	1	77	Yes	24.86	101.7	NA	No	188	110	1.76	No	No	Yes	NA	NA
53026	Female	80	Non-Hispanic White	24849.9	0	2	77	NA	NA	NA	Yes	No	NA	NA	NA	No	No	No	NA	NA
53027	Female	55	Non-Hispanic White	111888	113349	1	83	Yes	30.78	93.5	Yes	No	45	2	1.11	No	Yes	No	NA	NA
53028	Female	48	Mexican American	18045.5	18598.9	1	76	Yes	36.73	109.1	Yes	No	232	142	1.53	No	No	Yes	0.802	2.431
53029	Female	15	Non-Hispanic White	19643.1	20140.6	2	80	NA	21.3	78.4	NA	No	32	199	1.32	NA	No	NA	NA	NA
53030	Female	15	Mexican American	11135.8	11036.5	2	86	NA	24.1	80.1	NA	No	71	7	1.32	NA	Yes	NA	0.824	2.146
53031	Female	17	Mexican American	18359.2	18945.8	1	75	NA	18.97	69	NA	No	NA	NA	1.86	NA	Yes	NA	NA	NA
53032	Female	23	Mexican American	16402.6	16323.7	1	88	No	25.4	88.2	NA	No	28	1	0.91	No	No	No	NA	NA
53033	Male	10	Mexican American	6860.89	6842.28	3	86	NA	21.47	82.6	NA	No	3	NA	0.83	NA	NA	NA	NA	NA
53034	Female	1	Non-Hispanic White	26583.7	28260.6	2	77	NA	NA	NA	NA	No	1	1	NA	NA	NA	NA	NA	NA
53035	Male	77	Non-Hispanic White	10115.5	10217.1	2	77	Yes	28.42	106.7	Yes	No	201	77	0.93	Yes	No	Yes	NA	NA
53036	Female	16	Non-Hispanic Black	14569.6	14969.9	1	84	NA	45.75	117.1	NA	No	0	0	1.16	NA	Yes	NA	0.926	2.353
53037	Female	1	Non-Hispanic White	10433.8	10800.1	2	80	NA	NA	NA	NA	No	0	0	NA	NA	NA	NA	NA	NA
53038	Male	66	Non-Hispanic White	63430.5	62997.7	2	78	Yes	26.19	97.1	NA	No	284	215	1.14	No	No	No	NA	NA
53039	Male	16	Mexican American	8939.66	9076.28	3	86	NA	19.32	75.4	NA	No	2	2	1.58	NA	Yes	NA	0.61	3.284
53040	Male	46	Non-Hispanic White	21121.3	21161.8	2	76	Yes	39.96	124.3	NA	No	60	110	0.7	No	No	No	6.876	NA
53041	Female	60	Mexican American	4997.01	5250.7	1	88	Yes	37.53	110.9	NA	No	142	NA	1.16	No	No	Yes	1.614	3.31
53042	Female	56	Non-Hispanic White	22032.4	22320.1	1	86	Yes	39.36	115	NA	No	2	NA	NA	No	No	No	NA	NA
53043	Male	78	Non-Hispanic White	33722.5	34298.5	2	76	Yes	42.69	140	Yes	Yes	0	21	0.72	Yes	No	Yes	NA	NA
53044	Female	53	Non-Hispanic White	107354	107546	2	77	Yes	21.95	77.5	NA	No	355	244	2.07	No	No	No	NA	NA
53045	Male	42	Non-Hispanic White	15419.8	15643.5	3	86	NA	24.56	NA	NA	No	457	NA	1.09	No	No	Yes	0.994	2.922
53046	Female	22	Other Hispanic	16335.3	16256.7	1	81	No	30.07	101.2	NA	No	59	184	1.11	No	No	No	NA	NA
53047	Male	16	Non-Hispanic White	18893.4	19234.1	2	75	NA	21.9	79.9	NA	No	92	92	0.72	NA	No	NA	NA	NA
53048	Female	45	Non-Hispanic White	18863.8	19395.6	1	76	No	NA	NA	NA	No	NA	NA	NA	No	No	Yes	NA	NA
53049	Male	13	Other Race - Including Multi-Racial	39874.4	39813.4	1	78	NA	20.73	71.7	NA	No	6	5	1.89	NA	Yes	NA	0.96	1.474
53050	Male	5	Mexican American	10834.2	11106.6	1	85	NA	16.68	58.6	NA	No	0	4	NA	NA	NA	NA	NA	NA
53051	Female	59	Non-Hispanic White	105915	106105	2	81	Yes	32.35	99.5	No	No	199	62	1.5	No	No	No	NA	NA
53052	Female	0	Non-Hispanic Black	7312.3	7266.95	2	84	NA	NA	NA	NA	NA	0	0	NA	NA	NA	NA	NA	NA
53053	Male	74	Non-Hispanic White	40574.7	41267.6	1	87	NA	28.38	NA	Yes	No	15	8	NA	No	No	Yes	NA	NA
53054	Male	66	Non-Hispanic Black	9217.77	9131.51	1	84	Yes	25.98	97.5	NA	No	58	0	2.17	No	No	Yes	NA	NA
53055	Male	41	Non-Hispanic Black	26539.7	26396.2	2	87	Yes	39.87	120	Yes	Yes	62	95	1.14	No	No	Yes	3.839	2.896
53056	Female	5	Other Race - Including Multi-Racial	12933.9	13749.7	1	83	NA	15.01	NA	NA	No	NA	NA	NA	NA	NA	NA	NA	NA
53057	Female	6	Non-Hispanic Black	13847.1	14251.2	1	79	NA	15.33	51.5	NA	No	3	2	1.24	NA	NA	NA	NA	NA
53058	Male	69	Non-Hispanic White	61179.5	60762.1	2	87	Yes	26.71	97.5	NA	No	403	355	1.09	No	No	No	NA	NA
53059	Male	8	Non-Hispanic Black	13937.1	14868.9	2	87	NA	15.34	57	NA	No	NA	NA	1.78	NA	NA	NA	NA	NA
53060	Male	4	Non-Hispanic Black	14517.4	13970.2	2	80	NA	19.18	55.5	NA	No	8	NA	NA	NA	NA	NA	NA	NA
53061	Female	10	Non-Hispanic Black	12241.1	12517.3	2	84	NA	22.67	79.3	NA	No	0	36	1.55	NA	NA	NA	NA	NA
53062	Female	15	Non-Hispanic Black	16154.2	16060.4	1	86	NA	19.71	67.3	NA	No	0	0	NA	NA	No	NA	NA	NA
53063	Female	20	Other Race - Including Multi-Racial	24128	24254.1	1	85	No	25.89	85.8	NA	No	0	0	1.14	No	No	No	NA	NA
53064	Female	2	Other Race - Including Multi-Racial	21970.4	22741.8	2	88	NA	16.32	NA	NA	No	NA	NA	NA	NA	NA	NA	NA	NA
53065	Female	21	Other Hispanic	29882.3	30503.2	1	75	No	20.28	78.4	NA	No	109	180	NA	No	No	No	NA	NA
53066	Female	28	Non-Hispanic White	62440.7	64334	1	84	Yes	18.91	70.6	NA	No	74	45	1.19	No	No	No	0.632	2.095
53067	Female	10	Mexican American	10495.5	10835.3	2	87	NA	19.06	70.4	NA	No	17	21	1.5	NA	NA	NA	NA	NA
53068	Female	55	Other Race - Including Multi-Racial	106656	108049	2	79	Yes	25.46	90.4	NA	No	363	275	1.24	No	No	Yes	1.502	2.948
53069	Female	13	Mexican American	13269.4	13431.1	1	81	NA	15.98	60.8	NA	No	5	NA	NA	NA	NA	NA	NA	NA
53070	Male	13	Non-Hispanic White	52973.4	53950	2	78	NA	18.21	68.5	NA	No	7	0	1.37	NA	Yes	NA	0.734	2.25
53071	Female	4	Mexican American	15573	19048.9	1	87	NA	13.94	43.9	NA	No	8	NA	NA	NA	NA	NA	NA	NA
53072	Female	22	Non-Hispanic White	72221.2	72273.3	2	75	No	38.13	116.6	NA	No	0	5	1.01	No	No	Yes	NA	NA
53073	Male	0	Mexican American	5913.77	6040.65	2	87	NA	NA	NA	NA	NA	0	0	NA	NA	NA	NA	NA	NA
53074	Male	0	Mexican American	4770.89	4873.25	1	88	NA	NA	NA	NA	NA	NA	NA	NA	NA	NA	NA	NA	NA
53075	Female	72	Non-Hispanic White	47006.7	47217.4	2	79	Yes	37.34	127.7	Yes	No	214	108	1.32	No	No	No	1.671	1.448
53076	Male	0	Mexican American	5973.54	6255.77	1	85	NA	NA	NA	NA	NA	0	NA	NA	NA	NA	NA	NA	NA
53077	Male	21	Non-Hispanic White	22939.8	23857.6	3	86	NA	33.9	NA	NA	No	0	81	0.88	No	No	No	1.727	3.827
53078	Male	33	Non-Hispanic White	57954.7	60193	1	78	NA	25.85	NA	NA	No	179	80	1.01	No	No	Yes	NA	NA
53079	Female	31	Non-Hispanic Black	27569	28789.1	2	84	No	21.59	72.4	NA	No	0	0	1.76	No	Yes	No	0.474	1.836
53080	Male	4	Mexican American	12480.5	12794.3	1	75	NA	14.99	51.2	NA	No	0	13	NA	NA	NA	NA	NA	NA
53081	Female	2	Non-Hispanic White	39856.9	42371	2	75	NA	NA	NA	NA	No	0	0	NA	NA	NA	NA	NA	NA
53082	Male	1	Non-Hispanic White	9028.8	9546.81	2	76	NA	NA	NA	NA	No	0	0	NA	NA	NA	NA	NA	NA
53083	Female	1	Non-Hispanic White	22518.6	23939	1	84	NA	NA	NA	NA	No	2	31	NA	NA	NA	NA	NA	NA
53084	Female	80	Non-Hispanic Black	12778.3	13372.6	1	84	No	24.06	89.1	Yes	No	6	39	2.38	No	No	No	NA	NA
53085	Female	44	Non-Hispanic White	72596.4	73812.9	1	86	Yes	40.68	136.5	Yes	No	387	561	0.96	No	No	No	NA	NA
53086	Female	33	Other Hispanic	25259.5	25758.8	2	78	Yes	30.3	103.4	NA	No	102	147	1.94	No	No	Yes	NA	NA
53087	Male	32	Other Hispanic	32998.6	35121.3	2	82	Yes	28.12	95.9	NA	No	136	32	1.03	No	No	No	0.666	2.095
53088	Male	9	Non-Hispanic White	35045.4	35603.8	1	77	NA	21.97	74.7	NA	No	0	1	1.66	NA	NA	NA	NA	NA
53089	Male	25	Non-Hispanic Black	34530	35267.3	2	82	No	18.86	74.5	No	No	15	NA	0.93	No	Yes	No	2.924	1.784
53090	Male	2	Mexican American	12716.8	13036.5	1	75	NA	15.78	NA	NA	No	0	NA	NA	NA	NA	NA	NA	NA
53091	Male	8	Mexican American	9414.29	9553.34	2	87	NA	17.73	64	NA	No	0	0	1.32	NA	NA	NA	NA	NA
53092	Female	53	Non-Hispanic Black	32645.3	35053.7	2	75	No	28.82	94.3	NA	No	49	74	1.03	No	No	Yes	1.231	6.724
53093	Female	63	Non-Hispanic White	25489.9	26579.6	2	75	No	44.96	120	Yes	Yes	67	51	1.55	No	No	No	1.005	2.146
53094	Male	22	Non-Hispanic Black	19654.5	20240.1	1	84	Yes	23.46	73.6	NA	No	0	0	1.6	No	Yes	Yes	NA	NA
53095	Female	52	Non-Hispanic White	22865.4	22498.5	1	77	Yes	33.52	117.4	Yes	No	201	189	1.6	No	No	Yes	2.089	3.465
53096	Female	56	Mexican American	18907.8	18999.2	1	75	No	43.5	112.4	NA	No	13	166	1.71	No	No	No	2.089	4.836
53097	Male	10	Other Race - Including Multi-Racial	10356.1	11119.9	2	75	NA	18.24	64	NA	No	0	0	1.5	NA	NA	NA	NA	NA
53098	Female	73	Non-Hispanic White	37919.9	38703.6	1	76	Yes	37.59	106.4	NA	No	110	143	1.53	No	No	No	NA	NA
53099	Female	2	Non-Hispanic White	31865.4	33041.2	1	83	NA	18.79	49.8	NA	No	2	2	NA	NA	NA	NA	NA	NA
53100	Female	57	Non-Hispanic White	92463.5	92628.9	1	76	No	23.94	87.6	No	No	109	69	1.73	No	No	No	1.592	4.991
53101	Male	78	Non-Hispanic Black	10680.5	11549	1	84	No	NA	NA	Yes	Yes	4	0	1.66	No	No	Yes	0.723	3.698
53102	Male	75	Non-Hispanic White	40574.7	40482.1	1	87	Yes	35.71	121.9	Yes	No	0	0	1.06	No	No	No	1.603	3.439
53103	Male	66	Non-Hispanic White	71913.5	71422.8	2	79	Yes	32.14	118.6	NA	No	314	307	1.45	No	Yes	Yes	1.061	2.534
53104	Female	47	Non-Hispanic White	88745.8	88626.5	1	83	Yes	37.06	113	Yes	No	18	13	1.16	No	No	Yes	1.05	2.379
53105	Female	0	Other Race - Including Multi-Racial	11266.4	10902	2	77	NA	NA	NA	NA	NA	0	0	NA	NA	NA	NA	NA	NA
53106	Female	33	Non-Hispanic White	59848.2	62125.4	2	79	NA	28.5	94.4	NA	No	466	193	1.29	No	No	Yes	NA	NA
53107	Female	4	Mexican American	17316.6	17511.5	2	75	NA	15.62	55	NA	No	7	6	NA	NA	NA	NA	NA	NA
53108	Male	17	Other Hispanic	9689.46	9837.53	1	78	NA	21.64	74.4	NA	No	20	20	NA	NA	Yes	NA	NA	NA
53109	Female	27	Non-Hispanic White	88886	91581.2	1	83	No	22.59	71.9	NA	No	165	637	2.25	No	No	Yes	NA	NA
53110	Female	55	Other Race - Including Multi-Racial	20238.5	20502.8	1	85	Yes	23.34	81.3	Yes	No	17	119	1.86	No	Yes	No	NA	NA
53111	Female	1	Non-Hispanic Black	8825.18	9558.89	1	84	NA	NA	NA	NA	No	1	NA	NA	NA	NA	NA	NA	NA
53112	Female	42	Mexican American	12750.4	12812	2	88	NA	26.5	90.2	NA	No	167	116	1.32	No	No	No	1.152	2.508
53113	Female	7	Non-Hispanic White	22490	22829	2	75	NA	32.42	94.4	NA	No	160	0	0.98	NA	NA	NA	NA	NA
53114	Male	66	Mexican American	6554.44	6974.06	1	88	Yes	26.97	NA	Yes	Yes	5	36	1.11	No	No	No	1.908	1.06
53115	Male	23	Mexican American	27284.1	27400.1	1	76	Yes	24.03	81.5	NA	No	99	NA	1.34	No	Yes	Yes	NA	NA
53116	Male	63	Non-Hispanic Black	8577.51	8990.49	1	84	Yes	28.67	96.9	Yes	Yes	29	3	1.14	No	No	Yes	NA	NA
53117	Female	36	Non-Hispanic White	55644.5	57761.8	1	76	No	16.62	65.5	NA	No	0	0	1.37	No	No	No	0.677	2.508
53118	Male	22	Non-Hispanic Black	21850.7	23751.9	3	86	Yes	20.74	76	NA	No	0	0	1.81	No	Yes	Yes	0.406	2.302
53119	Female	2	Non-Hispanic White	31248.5	34626.1	2	76	NA	18.01	56	NA	No	14	7	NA	NA	NA	NA	NA	NA
53120	Female	4	Non-Hispanic White	35085.2	36318.2	1	85	NA	14.71	46.2	NA	No	6	0	NA	NA	NA	NA	NA	NA
53121	Male	64	Non-Hispanic Black	11351.3	11505.8	2	78	No	25.96	95.5	Yes	No	0	0	1.19	No	Yes	No	0.971	2.198
53122	Female	8	Non-Hispanic White	15686.4	16037.5	2	79	NA	17.85	61.3	NA	No	52	2	1.45	NA	NA	NA	NA	NA
53123	Male	2	Non-Hispanic White	8408.86	9267.79	1	76	NA	15.25	42.2	NA	No	NA	NA	NA	NA	NA	NA	NA	NA
53124	Male	52	Non-Hispanic White	90960.2	91691.3	2	76	Yes	52.65	152.8	Yes	Yes	226	336	0.96	No	No	Yes	NA	NA
53125	Female	53	Other Hispanic	9591.1	9637.43	1	88	No	27.17	85.2	NA	No	71	1	2.04	No	No	No	0.847	3.827
53126	Male	5	Mexican American	12480.5	12794.3	1	75	NA	15.01	51.8	NA	No	0	14	NA	NA	NA	NA	NA	NA
53127	Male	39	Mexican American	42095.5	44803.4	1	75	Yes	32.65	110	Yes	No	74	95	1.01	Yes	Yes	No	1.355	2.974
53128	Male	19	Mexican American	17037.3	17420.2	1	75	NA	38.8	119	NA	No	67	77	NA	NA	Yes	NA	NA	NA
53129	Male	12	Other Hispanic	12524.1	12762.4	2	85	NA	26.53	97.5	NA	No	102	29	0.83	NA	Yes	NA	NA	NA
53130	Male	43	Non-Hispanic White	80724.3	81503.3	1	77	Yes	28.38	99.1	Yes	No	187	147	1.4	No	No	No	1.231	2.405
53131	Male	39	Non-Hispanic Black	25679.2	26682.6	2	84	Yes	19.9	75.8	NA	No	0	194	2.4	No	No	Yes	0.497	2.017
53132	Female	59	Non-Hispanic Black	15519.5	15836.9	1	89	NA	24.22	86	Yes	No	0	NA	1.81	No	No	Yes	1.084	2.715
53133	Male	16	Non-Hispanic Black	12734.8	12891.7	1	78	NA	34.26	104.8	NA	No	0	0	0.78	NA	Yes	NA	NA	NA
53134	Female	36	Non-Hispanic White	14381.3	14928.5	1	89	NA	32.11	NA	NA	No	NA	NA	0.93	No	No	Yes	NA	NA
53135	Female	26	Non-Hispanic White	77024.9	79360.5	1	81	Yes	22.66	84.6	NA	No	24	71	1.09	No	Yes	No	0.621	2.353
53136	Female	5	Non-Hispanic White	38053.2	40454.6	1	79	NA	16.66	56.7	NA	No	9	11	NA	NA	NA	NA	NA	NA
53137	Male	13	Other Hispanic	13112.9	13623.4	2	78	NA	26.91	82.8	NA	No	0	23	1.16	NA	Yes	NA	1.016	2.353
53138	Male	2	Other Race - Including Multi-Racial	26282.7	27059.6	2	87	NA	16.35	45.9	NA	No	7	9	NA	NA	NA	NA	NA	NA
53139	Female	65	Non-Hispanic Black	19960.9	20038	2	83	Yes	38.37	112.4	Yes	No	197	270	1.71	No	No	Yes	0.847	2.689
53140	Male	9	Non-Hispanic White	11675.8	11861.8	3	86	NA	19.03	67	NA	No	16	NA	NA	NA	NA	NA	NA	NA
53141	Male	14	Other Race - Including Multi-Racial	47518.5	47445.7	2	87	NA	19.93	70	NA	No	3	3	1.01	NA	No	NA	NA	NA
53142	Female	80	Mexican American	9559.78	10783.1	1	85	Yes	30.34	101.2	Yes	Yes	220	NA	1.14	No	No	No	NA	NA
53143	Male	53	Non-Hispanic White	98237.7	101884	2	81	Yes	26.04	92.5	NA	No	388	272	1.27	No	Yes	Yes	NA	NA
53144	Male	26	Other Race - Including Multi-Racial	27381.8	27862.4	2	84	Yes	23.32	73.6	NA	No	54	0	1.11	No	Yes	No	1.355	3.543
53145	Male	15	Non-Hispanic White	65207.8	67283.5	2	76	NA	25.26	89.9	NA	No	95	83	1.11	NA	Yes	NA	NA	NA
53146	Male	30	Other Hispanic	31857.2	33906.5	2	78	Yes	25.15	82.7	NA	No	71	29	NA	No	Yes	No	NA	NA
53147	Female	7	Other Hispanic	11700.4	12360.5	2	78	NA	17.64	57.5	NA	No	79	3	1.58	NA	NA	NA	NA	NA
53148	Male	1	Mexican American	14668.9	15037.6	1	75	NA	NA	NA	NA	No	2	52	NA	NA	NA	NA	NA	NA
53149	Female	3	Non-Hispanic White	40161.6	42696	1	76	NA	13.47	43	NA	No	2	0	NA	NA	NA	NA	NA	NA
53150	Female	16	Other Race - Including Multi-Racial	17185.6	17085.8	1	86	NA	27.05	87.9	NA	No	0	4	1.42	NA	Yes	NA	NA	NA
53151	Male	43	Non-Hispanic White	90010.4	91316.3	2	81	NA	27.69	91.5	NA	No	NA	NA	0.93	No	No	No	NA	NA
53152	Male	8	Non-Hispanic Black	16890.7	17938.4	2	82	NA	20.79	67	NA	No	0	0	1.24	NA	NA	NA	NA	NA
53153	Male	27	Non-Hispanic White	105936	112425	2	80	NA	30.29	102	NA	No	NA	NA	1.01	No	Yes	No	NA	NA
53154	Male	55	Non-Hispanic White	23640.2	23508	2	77	Yes	22.57	96.2	Yes	Yes	0	50	2.48	Yes	No	Yes	1.118	2.483
53155	Female	23	Non-Hispanic White	48651	48686.1	3	86	Yes	22.07	76.6	NA	No	69	187	1.76	No	Yes	Yes	2.608	2.483
53156	Male	0	Mexican American	4560.71	4563.43	3	86	NA	NA	NA	NA	NA	0	NA	NA	NA	NA	NA	NA	NA
53157	Male	7	Non-Hispanic White	42505.2	42352.6	2	85	NA	13.33	53.8	NA	No	0	0	NA	NA	NA	NA	NA	NA
53158	Female	6	Other Hispanic	9912.23	10233.1	1	82	NA	14.36	51	NA	No	9	0	1.76	NA	NA	NA	NA	NA
53159	Male	32	Non-Hispanic Black	31825.7	32058.5	2	81	No	18.73	68.7	NA	No	0	0	1.11	No	No	No	0.621	2.405
53160	Female	36	Non-Hispanic White	20853.7	21261.8	2	80	No	27.56	94	NA	No	305	NA	1.58	No	No	Yes	0.824	2.922
53161	Female	49	Other Hispanic	24142.1	24882.5	2	75	No	26.32	95.4	NA	No	68	189	1.63	No	No	No	1.129	3.957
53162	Female	1	Mexican American	8258.44	8351.38	2	88	NA	NA	NA	NA	No	0	0	NA	NA	NA	NA	NA	NA
53163	Female	28	Non-Hispanic Black	26752	26872.4	2	84	NA	21.81	79.9	NA	No	NA	NA	1.01	No	No	No	0.948	4.034
53164	Female	17	Non-Hispanic White	13929.1	14287.6	1	80	NA	NA	NA	NA	No	162	22	1.63	NA	No	NA	2.303	3.801
53165	Female	51	Non-Hispanic Black	24193.4	25476	1	83	Yes	34.2	99.2	Yes	No	411	229	NA	No	No	Yes	NA	NA
53166	Female	20	Mexican American	24051.6	23935.9	2	77	Yes	23.43	85.1	NA	No	117	125	1.29	No	No	No	0.948	4.732
53167	Male	11	Non-Hispanic White	50242.4	51042.9	2	76	NA	24.09	72.7	NA	No	1	0	2.12	NA	NA	NA	NA	NA
53168	Female	80	Non-Hispanic White	23783.2	26320	1	86	Yes	29.67	NA	Yes	No	4	0	NA	No	No	Yes	NA	NA
53169	Male	73	Non-Hispanic White	31795	32338.1	1	76	Yes	24.04	97.3	NA	No	11	144	1.22	No	No	Yes	0.711	2.043
53170	Male	10	Non-Hispanic Black	14449.9	15515.7	2	78	NA	22.66	73	NA	No	3	0	1.4	NA	NA	NA	NA	NA
53171	Female	65	Non-Hispanic Black	18879.5	18721.2	2	78	NA	29.85	98.3	Yes	Yes	142	95	1.84	No	No	No	0.576	3.181
53172	Male	15	Non-Hispanic Black	15171	14860.5	2	84	NA	25.76	76.1	NA	No	73	80	1.81	NA	Yes	NA	NA	NA
53173	Male	14	Non-Hispanic White	20972.7	21198.3	2	83	NA	18.67	65.1	NA	No	93	NA	1.16	NA	No	NA	NA	NA
53174	Female	34	Other Hispanic	16930.8	16923.1	2	88	NA	24.96	80.9	NA	No	4	20	1.53	No	No	No	0.644	3
53175	Female	42	Non-Hispanic White	51347.4	52207.8	1	80	Yes	18.92	68.7	NA	No	95	118	2.46	No	Yes	No	0.474	1.112
53176	Female	68	Non-Hispanic White	23542.8	23202.3	2	77	No	23.98	92.8	Yes	No	NA	NA	1.53	No	No	No	NA	NA
53177	Male	55	Non-Hispanic Black	24008.3	25115.6	2	83	Yes	36.38	114.7	Yes	Yes	385	57	1.84	No	No	No	NA	NA
53178	Male	80	Non-Hispanic White	17261.5	18467.3	2	89	NA	29.51	110.8	No	No	190	NA	1.24	No	No	Yes	1.163	2.069
53179	Female	11	Non-Hispanic White	39129.1	40020.8	1	87	NA	16.78	70.2	NA	No	NA	NA	NA	NA	NA	NA	NA	NA
53180	Female	50	Non-Hispanic White	23870.7	23487.7	1	76	NA	38.06	117.8	NA	No	170	NA	0.98	No	No	No	4.031	2.379
53181	Female	37	Non-Hispanic White	52723.3	54729.4	1	79	Yes	30.97	100.8	NA	No	107	235	1.24	No	No	No	NA	NA
53182	Male	62	Other Race - Including Multi-Racial	56052.8	55670.4	2	86	No	26.31	95	Yes	No	154	76	1.27	No	No	Yes	1.389	2.845
53183	Male	0	Other Race - Including Multi-Racial	7016.78	6771.32	1	88	NA	NA	NA	NA	NA	0	0	NA	NA	NA	NA	NA	NA
53184	Female	66	Non-Hispanic Black	15848.4	16494.9	2	88	Yes	27.12	94	NA	No	182	95	1.86	No	No	Yes	NA	NA
53185	Female	2	Other Hispanic	11671	12352.6	2	78	NA	14.3	42.4	NA	No	1	NA	NA	NA	NA	NA	NA	NA
53186	Male	80	Non-Hispanic White	21378.3	22970.7	2	81	No	25.47	98.9	NA	No	NA	NA	0.98	No	No	Yes	1.163	2.431
53187	Male	4	Non-Hispanic White	42444.2	44880.5	2	81	NA	16.72	57.2	NA	No	9	0	NA	NA	NA	NA	NA	NA
53188	Female	71	Mexican American	10352	11967.2	1	81	No	36.88	105.9	NA	No	94	124	1.94	No	No	Yes	1.106	2.715
53189	Female	68	Other Hispanic	7802.24	8035.43	2	83	No	32.24	111.5	Yes	No	256	193	1.19	No	No	Yes	NA	NA
53190	Female	47	Other Race - Including Multi-Racial	17411	17465.9	1	86	No	24.14	83.9	NA	No	1	NA	1.78	No	No	No	0.7	3.155
53191	Male	59	Non-Hispanic White	88102.8	91372.9	1	77	Yes	28.23	100.9	Yes	Borderline	163	NA	1.06	No	Yes	No	2.947	2.819
53192	Male	12	Non-Hispanic White	46067.4	46898.2	1	77	NA	15.93	63.5	NA	No	5	5	2.22	NA	Yes	NA	0.248	1.474
53193	Female	77	Other Hispanic	8230.86	9284.1	1	78	Yes	29.29	92.3	Yes	No	4	0	1.6	No	No	No	NA	NA
53194	Female	0	Mexican American	3621.67	3708.56	3	86	NA	NA	NA	NA	NA	1	0	NA	NA	NA	NA	NA	NA
53195	Male	80	Non-Hispanic White	21842.2	22263.9	2	76	Yes	31.16	105	Yes	No	196	284	1.5	No	No	Yes	NA	NA
53196	Female	0	Mexican American	4365.98	4785.92	2	86	NA	NA	NA	NA	NA	0	0	NA	NA	NA	NA	NA	NA
53197	Male	24	Mexican American	21444.2	21408.4	2	85	Yes	27.16	95.1	NA	No	50	102	1.58	No	No	No	1.332	3.439
53198	Female	53	Non-Hispanic Black	22553.1	23748.7	2	84	No	41.4	120	Yes	No	186	110	0.98	No	No	No	1.231	2.793
53199	Male	54	Mexican American	11334.5	11723.8	2	88	Yes	28.85	101	NA	No	0	67	1.29	No	No	No	1.863	2.689
53200	Male	1	Non-Hispanic White	35661	37707	2	77	NA	NA	NA	NA	No	0	NA	NA	NA	NA	NA	NA	NA
53201	Female	44	Mexican American	21182.6	21284.9	1	75	No	52.86	143.2	NA	Yes	65	NA	1.16	No	No	Yes	1.287	3.103
53202	Male	34	Mexican American	38901.2	41403.6	1	75	Yes	32.61	108	NA	No	200	NA	1.27	No	No	No	1.129	3.982
53203	Female	4	Non-Hispanic Black	11093.2	11527.4	1	78	NA	14.74	46.6	NA	No	0	0	NA	NA	NA	NA	NA	NA
53204	Female	1	Non-Hispanic Black	10977.6	11890.3	1	78	NA	NA	NA	NA	No	0	NA	NA	NA	NA	NA	NA	NA
53205	Male	18	Non-Hispanic White	43536.5	44339.2	2	86	NA	22	77.7	NA	No	239	106	1.47	NA	Yes	NA	0.587	2.017
53206	Female	68	Non-Hispanic White	65849.7	65138.4	1	77	No	31.04	107	Yes	No	91	239	0.85	No	No	Yes	NA	NA
53207	Female	80	Other Race - Including Multi-Racial	35148.3	36899.8	2	85	NA	25.1	89.3	NA	No	NA	NA	1.11	No	No	No	1.694	1.5
53208	Female	4	Non-Hispanic Black	15101.9	18136.4	1	86	NA	18.88	58.1	NA	No	0	NA	NA	NA	NA	NA	NA	NA
53209	Male	10	Other Hispanic	8496.96	8867.07	1	84	NA	20.02	69.7	NA	No	17	7	1.11	NA	NA	NA	NA	NA
53210	Female	30	Non-Hispanic White	51422	52428.2	1	84	Yes	22.99	82.1	NA	No	320	426	NA	No	No	Yes	NA	NA
53211	Male	45	Mexican American	28540	29520	1	81	Yes	34.34	113.8	NA	Yes	144	0	0.98	No	No	No	NA	NA
53212	Male	1	Mexican American	6670.98	6838.68	1	88	NA	NA	NA	NA	No	NA	NA	NA	NA	NA	NA	NA	NA
53213	Male	1	Other Race - Including Multi-Racial	9627.07	10179.4	1	79	NA	NA	NA	NA	No	15	0	NA	NA	NA	NA	NA	NA
53214	Female	55	Non-Hispanic White	22865.4	0	1	77	NA	NA	NA	NA	No	NA	NA	NA	No	No	Yes	NA	NA
53215	Female	55	Other Race - Including Multi-Racial	76378.7	77376.1	2	88	No	25.79	90.8	NA	Yes	110	36	1.94	No	No	No	0.519	1.862
53216	Female	22	Non-Hispanic Black	26318.6	26437	1	85	Yes	25.94	88.7	NA	No	13	381	1.63	No	Yes	No	NA	NA
53217	Female	47	Mexican American	26030.8	26455.1	1	75	No	28.72	103	NA	No	77	137	1.11	No	No	No	NA	NA
53218	Male	2	Non-Hispanic White	24951	27499.6	1	84	NA	14.5	47.1	NA	No	23	0	NA	NA	NA	NA	NA	NA
53219	Male	80	Non-Hispanic White	21378.3	22213.9	2	81	Yes	24.18	99.2	No	Yes	203	NA	1.24	No	No	Yes	1.106	4.189
53220	Female	66	Other Hispanic	6390	6369.89	2	78	Yes	28.19	94.6	NA	No	107	101	0.96	No	No	No	NA	NA
53221	Male	39	Non-Hispanic White	68001.9	69214.4	1	77	Yes	30.4	100.7	NA	No	373	293	1.97	No	Yes	No	NA	NA
53222	Female	63	Other Hispanic	7307.38	7525.78	1	77	Yes	36.82	105.5	Yes	Yes	136	8	1.42	No	No	No	1.614	1.965
53223	Female	67	Non-Hispanic Black	22270.7	22084	2	80	Yes	30.27	88.9	Yes	No	0	3	NA	No	No	Yes	NA	NA
53224	Female	10	Mexican American	8509.54	8817.45	2	88	NA	15.73	63.6	NA	No	0	5	1.68	NA	NA	NA	NA	NA
53225	Female	12	Non-Hispanic White	16631.5	17052.8	1	79	NA	21.6	76.8	NA	No	34	NA	1.01	NA	Yes	NA	1.727	2.25
53226	Male	72	Non-Hispanic White	39764.7	40164	2	80	Yes	23.23	79.8	NA	No	426	353	1.34	No	No	Yes	NA	NA
53227	Male	51	Mexican American	9183.42	9304.06	1	89	Yes	30.43	104.5	Yes	No	78	67	0.62	No	No	Yes	NA	NA
53228	Male	39	Mexican American	22544.3	23791.1	1	79	Yes	28.8	100	NA	No	4	0	0.67	No	No	No	3.353	3
53229	Female	21	Mexican American	18136.9	18513.7	1	78	Yes	25.56	90.3	NA	No	101	NA	1.89	No	No	No	0.452	2.457
53230	Female	2	Mexican American	6391.81	6598.51	1	88	NA	14.57	41.7	NA	No	0	0	NA	NA	NA	NA	NA	NA
53231	Female	16	Mexican American	13246.6	13408	2	78	NA	27.17	86.8	NA	No	0	80	1.32	NA	Yes	NA	NA	NA
53232	Female	0	Non-Hispanic Black	6275.37	6236.45	1	84	NA	NA	NA	NA	NA	0	0	NA	NA	NA	NA	NA	NA
53233	Male	6	Non-Hispanic White	39209.6	40374.2	2	86	NA	16.38	56.6	NA	No	12	0	NA	NA	NA	NA	NA	NA
53234	Female	53	Other Hispanic	11014.1	11351.9	1	85	No	24.54	84.2	NA	No	53	109	2.33	No	No	No	NA	NA
53235	Male	9	Non-Hispanic White	35108.5	35667.9	1	79	NA	17.87	61.2	NA	No	55	0	1.53	NA	NA	NA	NA	NA
53236	Male	60	Non-Hispanic Black	12079.2	12660.8	2	75	NA	27.71	100.3	NA	No	135	106	1.45	No	No	Yes	NA	NA
53237	Male	74	Non-Hispanic White	33722.5	33645.6	2	76	Yes	39.21	NA	NA	No	406	NA	0.72	No	No	Yes	NA	NA
53238	Female	40	Mexican American	16844.6	17361.2	2	86	No	38.38	110.8	NA	No	0	0	1.14	No	No	No	NA	NA
53239	Female	66	Non-Hispanic White	79229.9	79894.9	1	87	No	29.85	92.6	No	No	0	152	1.45	No	No	No	1.739	3.957
53240	Male	1	Mexican American	6904.37	7077.93	2	88	NA	NA	NA	NA	No	0	0	NA	NA	NA	NA	NA	NA
53241	Male	60	Other Race - Including Multi-Racial	9326.2	9775.24	2	84	Yes	24.17	98.2	Yes	No	6	NA	NA	No	No	Yes	NA	NA
53242	Male	57	Non-Hispanic White	78041.1	77604.6	1	83	Yes	27.92	99.1	Yes	No	95	116	1.14	No	No	Yes	NA	NA
53243	Female	43	Non-Hispanic White	20148	20120.9	2	81	Yes	36.85	125.2	Yes	No	288	731	0.83	No	No	Yes	3.872	3.827
53244	Female	8	Non-Hispanic Black	10416.9	10651.9	2	88	NA	21.08	72.2	NA	No	0	NA	1.11	NA	NA	NA	NA	NA
53245	Female	8	Mexican American	9612.28	9960.09	2	88	NA	19.7	70.6	NA	No	0	NA	1.5	NA	NA	NA	NA	NA
53246	Male	3	Mexican American	12950.9	13276.5	2	83	NA	14.8	49.4	NA	No	3	34	NA	NA	NA	NA	NA	NA
53247	Female	44	Non-Hispanic White	75341.3	75240	1	77	Yes	28.32	92.1	NA	No	234	142	1.16	No	No	No	NA	NA
53248	Female	5	Non-Hispanic White	33811.6	35945.3	2	86	NA	15.37	54.1	NA	No	NA	NA	NA	NA	NA	NA	NA	NA
53249	Female	33	Non-Hispanic White	15859.2	16169.6	1	80	Yes	37.43	112.2	NA	No	616	201	1.27	No	No	Yes	2.202	3.982
53250	Female	15	Other Hispanic	13903.7	13779.8	2	82	NA	20.55	69.5	NA	No	2	0	1.55	NA	No	NA	NA	NA
53251	Male	72	Other Race - Including Multi-Racial	8981.53	9134.93	1	84	Yes	27.78	106.5	Yes	Yes	344	261	1.11	No	No	Yes	NA	NA
53252	Male	4	Non-Hispanic Black	16856.1	17695.8	2	75	NA	14.96	43.2	NA	No	NA	NA	NA	NA	NA	NA	NA	NA
53253	Female	70	Non-Hispanic White	38596.5	38913.5	2	76	Yes	24.86	93.2	Yes	No	67	34	1.71	No	No	Yes	1.468	1.965
53254	Male	29	Mexican American	21220.8	21185.4	1	85	Yes	39.07	124.7	NA	No	7	64	0.96	No	Yes	Yes	NA	NA
53255	Female	30	Mexican American	17662.9	18108.8	1	88	NA	33.54	NA	NA	No	NA	NA	NA	No	No	No	NA	NA
53256	Male	10	Non-Hispanic Black	11734	12518.5	1	84	NA	16.31	60	NA	No	0	0	NA	NA	NA	NA	NA	NA
53257	Male	6	Non-Hispanic White	35045.4	36086.4	1	77	NA	15.94	57	NA	No	8	0	1.27	NA	NA	NA	NA	NA
53258	Male	23	Non-Hispanic Black	33335.7	34328.9	2	78	Yes	22.64	77.1	NA	No	52	0	3.59	No	Yes	No	0.723	2.25
53259	Female	57	Mexican American	12701.7	13556.3	1	81	Yes	27.08	96.6	Yes	No	182	138	NA	No	No	Yes	NA	NA
53260	Male	24	Non-Hispanic White	101815	108052	2	79	No	25.65	87.7	Yes	Yes	43	0	1.58	No	Yes	No	0.463	1.629
53261	Male	80	Non-Hispanic White	21842.2	23469.1	2	76	Yes	27.9	113.4	Yes	No	13	53	1.22	No	No	No	NA	NA
53262	Male	80	Other Race - Including Multi-Racial	10324.4	11093.4	1	85	NA	21.91	NA	Yes	Yes	NA	NA	1.01	No	No	No	NA	NA
53263	Male	80	Non-Hispanic Black	10806.1	0	2	84	NA	NA	NA	NA	No	NA	NA	NA	No	No	No	NA	NA
53264	Female	35	Non-Hispanic Black	20775.3	21275.2	1	84	No	40.32	125.4	NA	No	58	58	1.42	No	No	No	0.745	3.517
53265	Female	38	Non-Hispanic Black	27569	27359.4	2	84	No	31.78	108.3	Yes	No	24	63	1.42	No	No	Yes	NA	NA
53266	Male	45	Mexican American	15319.9	15845.9	3	86	Yes	28.1	97	NA	No	29	80	1.6	No	No	No	2.19	3.801
53267	Female	11	Non-Hispanic Black	16026.7	15857.4	1	83	NA	25.07	82.1	NA	No	8	0	NA	NA	NA	NA	NA	NA
53268	Female	71	Non-Hispanic White	46439	46820.4	1	87	No	48.2	123.7	Yes	No	252	142	1.84	No	No	No	1.152	2.327
53269	Male	67	Other Hispanic	8135.5	8401.91	2	82	Yes	39.3	132.8	Yes	No	222	101	0.93	Yes	No	Yes	2.935	3.75
53270	Male	18	Non-Hispanic Black	19522.8	19123.2	2	83	NA	21.67	70.6	NA	No	0	111	1.03	NA	Yes	NA	0.621	1.629
53271	Female	1	Mexican American	13694.2	14112.7	1	75	NA	NA	NA	NA	No	0	0	NA	NA	NA	NA	NA	NA
53272	Female	58	Mexican American	17473.1	18008.9	1	75	No	32.85	107	NA	No	75	112	0.98	No	No	No	1.547	4.758
53273	Male	56	Mexican American	8102.44	8208.88	1	89	Yes	27.43	103.4	NA	Borderline	213	126	1.03	No	No	Yes	NA	NA
53274	Female	21	Mexican American	20962.2	21397.8	2	85	Yes	40.81	109.2	NA	No	36	NA	1.27	No	No	No	1.502	3.672
53275	Female	6	Mexican American	10278.8	10912.6	1	86	NA	15.34	59.6	NA	No	10	2	1.4	NA	NA	NA	NA	NA
53276	Female	60	Non-Hispanic White	62085.9	62607.1	1	76	Yes	37.57	132.4	NA	No	44	206	1.22	No	No	Yes	2.247	3.414
53277	Female	2	Mexican American	7222.94	7644.78	2	86	NA	17.53	51.5	NA	No	0	2	NA	NA	NA	NA	NA	NA
53278	Female	62	Mexican American	6578.32	6774.93	2	85	Yes	29.33	96.4	NA	No	462	375	1.09	No	No	No	2.348	3.646
53279	Male	24	Non-Hispanic White	35556.1	37734.2	2	80	Yes	20.3	80.3	NA	No	156	81	1.06	No	No	Yes	0.598	2.741
53280	Female	2	Non-Hispanic White	9264.93	9590.27	2	82	NA	16.93	46.3	NA	No	10	7	NA	NA	NA	NA	NA	NA
53281	Female	3	Non-Hispanic White	46758.7	48485.3	2	75	NA	14.55	44.4	NA	No	17	7	NA	NA	NA	NA	NA	NA
53282	Male	65	Non-Hispanic Black	8577.51	8990.49	1	84	Yes	40.12	122.8	Yes	No	568	263	1.01	No	No	Yes	0.914	3.698
53283	Male	1	Mexican American	11520.2	11809.8	1	75	NA	NA	NA	NA	No	0	0	NA	NA	NA	NA	NA	NA
53284	Female	0	Mexican American	3499.03	3515.84	1	88	NA	NA	NA	NA	NA	0	0	NA	NA	NA	NA	NA	NA
53285	Male	22	Non-Hispanic Black	21370.1	22006.8	2	84	NA	22.4	NA	NA	No	NA	NA	1.09	No	Yes	Yes	NA	NA
53286	Female	67	Other Hispanic	6280.38	6468.08	2	77	Yes	21.5	84.3	NA	No	111	95	1.91	No	No	No	NA	NA
53287	Female	44	Non-Hispanic Black	27272.1	28717.9	2	86	Yes	21.29	71.7	NA	No	409	117	3.28	No	No	No	0.734	2.353
53288	Female	79	Non-Hispanic White	20452.6	20875.3	2	76	Yes	30.19	97.5	Yes	Yes	142	404	1.66	Yes	No	No	1.614	1.241
53289	Male	71	Non-Hispanic White	41159.8	41862.8	2	83	Yes	30.79	117.6	Yes	Yes	1288	379	0.78	No	No	Yes	NA	NA
53290	Female	15	Non-Hispanic White	51419.8	52722.1	1	79	NA	20.78	75.8	NA	No	0	NA	1.06	NA	No	NA	NA	NA
53291	Female	52	Non-Hispanic White	99164.4	100459	1	76	No	29.55	92	NA	No	142	302	1.6	No	No	No	1.095	2.534
53292	Male	4	Non-Hispanic Black	12785.9	12303.9	1	82	NA	16.33	51.6	NA	No	0	2	NA	NA	NA	NA	NA	NA
53293	Female	23	Non-Hispanic White	84729.3	87298.4	2	79	Yes	25.92	87.6	NA	No	325	53	1.86	No	Yes	No	0.745	1.629
53294	Male	74	Other Race - Including Multi-Racial	10595.4	10532.1	2	85	NA	25.21	94.7	NA	Yes	NA	NA	1.14	No	No	No	1.784	2.586
53295	Female	24	Mexican American	18836.2	19910.7	1	85	No	31.94	104.8	NA	No	86	39	1.14	No	No	No	NA	NA
53296	Female	18	Non-Hispanic White	21900.2	22294.3	2	80	NA	19.36	NA	NA	No	1	71	0.72	NA	Yes	NA	NA	NA
53297	Female	0	Non-Hispanic White	24032.8	25044.7	2	83	NA	NA	NA	NA	NA	0	0	NA	NA	NA	NA	NA	NA
53298	Male	8	Other Hispanic	7755.05	7898.67	1	78	NA	17.75	60.7	NA	No	18	5	1.63	NA	NA	NA	NA	NA
53299	Female	16	Non-Hispanic White	43064.8	44173	1	80	NA	36.13	110.5	NA	No	125	84	1.14	NA	Yes	NA	NA	NA
53300	Female	11	Other Hispanic	10987.6	11385.1	1	81	NA	17.63	69.9	NA	No	16	0	1.55	NA	NA	NA	NA	NA
53301	Male	74	Non-Hispanic Black	14943.8	16159	2	83	No	23.54	99.1	Yes	Yes	61	103	1.16	No	No	Yes	NA	NA
53302	Male	51	Non-Hispanic White	97552.1	101173	2	76	Yes	37.36	118.2	NA	No	200	248	0.93	No	No	No	3.443	1.396
53303	Male	11	Mexican American	10514.9	10670.2	2	83	NA	20.49	68.4	NA	No	10	5	NA	NA	NA	NA	NA	NA
53304	Female	23	Non-Hispanic White	22583	22599.3	1	80	Yes	24.12	81.7	NA	No	56	112	1.47	No	No	Yes	NA	NA
53305	Male	31	Non-Hispanic White	13399.2	13638.1	2	89	NA	25.79	90.1	NA	No	NA	NA	0.88	No	No	Yes	NA	NA
53306	Female	41	Mexican American	21182.6	21284.9	1	75	No	33.28	109.5	Yes	No	143	52	0.96	No	No	No	NA	NA
53307	Female	0	Non-Hispanic White	7325.3	7490.71	2	77	NA	NA	NA	NA	NA	NA	NA	NA	NA	NA	NA	NA	NA
53308	Female	80	Non-Hispanic White	27725.1	29466.2	1	84	NA	28.07	88.4	NA	No	361	5	2.12	No	No	No	NA	NA
53309	Female	16	Non-Hispanic White	60162.9	61711	1	83	NA	22.5	81.5	NA	No	4	110	1.16	NA	No	NA	NA	NA
53310	Male	14	Other Race - Including Multi-Racial	14703.7	14884.9	1	79	NA	28.54	95	NA	No	229	NA	1.06	NA	No	NA	0.802	3.801
53311	Female	5	Non-Hispanic White	39387.1	41872.6	2	78	NA	14.75	54.6	NA	No	NA	NA	NA	NA	NA	NA	NA	NA
53312	Female	20	Mexican American	17798.2	18168	1	75	Yes	23.52	87.5	NA	No	29	57	1.09	No	Yes	No	1.344	2.327
53313	Female	2	Non-Hispanic White	6003.97	6225.5	3	86	NA	15.52	46.2	NA	No	0	1	NA	NA	NA	NA	NA	NA
53314	Female	1	Mexican American	8183.39	8275.48	1	79	NA	NA	NA	NA	No	2	0	NA	NA	NA	NA	NA	NA
53315	Female	1	Non-Hispanic White	24484.2	26028.6	2	84	NA	NA	NA	NA	No	0	0	NA	NA	NA	NA	NA	NA
53316	Female	52	Non-Hispanic White	26933.6	26501.4	1	83	Yes	41.75	131.6	Yes	No	327	371	1.03	Yes	No	Yes	2.224	2.431
53317	Female	77	Non-Hispanic White	34682	34966.9	1	80	Yes	23.3	90.5	Yes	No	9	3	1.19	No	No	No	NA	NA
53318	Female	26	Non-Hispanic White	89881.4	91905.6	2	82	Yes	47.11	117.4	Yes	Yes	173	NA	1.06	No	No	Yes	NA	NA
53319	Female	30	Non-Hispanic White	52029.6	54009.3	2	79	No	24.45	83.5	NA	No	0	70	1.01	No	No	No	NA	NA
53320	Female	9	Non-Hispanic White	14584.6	14916.9	1	76	NA	21.23	78.9	NA	No	23	0	0.83	NA	NA	NA	NA	NA
53321	Female	23	Mexican American	16402.6	16323.7	1	88	No	28.53	90.5	NA	No	60	1	1.45	No	No	No	NA	NA
53322	Male	32	Non-Hispanic White	76854.6	79822.9	2	77	Yes	24.91	86.1	NA	No	96	215	0.91	No	No	Yes	1.806	2.819
53323	Female	17	Non-Hispanic White	56943	59176.6	1	77	NA	21.58	83.6	NA	No	125	66	1.73	NA	No	NA	NA	NA
53324	Male	12	Non-Hispanic Black	16999.5	16651.5	1	83	NA	30.32	91.5	NA	No	0	0	0.91	NA	Yes	NA	NA	NA
53325	Male	37	Non-Hispanic White	21158.6	21268.7	1	83	Yes	36.26	117.9	Yes	No	71	228	0.75	No	No	Yes	NA	NA
53326	Female	16	Other Race - Including Multi-Racial	61361.2	61706.1	1	86	NA	16.44	66.5	NA	No	214	5	1.89	NA	No	NA	0.892	2.689
53327	Male	27	Other Hispanic	32231	31409.4	2	78	Yes	26.52	87.3	NA	No	0	0	1.01	No	Yes	No	1.039	2.793
53328	Male	53	Non-Hispanic Black	27005.2	27004.3	2	75	Yes	23.35	83.5	No	No	34	73	1.14	No	No	Yes	0.768	3.31
53329	Male	25	Other Hispanic	32231	32367.9	2	78	Yes	23.58	84	NA	No	2	0	1.01	No	No	No	NA	NA
53330	Male	80	Non-Hispanic White	11743.6	12618.3	2	81	Yes	36.15	124	NA	No	126	100	NA	Yes	No	Yes	NA	NA
53331	Female	71	Mexican American	8081.4	0	2	88	NA	NA	NA	Yes	No	NA	NA	NA	No	No	No	NA	NA
53332	Female	6	Non-Hispanic White	48324.9	49053.5	2	79	NA	18.46	60.2	NA	No	5	2	NA	NA	NA	NA	NA	NA
53333	Male	25	Other Race - Including Multi-Racial	89928.5	95603.2	2	87	Yes	20.64	74.9	NA	No	0	0	NA	No	No	No	NA	NA
53334	Female	48	Non-Hispanic White	17411	17387.6	1	86	Yes	31.21	94.2	NA	No	2	6	NA	No	No	Yes	NA	NA
53335	Male	11	Non-Hispanic White	16701.7	16974.5	2	76	NA	15.98	61.4	NA	No	0	2	1.47	NA	NA	NA	NA	NA
53336	Female	27	Mexican American	21084.1	21522.2	1	82	Yes	21.47	82.3	NA	No	153	NA	NA	No	No	No	NA	NA
53337	Female	1	Mexican American	8396.71	8653.35	2	81	NA	NA	NA	NA	No	1	0	NA	NA	NA	NA	NA	NA
53338	Female	54	Non-Hispanic Black	20742.6	21166.8	1	84	NA	31.88	99.3	Yes	No	44	26	1.06	No	No	Yes	1.016	3.905
53339	Male	17	Mexican American	9042.71	9394.75	2	89	NA	24.07	80.5	NA	No	174	26	1.11	NA	No	NA	0.858	2.741
53340	Female	0	Non-Hispanic White	24789.8	25833.7	2	80	NA	NA	NA	NA	NA	0	0	NA	NA	NA	NA	NA	NA
53341	Male	60	Other Hispanic	6256.35	6461.23	1	80	Yes	29.66	109.5	NA	No	852	231	0.78	No	No	No	1.682	3.388
53342	Male	52	Non-Hispanic White	68055.5	68602.6	1	80	Yes	36.99	120.2	Yes	Yes	3	4	1.37	No	No	No	1.784	3.051
53343	Female	16	Non-Hispanic White	13929.1	14287.6	1	80	NA	33.91	97.7	NA	No	15	170	1.19	NA	No	NA	NA	NA
53344	Female	9	Non-Hispanic White	47349.2	49065.3	2	83	NA	14.7	59.3	NA	No	49	61	1.29	NA	NA	NA	NA	NA
53345	Female	23	Non-Hispanic White	25859	26346.7	2	83	Yes	28.94	83.5	NA	No	27	192	0.78	No	No	Yes	0.813	1.655
53346	Female	46	Non-Hispanic White	85149.5	86576.4	2	77	Yes	19.78	79.2	NA	No	43	116	1.6	No	No	Yes	0.96	2.56
53347	Female	9	Non-Hispanic White	46591.1	47293.6	2	76	NA	15.35	54.6	NA	No	37	61	1.58	NA	NA	NA	NA	NA
53348	Male	9	Non-Hispanic Black	12306.4	13214.1	1	88	NA	16.6	58.5	NA	No	0	4	2.02	NA	NA	NA	NA	NA
53349	Female	10	Non-Hispanic White	48173.4	48305.2	1	83	NA	16.22	58.5	NA	No	1	0	1.29	NA	NA	NA	NA	NA
53350	Female	17	Other Hispanic	10756.9	10888	1	84	NA	20.86	67.9	NA	No	6	48	1.5	NA	Yes	NA	NA	NA
53351	Female	27	Non-Hispanic White	74642.3	76905.6	1	79	Yes	25.69	90.5	NA	No	568	NA	1.89	No	Yes	Yes	NA	NA
53352	Male	56	Non-Hispanic White	24437	24300.3	2	80	No	26.41	100	Yes	No	60	NA	1.06	No	No	Yes	1.118	3.698
53353	Male	74	Non-Hispanic White	36225.9	36844.6	2	78	Yes	35.29	130.1	NA	No	0	0	1.53	No	No	Yes	0.971	2.379
53354	Male	25	Mexican American	27797.8	27915.9	2	87	Yes	23.85	89.2	NA	No	29	33	1.47	No	Yes	No	NA	NA
53355	Female	18	Mexican American	10932.9	11282.2	2	88	NA	32.2	109.3	NA	No	94	5	1.58	NA	Yes	NA	0.948	2.767
53356	Female	57	Mexican American	10005.8	10257.6	1	88	No	50.94	146.7	NA	No	72	0	2.33	No	No	Yes	NA	NA
53357	Female	55	Non-Hispanic White	90106.9	88661	2	83	Yes	27.04	95.2	NA	No	435	220	1.58	No	No	Yes	NA	NA
53358	Female	44	Other Hispanic	20951.6	21594.2	2	77	Yes	28.16	NA	NA	No	0	NA	1.01	No	No	No	NA	NA
53359	Male	46	Non-Hispanic White	53127.7	55095	2	89	NA	29.1	101.6	NA	No	286	445	0.93	No	Yes	No	2.021	3.543
53360	Male	45	Other Hispanic	17322.2	17811.4	1	78	NA	27.56	98.9	NA	No	105	59	0.85	No	No	No	2.393	3.077
53361	Female	61	Mexican American	5370.01	5642.64	1	88	NA	25.09	91.7	Yes	No	50	0	1.91	No	No	No	1.039	2.741
53362	Male	80	Non-Hispanic White	21987.9	22847.3	1	86	Yes	33.3	127.6	Yes	No	3	6	1.01	No	No	Yes	NA	NA
53363	Male	19	Mexican American	10081.7	10273.6	2	89	NA	25.32	80.7	NA	No	187	2	1.03	NA	Yes	NA	1.84	2.741
53364	Male	0	Non-Hispanic White	5586.88	5494.39	1	78	NA	NA	NA	NA	NA	NA	NA	NA	NA	NA	NA	NA	NA
53365	Female	14	Non-Hispanic Black	13297.4	13662.8	1	78	NA	17.51	62.8	NA	No	196	0	1.47	NA	Yes	NA	NA	NA
53366	Male	41	Non-Hispanic White	65037.5	67328.8	1	89	NA	22.3	91.9	NA	No	NA	NA	NA	No	Yes	No	NA	NA
53367	Female	5	Mexican American	13918.6	14731.5	2	83	NA	12.58	46.5	NA	No	2	NA	NA	NA	NA	NA	NA	NA
53368	Female	15	Non-Hispanic White	56943	59176.6	1	77	NA	19.31	82.2	NA	No	11	47	1.5	NA	No	NA	NA	NA
53369	Female	39	Non-Hispanic White	69292.8	71929.4	2	81	Yes	24.41	89	NA	No	154	60	1.4	No	No	Yes	0.971	2.819
53370	Female	1	Non-Hispanic White	8427.94	8959.55	2	83	NA	NA	NA	NA	No	34	34	NA	NA	NA	NA	NA	NA
53371	Male	68	Non-Hispanic White	59804.1	60129.7	2	76	Yes	18.41	83.2	NA	No	189	190	2.17	No	No	Yes	NA	NA
53372	Male	61	Non-Hispanic Black	12869.3	13044.6	2	79	No	44.92	154.7	NA	Yes	5	322	1.11	Yes	No	Yes	1.197	2.974
53373	Female	77	Non-Hispanic White	37776.8	38087.1	2	81	NA	22.51	NA	NA	No	163	0	1.09	No	No	No	NA	NA
53374	Male	14	Other Hispanic	8180.82	8162.74	1	78	NA	16.3	62.7	NA	No	7	104	1.53	NA	Yes	NA	NA	NA
53375	Female	37	Non-Hispanic White	70234.2	72906.6	1	76	Yes	30.38	98.8	NA	No	163	181	NA	No	No	No	NA	NA
53376	Male	6	Non-Hispanic Black	10709.5	11736.2	1	78	NA	21.35	74.3	NA	No	0	0	1.47	NA	NA	NA	NA	NA
53377	Female	68	Non-Hispanic White	62085.9	62607.1	1	76	Yes	25.13	91.3	Yes	No	1	43	2.77	No	No	Yes	NA	NA
53378	Female	4	Non-Hispanic Black	14476.3	15679.9	2	78	NA	14.45	44.4	NA	No	5	7	NA	NA	NA	NA	NA	NA
53379	Male	80	Non-Hispanic White	16005	16515.6	3	86	Yes	25.18	106.2	Yes	No	136	77	1.27	No	No	No	NA	NA
53380	Female	4	Mexican American	11394.2	12059.6	2	86	NA	14.47	45.4	NA	No	10	NA	NA	NA	NA	NA	NA	NA
53381	Male	59	Non-Hispanic White	20690.4	21458.4	1	79	Yes	23.32	91.4	NA	No	355	88	1.29	No	No	No	0.971	4.319
53382	Male	72	Non-Hispanic White	30302.3	30233.2	2	81	Yes	28.5	99.2	Yes	No	469	262	1.29	No	No	Yes	1.027	3.517
53383	Female	36	Other Hispanic	18176.4	19297.3	1	84	Yes	20.34	72.4	NA	No	149	77	1.91	No	No	No	NA	NA
53384	Male	10	Non-Hispanic White	17622.1	17902.9	2	80	NA	18.39	65.5	NA	No	17	0	1.06	NA	NA	NA	NA	NA
53385	Male	77	Non-Hispanic White	41159.8	41065.9	2	83	Yes	31.44	108.3	Yes	No	30	125	1.16	Yes	No	Yes	1.377	5.094
53386	Male	25	Non-Hispanic White	77279.4	78635.8	1	78	NA	19.74	77.3	NA	No	222	212	1.5	No	Yes	Yes	1.84	2.483
53387	Male	4	Non-Hispanic White	38953.4	41189.3	1	76	NA	15.05	50.1	NA	No	11	3	NA	NA	NA	NA	NA	NA
53388	Male	17	Mexican American	8726.53	8707.23	2	89	NA	50.57	147.7	NA	No	36	32	0.93	NA	Yes	NA	0.892	3.595
53389	Male	47	Non-Hispanic White	26641.9	27028.4	1	77	Yes	29.03	106.7	Yes	No	101	145	1.4	Yes	No	Yes	0.644	4.5
53390	Female	7	Mexican American	9612.28	9960.09	2	88	NA	22.83	72.9	NA	No	3	3	0.85	NA	NA	NA	NA	NA
53391	Male	11	Non-Hispanic Black	10356.1	10690.5	1	80	NA	22.12	70.6	NA	No	0	0	1.34	NA	NA	NA	NA	NA
53392	Female	14	Other Race - Including Multi-Racial	21164.5	21746.1	2	80	NA	36.88	105.7	NA	No	42	9	1.42	NA	No	NA	NA	NA
53393	Male	17	Non-Hispanic White	13530.9	13780.4	3	86	NA	24.35	80.8	NA	No	412	37	0.96	NA	No	NA	1.445	2.896
53394	Male	15	Other Hispanic	13112.9	13623.4	2	78	NA	20.27	69	NA	No	114	7	0.93	NA	Yes	NA	NA	NA
53395	Female	40	Non-Hispanic White	98116	99760.1	2	75	Yes	20.46	76.2	NA	No	167	148	1.58	No	No	No	NA	NA
53396	Male	43	Non-Hispanic White	105126	106651	2	75	Yes	26.56	98	NA	No	54	247	1.14	No	No	Yes	NA	NA
53397	Female	43	Non-Hispanic Black	24864.8	26699.2	1	80	No	24.1	86.3	NA	No	49	0	1.5	No	No	No	NA	NA
53398	Male	6	Non-Hispanic Black	18467.3	19702	1	80	NA	15.21	48.7	NA	No	21	10	1.89	NA	NA	NA	NA	NA
53399	Female	0	Mexican American	5083.84	5108.27	2	83	NA	NA	NA	NA	NA	0	0	NA	NA	NA	NA	NA	NA
53400	Male	25	Non-Hispanic White	58461.4	59487.6	3	86	NA	21.85	NA	NA	No	345	54	NA	No	No	No	NA	NA
53401	Male	17	Non-Hispanic Black	16706.3	17372.3	1	82	NA	22.29	76	NA	No	6	5	1.14	NA	Yes	NA	NA	NA
53402	Female	28	Non-Hispanic White	51428.5	51465.6	1	80	Yes	23.82	84.2	NA	No	649	350	1.22	No	No	Yes	1.095	2.508
53403	Female	0	Non-Hispanic White	5242.59	5610.93	1	80	NA	NA	NA	NA	NA	0	0	NA	NA	NA	NA	NA	NA
53404	Male	54	Non-Hispanic White	79387.9	80686.3	2	88	Yes	28.79	101.5	NA	No	596	404	0.8	No	No	No	NA	NA
53405	Male	7	Non-Hispanic White	43140.6	43828	1	82	NA	15.1	NA	NA	No	25	29	1.78	NA	NA	NA	NA	NA
53406	Female	19	Mexican American	9633.28	9547.38	3	86	NA	34.2	117	NA	No	0	0	0.8	NA	Yes	NA	NA	NA
53407	Male	21	Mexican American	32280.3	32417.5	1	87	No	26.17	82.1	NA	No	243	NA	1.03	No	Yes	No	NA	NA
53408	Male	79	Other Hispanic	9484.03	10411.4	1	88	Yes	25.02	99.3	Yes	No	NA	NA	1.53	No	No	Yes	1.84	2.172
53409	Female	19	Non-Hispanic Black	14637.7	15137.2	1	84	NA	25.67	81.6	NA	No	26	7	NA	NA	No	NA	NA	NA
53410	Male	5	Non-Hispanic White	33670.8	35603.5	1	77	NA	16.39	55.4	NA	No	0	1	NA	NA	NA	NA	NA	NA
53411	Female	53	Non-Hispanic White	26713.1	26284.5	2	80	Yes	26.71	100.4	NA	No	1210	308	1.16	No	No	Yes	NA	NA
53412	Female	27	Non-Hispanic Black	29412.4	30127.2	1	79	No	21.93	68.1	NA	No	0	28	1.81	No	No	No	0.61	1.888
53413	Male	23	Other Race - Including Multi-Racial	80259.3	85323.8	1	85	Yes	30.44	97.8	NA	No	38	72	1.29	No	Yes	No	0.79	2.741
53414	Female	4	Non-Hispanic White	34232.3	37933.5	1	77	NA	15.21	46.2	NA	No	1	22	NA	NA	NA	NA	NA	NA
53415	Male	80	Non-Hispanic White	18550	20749.5	1	89	Yes	27.21	97.2	NA	Yes	88	142	0.85	No	No	Yes	NA	NA
53416	Female	23	Mexican American	21722.4	22173.7	1	81	Yes	21.82	76.3	NA	No	3	0	1.99	No	Yes	No	1.355	1.345
53417	Male	17	Non-Hispanic White	54507.2	55512.1	2	80	NA	29.22	92	NA	No	0	56	1.22	NA	Yes	NA	NA	NA
53418	Male	39	Non-Hispanic White	61180.5	61498.8	1	76	Yes	41.49	131.5	NA	No	101	364	1.29	No	Yes	Yes	NA	NA
53419	Female	28	Mexican American	17111.9	17467.4	2	88	Yes	30.15	99.8	NA	No	13	NA	1.97	No	Yes	No	NA	NA
53420	Female	62	Non-Hispanic Black	13020.6	13070.9	1	78	No	30	89	NA	Yes	75	51	1.24	No	No	No	NA	NA
53421	Male	2	Non-Hispanic Black	10773.8	11310.5	2	80	NA	NA	NA	NA	No	267	43	NA	NA	NA	NA	NA	NA
53422	Female	10	Non-Hispanic Black	10615.4	10925.1	1	78	NA	23.02	76.5	NA	No	11	0	1.47	NA	NA	NA	NA	NA
53423	Female	2	Non-Hispanic White	8750.06	9301.98	2	80	NA	16.97	47.3	NA	No	2	0	NA	NA	NA	NA	NA	NA
53424	Male	3	Other Hispanic	13367.2	14283.5	2	81	NA	16.17	48.8	NA	No	0	1	NA	NA	NA	NA	NA	NA
53425	Female	70	Non-Hispanic White	39990.3	40318.8	2	87	Yes	26.05	99.6	NA	No	244	292	1.66	No	Yes	Yes	NA	NA
53426	Female	15	Mexican American	12538.1	12426.3	1	76	NA	28.01	95	NA	No	124	7	0.93	NA	No	NA	2.111	2.276
53427	Male	53	Non-Hispanic White	81258.9	82588	1	79	Yes	27.12	93.7	NA	No	310	294	1.4	No	No	Yes	0.813	6.387
53428	Male	80	Non-Hispanic White	25239.4	26044.4	1	83	Yes	27.54	101.1	NA	No	302	142	1.81	No	No	Yes	NA	NA
53429	Female	5	Mexican American	8509.46	8605.23	3	86	NA	15.99	51.3	NA	No	2	1	NA	NA	NA	NA	NA	NA
53430	Male	18	Non-Hispanic White	23590.7	25994.4	1	77	NA	26.16	93.5	NA	No	0	0	1.09	NA	Yes	NA	0.802	4.138
53431	Male	19	Non-Hispanic Black	12314.5	13311.9	1	80	NA	33.54	103.3	NA	No	134	0	0.7	NA	No	NA	1.784	3.103
53432	Female	0	Mexican American	4518.72	0	2	86	NA	NA	NA	NA	NA	NA	NA	NA	NA	NA	NA	NA	NA
53433	Female	1	Non-Hispanic White	29361.7	31213.7	2	76	NA	NA	NA	NA	No	4	8	NA	NA	NA	NA	NA	NA
53434	Male	42	Non-Hispanic White	92967.9	94316.7	1	87	Yes	25.36	92.8	NA	No	125	64	0.93	No	No	No	1.614	3.336
53435	Male	16	Non-Hispanic White	63823	64509.5	2	81	NA	21.14	76	NA	No	2936	307	NA	NA	Yes	NA	NA	NA
53436	Female	70	Non-Hispanic White	38596.5	38913.5	2	76	Yes	33.26	110	NA	No	470	196	1.5	No	No	Yes	1.344	2.87
53437	Female	19	Mexican American	12251.7	12355.4	1	88	NA	25.37	91.4	NA	No	0	0	1.22	NA	No	NA	NA	NA
53438	Female	59	Non-Hispanic White	109974	108209	2	83	Yes	31.18	122.3	Yes	Yes	102	102	NA	No	No	Yes	NA	NA
53439	Male	46	Other Race - Including Multi-Racial	92825.8	96263.2	2	78	Yes	24.42	94.7	NA	No	1	0	0.96	No	Yes	No	1.152	3.465
53440	Female	8	Non-Hispanic White	32666.5	33397.8	2	76	NA	17.32	61.3	NA	No	5	9	1.91	NA	NA	NA	NA	NA
53441	Female	18	Mexican American	13194.2	13400	2	88	NA	29.78	94.8	NA	No	31	0	1.34	NA	No	NA	0.621	1.681
53442	Male	7	Non-Hispanic Black	13965.8	15304.8	2	82	NA	21.12	62.4	NA	No	0	0	2.02	NA	NA	NA	NA	NA
53443	Male	51	Non-Hispanic Black	17158.9	17126.7	1	84	No	34.11	112	Yes	Borderline	28	0	1.58	No	No	Yes	NA	NA
53444	Female	75	Mexican American	13788.7	15553.1	2	80	Yes	21.07	76	Yes	Yes	50	0	1.91	No	No	Yes	NA	NA
53445	Male	17	Other Hispanic	15282	15955.7	2	82	NA	24.15	87.6	NA	No	66	9	1.45	NA	Yes	NA	NA	NA
53446	Male	24	Mexican American	25468.4	25576.6	2	86	Yes	35.34	113.6	NA	No	30	5	1.24	No	No	No	1.648	3.801
53447	Male	25	Non-Hispanic White	77279.4	82013.3	1	78	Yes	20.92	74.5	NA	No	171	221	0.75	No	Yes	Yes	0.779	1.888
53448	Male	4	Non-Hispanic Black	10710.3	10787	1	84	NA	15.83	55	NA	No	0	NA	NA	NA	NA	NA	NA	NA
53449	Female	6	Non-Hispanic Black	15752.5	15586.1	2	83	NA	16.39	56.3	NA	No	0	3	NA	NA	NA	NA	NA	NA
53450	Male	37	Non-Hispanic White	17796.4	17722.6	1	82	Yes	31.2	116	NA	No	460	486	0.65	No	No	Yes	NA	NA
53451	Male	1	Other Hispanic	9968.71	9950.5	2	82	NA	NA	NA	NA	No	0	0	NA	NA	NA	NA	NA	NA
53452	Female	0	Non-Hispanic White	7541.17	7858.72	2	81	NA	NA	NA	NA	NA	0	0	NA	NA	NA	NA	NA	NA
53453	Female	33	Mexican American	33377.3	34220	1	75	No	22.67	81.2	NA	No	2	2	1.34	No	No	No	0.903	2.405
53454	Female	21	Non-Hispanic Black	26633.9	25926.3	2	82	No	24.14	82.2	NA	No	39	NA	1.47	No	No	No	NA	NA
53455	Female	25	Mexican American	17798.2	17914.8	1	75	No	38.45	116.3	NA	No	30	0	0.8	No	No	No	NA	NA
53456	Female	28	Non-Hispanic Black	21919.2	22017.8	2	84	Yes	35.02	108.8	NA	No	0	NA	1.24	No	No	No	1.558	1.293
53457	Female	30	Mexican American	19793.6	20293.3	1	88	No	25.43	82.8	NA	No	86	0	1.47	No	No	No	1.027	3.957
53458	Male	13	Non-Hispanic White	58325.1	59400.4	2	78	NA	19.73	70.5	NA	No	0	0	1.66	NA	Yes	NA	0.96	2.043
53459	Female	80	Mexican American	8895.76	10283.8	1	85	No	22.37	NA	Yes	No	18	113	2.09	No	No	No	NA	NA
53460	Male	68	Other Hispanic	5502.34	5797.73	2	89	Yes	30.98	110.2	No	No	166	84	1.24	No	No	Yes	NA	NA
53461	Female	55	Non-Hispanic White	93958.5	95185.4	1	79	Yes	29.1	93.3	NA	No	142	118	1.53	No	No	No	1.829	6.258
53462	Female	80	Mexican American	8684.63	0	2	88	NA	NA	NA	Yes	No	NA	NA	NA	No	No	No	NA	NA
53463	Female	3	Other Hispanic	11628.4	12004.5	1	81	NA	14.96	45.8	NA	No	3	NA	NA	NA	NA	NA	NA	NA
53464	Female	9	Mexican American	10987.6	11607.5	1	81	NA	17.96	67.9	NA	No	0	NA	1.29	NA	NA	NA	NA	NA
53465	Female	47	Non-Hispanic White	23531.5	23499.8	2	75	NA	18.63	70.6	NA	No	167	130	0.65	No	No	Yes	NA	NA
53466	Male	68	Non-Hispanic White	23308.1	23063.4	1	83	Yes	23.25	96.8	NA	No	284	172	0.62	No	No	Yes	1.423	3.569
53467	Female	41	Non-Hispanic White	65815	65726.5	1	78	NA	25.96	NA	NA	No	24	1	1.6	No	No	No	0.644	3.362
53468	Female	21	Non-Hispanic Black	26752	26872.4	2	84	Yes	21.69	69.5	NA	No	29	NA	1.71	No	No	No	0.339	2.508
53469	Female	8	Other Race - Including Multi-Racial	32569.7	32658.8	1	88	NA	25.75	78.6	NA	No	4	0	NA	NA	NA	NA	NA	NA
53470	Male	11	Non-Hispanic White	15747	16214.8	1	76	NA	16.19	60.8	NA	No	20	64	1.6	NA	NA	NA	NA	NA
53471	Female	49	Other Hispanic	21317.3	21971.1	2	78	Yes	22.92	83.3	NA	No	71	89	1.45	No	No	No	1.558	4.112
53472	Female	50	Non-Hispanic White	78691.6	79719.2	1	80	Yes	26.44	92.5	NA	No	1619	1150	1.22	No	No	Yes	2.823	4.888
53473	Female	46	Mexican American	14035.3	14103.1	1	85	No	33.16	117.7	NA	No	352	222	1.11	No	No	Yes	NA	NA
53474	Female	59	Other Hispanic	14406.9	15056.3	2	83	Yes	22.23	91.4	Yes	No	414	172	2.3	No	No	Yes	1.152	3.801
53475	Male	5	Mexican American	9259.91	9258.91	2	88	NA	15.7	56.7	NA	No	5	NA	NA	NA	NA	NA	NA	NA
53476	Male	35	Non-Hispanic White	55154	56137.4	2	80	Yes	28.98	94.2	NA	No	374	284	0.85	No	Yes	Yes	NA	NA
53477	Male	80	Non-Hispanic White	22813.3	23253.8	1	82	Yes	29.07	107.5	No	No	242	272	2.72	Yes	No	Yes	NA	NA
53478	Female	30	Mexican American	25298.1	26858.2	1	87	Yes	31.15	108.6	NA	No	0	248	1.63	No	No	No	NA	NA
53479	Female	30	Non-Hispanic Black	22588.6	23132.2	2	84	Yes	28.71	91.5	NA	No	0	NA	1.68	No	No	No	1.129	2.353
53480	Female	41	Non-Hispanic Black	25579.6	27466.7	1	78	Yes	29.9	96	NA	No	0	0	NA	No	No	Yes	NA	NA
53481	Male	66	Non-Hispanic White	55586.5	57945	2	88	Yes	27.71	105.4	NA	No	189	174	2.28	No	No	Yes	NA	NA
53482	Female	0	Other Hispanic	4483.28	4598.75	2	87	NA	NA	NA	NA	NA	NA	NA	NA	NA	NA	NA	NA	NA
53483	Male	9	Other Hispanic	10092.3	10279.2	2	87	NA	14.71	57	NA	No	1	0	1.91	NA	NA	NA	NA	NA
53484	Male	71	Non-Hispanic White	28197.5	29656.1	1	80	Yes	23.86	96.3	NA	No	1	1	1.03	No	No	No	NA	NA
53485	Male	28	Non-Hispanic Black	33335.7	34328.9	2	78	Yes	27.2	87.3	NA	No	128	0	1.22	No	No	No	NA	NA
53486	Male	32	Mexican American	23169.9	24258.2	1	81	Yes	25.29	90.5	NA	No	32	479	2.38	No	Yes	Yes	1.468	2.638
53487	Male	47	Non-Hispanic White	80724.3	81895.4	1	77	Yes	NA	NA	NA	No	747	839	1.01	No	No	Yes	1.005	3.103
53488	Male	5	Other Hispanic	13457.5	13795.8	2	79	NA	17.12	52.8	NA	No	5	0	NA	NA	NA	NA	NA	NA
53489	Male	22	Mexican American	27007.9	27453.1	1	86	Yes	22.6	82.2	NA	No	50	0	0.72	No	Yes	No	0.971	1.241
53490	Male	2	Non-Hispanic Black	10040.9	11687.5	1	78	NA	17.15	NA	NA	No	8	0	NA	NA	NA	NA	NA	NA
53491	Male	6	Mexican American	7632.89	7745.63	1	88	NA	NA	NA	NA	No	0	0	NA	NA	NA	NA	NA	NA
53492	Female	44	Non-Hispanic White	88745.8	90232.9	1	83	No	45.65	121	Yes	No	140	NA	1.32	No	No	No	2.134	3.724
53493	Male	17	Non-Hispanic Black	12984.1	13229.2	2	84	NA	22.29	77.3	NA	No	0	5	1.71	NA	Yes	NA	0.869	2.121
53494	Female	77	Non-Hispanic White	36960	39280.7	2	85	Yes	19.15	74.6	NA	No	147	NA	1.94	No	No	Yes	1.287	3.465
53495	Male	31	Non-Hispanic White	68001.9	69214.4	1	77	Yes	20.17	82.2	NA	No	282	180	0.85	No	No	Yes	1.558	2.56
53496	Female	59	Non-Hispanic Black	21363.9	21800.8	1	78	No	30.06	104.2	NA	No	74	12	1.63	No	No	No	0.35	1.888
53497	Female	28	Non-Hispanic Black	19153.2	19239.3	2	89	NA	30.46	92.8	Yes	No	0	0	1.03	No	Yes	Yes	NA	NA
53498	Female	4	Non-Hispanic White	54270.8	60138.5	2	78	NA	14.9	50.3	NA	No	0	0	NA	NA	NA	NA	NA	NA
53499	Male	7	Non-Hispanic White	40299.1	40154.4	2	78	NA	15.89	55.9	NA	No	20	4	NA	NA	NA	NA	NA	NA
53500	Male	32	Other Hispanic	27037.3	28776.5	2	82	Yes	24.43	87.9	NA	No	142	77	1.42	No	Yes	No	NA	NA
53501	Male	44	Non-Hispanic White	65689.7	66323.6	1	79	Yes	29.68	99.7	Yes	No	143	237	1.4	No	Yes	No	0.96	3.646
53502	Female	80	Non-Hispanic White	26699.3	29419.8	2	88	Yes	27.55	95	Yes	No	202	1	1.19	No	No	Yes	1.739	2.612
53503	Male	22	Non-Hispanic White	25183.6	26191.3	1	84	Yes	18.55	76.5	NA	No	60	NA	1.66	No	Yes	Yes	NA	NA
53504	Male	70	Non-Hispanic White	33006.3	32931	2	81	Yes	30.08	106.2	Yes	No	406	218	1.03	No	No	Yes	NA	NA
53505	Male	48	Non-Hispanic White	19712.4	20406.9	1	86	Yes	42.81	135	NA	No	696	59	1.09	No	No	Yes	1.264	4.629
53506	Male	30	Non-Hispanic White	78315.9	81340.6	1	87	Yes	32.29	114.1	NA	No	1267	0	0.88	No	No	Yes	NA	NA
53507	Female	28	Non-Hispanic Black	34192.3	34346.1	2	78	No	49.47	125.8	NA	No	0	0	1.47	No	No	No	NA	NA
53508	Female	54	Non-Hispanic Black	27951.3	29433.1	2	81	No	34.31	115.4	Yes	Yes	158	206	0.96	No	No	No	0.892	1.758
53509	Male	10	Other Race - Including Multi-Racial	11664.9	12041.6	2	86	NA	14.71	50.9	NA	No	8	0	1.99	NA	NA	NA	NA	NA
53510	Female	5	Other Hispanic	9256.7	9360.88	1	78	NA	14.3	48.7	NA	No	4	0	NA	NA	NA	NA	NA	NA
53511	Female	17	Non-Hispanic White	19126.5	19610.9	2	83	NA	16.5	62.5	NA	No	63	247	1.22	NA	Yes	NA	NA	NA
53512	Female	10	Non-Hispanic White	41622	42249.5	1	79	NA	15.44	60	NA	No	1	0	NA	NA	NA	NA	NA	NA
53513	Female	2	Mexican American	8939.6	9040.21	2	83	NA	15.93	46.4	NA	No	0	0	NA	NA	NA	NA	NA	NA
53514	Female	27	Non-Hispanic White	84140.9	85727.8	2	81	Yes	28.31	110.2	NA	No	10	40	2.51	No	No	No	2.495	3.724
53515	Male	41	Non-Hispanic White	66796.4	67765.4	1	84	Yes	31.56	107.5	NA	No	369	358	1.09	No	No	Yes	1.106	4.991
53516	Female	59	Other Hispanic	14821.8	15489.9	2	82	No	35.97	129.8	NA	Yes	62	0	NA	No	No	No	NA	NA
53517	Male	11	Non-Hispanic Black	12365.2	13277.2	1	79	NA	27.81	86.5	NA	No	0	0	1.22	NA	NA	NA	NA	NA
53518	Male	63	Non-Hispanic Black	9326.2	9387.79	2	84	Yes	34.64	123.7	NA	Yes	243	207	1.14	No	No	Yes	NA	NA
53519	Female	8	Other Hispanic	8671.68	8952.39	1	78	NA	14.54	55.6	NA	No	53	2	1.68	NA	NA	NA	NA	NA
53520	Female	27	Non-Hispanic White	84729.3	0	2	79	NA	NA	NA	NA	No	NA	NA	NA	No	No	Yes	NA	NA
53521	Female	13	Non-Hispanic White	21514.1	22058.9	2	75	NA	32.89	111	NA	No	114	45	1.09	NA	Yes	NA	NA	NA
53522	Female	33	Non-Hispanic White	64876.3	68102.3	1	76	Yes	26.54	85.3	NA	No	126	129	1.81	No	Yes	No	1.242	4.008
53523	Female	26	Non-Hispanic White	67568.1	68842.4	1	76	Yes	20.71	80.6	NA	No	1	0	1.47	No	No	No	1.253	2.431
53524	Female	39	Non-Hispanic White	69292.8	72738.5	2	81	No	28.32	92.7	NA	No	10	4	1.81	No	No	Yes	1.75	4.5
53525	Female	8	Non-Hispanic White	43928.1	44929.2	1	76	NA	15.99	59.7	NA	No	7	12	NA	NA	NA	NA	NA	NA
53526	Female	62	Non-Hispanic White	66289.1	65573.1	1	86	Yes	32.68	110	NA	No	12	7	1.34	No	No	Yes	NA	NA
53527	Female	10	Mexican American	10096.8	10462.1	2	86	NA	18.88	66	NA	No	3	0	1.37	NA	NA	NA	NA	NA
53528	Female	44	Non-Hispanic White	84008.2	86376.8	2	81	Yes	34.84	114.4	NA	No	151	0	1.32	No	No	No	NA	NA
53529	Female	57	Non-Hispanic Black	28825.6	29415.1	2	78	Yes	23.81	83.4	Yes	No	221	235	1.09	No	No	Yes	NA	NA
53530	Female	62	Non-Hispanic White	61684.6	61772	1	86	NA	22.65	88.8	NA	No	32	97	1.4	No	No	No	NA	NA
53531	Female	73	Other Hispanic	12981.6	14642.7	2	82	No	41.23	110.7	Yes	No	317	NA	1.42	No	No	No	NA	NA
53532	Male	51	Non-Hispanic White	72987.5	75696.6	1	80	Yes	26.94	104	NA	Yes	188	394	1.58	No	No	Yes	0.61	3.362
53533	Male	42	Non-Hispanic Black	28769.3	28866.9	2	83	Yes	21.86	76.4	NA	No	0	0	1.81	No	No	Yes	NA	NA
53534	Male	56	Non-Hispanic White	66406.4	68871.2	3	86	Yes	30.93	104	NA	No	6	0	1.34	No	No	No	1.05	3.776
53535	Male	40	Mexican American	16343.2	16904.4	1	88	Yes	26.35	95.7	NA	No	75	NA	0.7	No	No	Yes	NA	NA
53536	Male	13	Non-Hispanic Black	11443.9	11209.7	1	89	NA	20.02	70	NA	No	3	NA	1.97	NA	Yes	NA	0.542	0.828
53537	Female	36	Mexican American	22421.9	22411.7	1	81	No	19.9	75.2	NA	No	12	20	1.86	No	No	No	0.734	2.483
53538	Female	40	Non-Hispanic White	18655.4	18968	2	76	Yes	21.1	76.2	NA	No	852	1137	1.34	No	No	Yes	NA	NA
53539	Male	3	Non-Hispanic Black	12688.6	13320.7	1	85	NA	16.73	51.1	NA	No	0	0	NA	NA	NA	NA	NA	NA
53540	Male	55	Non-Hispanic White	102928	106749	2	80	Yes	31.51	111.5	Yes	No	255	526	1.4	No	No	Yes	NA	NA
53541	Male	1	Non-Hispanic Black	9813.62	11422.9	2	87	NA	NA	NA	NA	No	0	NA	NA	NA	NA	NA	NA	NA
53542	Male	20	Non-Hispanic Black	33335.7	34328.9	2	78	Yes	30.69	93	NA	No	147	62	2.15	No	Yes	No	0.61	2.146
53543	Female	14	Non-Hispanic Black	14430.9	14347.1	2	84	NA	22.82	80.3	NA	No	0	96	1.09	NA	No	NA	NA	NA
53544	Male	50	Other Race - Including Multi-Racial	99572.4	100373	2	77	No	23.3	89.5	NA	Borderline	0	3	0.91	No	No	No	2.845	2.87
53545	Male	18	Non-Hispanic White	53073.6	52992.4	2	83	NA	29.06	99.6	NA	No	140	189	0.98	NA	Yes	NA	0.644	2.922
53546	Female	66	Non-Hispanic White	62510.5	61835.3	2	86	Yes	40.81	120.9	NA	No	204	204	1.29	No	No	Yes	NA	NA
53547	Female	19	Non-Hispanic White	71651.8	73837.2	2	81	NA	30.29	100.2	NA	No	106	160	1.22	NA	Yes	NA	1.14	1.836
53548	Female	49	Mexican American	13973	14401.5	3	86	No	34.52	100.7	NA	No	0	25	1.27	No	No	No	NA	NA
53549	Female	16	Mexican American	11516.5	0	2	88	NA	NA	NA	NA	No	NA	NA	NA	NA	Yes	NA	NA	NA
53550	Female	43	Non-Hispanic White	75341.3	76603.8	1	77	Yes	19.32	74.9	NA	No	0	97	1.58	No	Yes	No	NA	NA
53551	Female	34	Non-Hispanic White	61631.3	63976.3	2	87	Yes	21.58	74.8	NA	No	200	71	1.4	No	Yes	Yes	NA	NA
53552	Male	15	Other Hispanic	12513.6	12704.8	2	87	NA	18.42	67.4	NA	No	26	0	1.42	NA	No	NA	0.44	1.758
53553	Male	17	Mexican American	17037.3	17297.7	1	75	NA	29.15	97.6	NA	No	86	NA	1.09	NA	No	NA	0.452	2.405
53554	Female	31	Other Hispanic	25259.5	25247.9	2	78	NA	27.52	93.5	NA	No	NA	NA	1.09	No	No	No	NA	NA
53555	Male	50	Non-Hispanic White	72987.5	75696.6	1	80	Yes	30.9	102.5	Yes	No	729	292	1.4	No	Yes	No	1.344	3.982
53556	Female	4	Non-Hispanic White	9988.18	11067.8	2	86	NA	16.65	53.2	NA	No	13	12	NA	NA	NA	NA	NA	NA
53557	Female	36	Mexican American	17662.9	18108.8	1	88	No	38.55	123.3	NA	No	35	0	1.24	No	No	No	0.892	2.819
53558	Male	49	Non-Hispanic White	26641.9	28044.5	2	75	Yes	42.89	143.8	NA	Yes	2	NA	0.98	No	No	No	NA	NA
53559	Male	54	Mexican American	13702.5	14052.9	2	80	Yes	28.67	102	No	No	523	NA	0.96	No	No	Yes	NA	NA
53560	Female	0	Other Race - Including Multi-Racial	9573.62	9514.25	1	83	NA	NA	NA	NA	NA	NA	NA	NA	NA	NA	NA	NA	NA
53561	Female	0	Non-Hispanic White	9100.75	10152.6	1	83	NA	NA	NA	NA	NA	1	0	NA	NA	NA	NA	NA	NA
53562	Female	56	Non-Hispanic Black	29022.5	31519.8	2	83	No	33.9	109.5	Yes	No	2	51	1.32	No	No	Yes	NA	NA
53563	Male	30	Non-Hispanic White	75824.5	77176.5	2	81	No	20.77	72.8	NA	No	190	220	1.22	No	Yes	No	NA	NA
53564	Male	12	Mexican American	11465	11911.3	2	86	NA	29.27	100.5	NA	No	44	29	0.98	NA	Yes	NA	NA	NA
53565	Female	51	Other Hispanic	12701.7	13091.3	1	81	Yes	22.1	82	Yes	No	0	44	NA	No	No	No	NA	NA
53566	Male	6	Mexican American	8553.64	8882.17	2	88	NA	16.73	57.6	NA	No	NA	NA	1.45	NA	NA	NA	NA	NA
53567	Female	27	Non-Hispanic White	59083.8	60875.4	2	89	Yes	23.41	79.5	NA	No	45	0	NA	No	No	No	NA	NA
53568	Male	4	Other Hispanic	9988.92	9987.84	1	88	NA	20.29	59	NA	No	NA	NA	NA	NA	NA	NA	NA	NA
53569	Male	40	Non-Hispanic White	82398.1	83593.4	1	81	Yes	39.16	125	NA	Yes	279	593	0.88	No	No	No	NA	NA
53570	Male	8	Non-Hispanic Black	16417.9	17515.5	2	83	NA	14.1	51.2	NA	No	NA	NA	NA	NA	NA	NA	NA	NA
53571	Female	49	Non-Hispanic Black	25579.6	26102.7	1	78	No	25.34	92.1	Yes	Yes	16	57	1.16	No	No	No	1.095	2.767
53572	Male	59	Non-Hispanic White	104940	108835	2	82	Yes	29.92	109.3	Yes	No	318	NA	1.24	No	No	Yes	NA	NA
53573	Female	43	Non-Hispanic White	98116	99760.1	2	75	No	22.35	73.5	NA	No	287	166	1.97	No	No	Yes	0.847	2.508
53574	Male	74	Non-Hispanic White	38300.8	40282	2	83	No	24.29	NA	No	No	119	NA	0.54	No	No	Yes	NA	NA
53575	Male	46	Non-Hispanic White	19914	20197.2	2	77	No	19.78	77.8	NA	No	49	4	1.55	No	No	Yes	NA	NA
53576	Female	80	Non-Hispanic White	33556.4	35663.7	2	77	No	31.5	NA	NA	No	67	63	1.34	No	No	No	NA	NA
53577	Male	75	Non-Hispanic White	35221.9	35141.5	1	82	Yes	30.27	111.1	Yes	No	267	360	0.98	Yes	No	Yes	0.982	1.81
53578	Male	16	Mexican American	11369.3	11870.5	1	77	NA	23.84	77	NA	No	0	51	0.78	NA	Yes	NA	NA	NA
53579	Male	4	Non-Hispanic Black	11826.4	12415.6	2	84	NA	16.47	50.3	NA	No	0	0	NA	NA	NA	NA	NA	NA
53580	Male	60	Non-Hispanic Black	10549.8	11057.7	1	79	Yes	48.79	148.5	Yes	Yes	101	97	1.11	Yes	No	Yes	1.264	0.879
53581	Male	17	Non-Hispanic White	11561.2	11769.7	2	89	NA	19.34	69.4	NA	No	0	0	1.16	NA	Yes	NA	NA	NA
53582	Female	56	Non-Hispanic White	22676.7	22972.8	2	87	No	30.74	110	Yes	Borderline	79	101	1.19	No	No	No	NA	NA
53583	Male	77	Non-Hispanic White	33006.3	33570.1	2	81	Yes	22.39	NA	Yes	No	131	237	1.22	No	No	Yes	NA	NA
53584	Male	0	Other Hispanic	5766.4	6038.84	1	89	NA	NA	NA	NA	NA	0	0	NA	NA	NA	NA	NA	NA
53585	Female	43	Non-Hispanic White	71469.7	72667.3	2	83	Yes	21.78	76.7	NA	No	101	4	1.5	No	Yes	No	0.734	2.948
53586	Male	80	Non-Hispanic White	24968.4	25764.9	2	76	Yes	23.56	89	NA	No	117	NA	2.09	No	No	No	0.903	2.302
53587	Male	29	Non-Hispanic Black	24706.6	0	1	78	NA	NA	NA	NA	No	NA	NA	NA	No	No	No	NA	NA
53588	Female	26	Non-Hispanic Black	34192.3	33284	2	78	Yes	26.34	91.1	NA	No	109	NA	1.37	No	No	Yes	NA	NA
53589	Male	75	Non-Hispanic Black	14731.4	15929.3	1	87	NA	27.2	107.2	No	Yes	0	NA	1.68	No	No	Yes	NA	NA
53590	Male	2	Non-Hispanic White	37154.1	40949.3	2	79	NA	16.73	50.4	NA	No	0	4	NA	NA	NA	NA	NA	NA
53591	Female	38	Non-Hispanic White	72601.4	0	2	80	NA	NA	NA	NA	No	NA	NA	NA	No	No	No	NA	NA
53592	Male	72	Non-Hispanic White	38300.8	38685.4	2	83	Yes	27.66	99	Yes	No	1426	NA	1.66	No	No	No	NA	NA
53593	Male	8	Other Race - Including Multi-Racial	34322.3	34199	1	85	NA	16.65	57.4	NA	No	0	0	NA	NA	NA	NA	NA	NA
53594	Male	49	Non-Hispanic Black	20561.7	20282.9	1	84	Yes	32.72	101.7	Yes	Yes	0	0	2.12	No	No	No	NA	NA
53595	Male	73	Non-Hispanic White	38549.2	38461.2	2	80	No	24.98	100.1	Yes	Yes	0	0	1.19	No	No	Yes	0.519	1.19
53596	Male	25	Mexican American	32280.3	33360.6	1	87	Yes	31.12	98.2	NA	No	0	0	1.45	No	No	No	NA	NA
53597	Female	43	Non-Hispanic Black	21006.2	21435.8	1	88	Yes	42.08	116	Yes	No	142	286	1.71	No	No	No	0.982	3.75
53598	Female	30	Non-Hispanic Black	29526.4	30237	1	86	Yes	41.34	122.6	NA	No	0	1	NA	No	No	No	NA	NA
53599	Male	1	Other Race - Including Multi-Racial	11476	11558.3	2	79	NA	NA	NA	NA	No	9	6	NA	NA	NA	NA	NA	NA
53600	Female	23	Non-Hispanic White	77907.7	79377	2	76	Yes	29.93	100.4	NA	No	29	9	1.27	No	No	Yes	2.1	3.233
53601	Female	18	Mexican American	12481.4	12676.2	1	81	NA	20.09	78.2	NA	No	51	77	1.37	NA	No	NA	NA	NA
53602	Male	28	Non-Hispanic Black	24706.6	26856.3	1	78	Yes	35.18	118	NA	No	55	47	1.24	No	No	No	NA	NA
53603	Male	1	Mexican American	6041.51	5917.48	1	88	NA	NA	NA	NA	No	NA	NA	NA	NA	NA	NA	NA	NA
53604	Female	63	Non-Hispanic White	64451.2	67206.3	2	81	Yes	26.01	101.2	Yes	No	291	255	1.76	No	No	No	1.129	3.853
53605	Female	46	Non-Hispanic White	21110	21081.6	2	80	Yes	31.09	108.6	NA	No	142	0	1.78	No	No	Yes	NA	NA
53606	Male	45	Non-Hispanic White	66874.9	66380	1	80	Yes	29.3	103.4	NA	No	242	168	1.29	No	No	Yes	0.666	3.672
53607	Male	80	Non-Hispanic White	17730.2	18295.7	1	84	NA	20.93	89.4	Yes	No	201	194	1.58	No	No	No	1.016	3.103
53608	Female	34	Non-Hispanic Black	27122.4	27775.1	1	85	NA	24.05	87.3	NA	No	125	53	2.33	No	No	No	0.587	1.965
53609	Female	79	Non-Hispanic White	45491.3	46431.5	2	81	Yes	27.2	98.3	Yes	No	198	117	1.68	No	No	Yes	1.152	4.344
53610	Female	67	Non-Hispanic White	25489.9	25526.1	2	75	Yes	26.52	88.6	NA	No	105	279	1.76	No	Yes	No	NA	NA
53611	Female	39	Other Hispanic	24826.1	25452.9	2	77	Yes	20.12	72.2	NA	No	3	3	2.22	No	No	No	0.587	1.914
53612	Female	4	Mexican American	18883.8	19494.4	1	75	NA	17.37	58.2	NA	No	12	0	NA	NA	NA	NA	NA	NA
53613	Female	24	Mexican American	17260.4	17619	1	76	No	19.7	71	NA	No	31	0	1.06	No	Yes	No	NA	NA
53614	Male	14	Non-Hispanic Black	14470	14743.1	1	82	NA	18.16	66.6	NA	No	3	81	2.09	NA	No	NA	0.892	2.25
53615	Male	1	Other Hispanic	11520.2	11809.8	1	75	NA	NA	NA	NA	No	2	12	NA	NA	NA	NA	NA	NA
53616	Male	80	Non-Hispanic White	21833.9	22530.3	2	78	No	26.18	108.1	NA	No	219	NA	2.69	No	No	Yes	1.626	3.517
53617	Female	48	Non-Hispanic Black	35750.1	37275.9	2	82	Yes	31.05	104.5	NA	Yes	118	12	1.97	No	No	No	2.348	4.034
53618	Male	41	Non-Hispanic White	73349.5	74413.6	2	86	Yes	27.68	105.5	Yes	No	1	1	1.68	No	No	No	NA	NA
53619	Male	0	Non-Hispanic Black	9660.89	9545.53	2	84	NA	NA	NA	NA	NA	0	0	NA	NA	NA	NA	NA	NA
53620	Female	31	Non-Hispanic White	24930.5	25418.3	2	75	Yes	41.22	131	NA	No	4	90	0.96	No	No	Yes	NA	NA
53621	Male	40	Mexican American	23372.2	24032.3	2	78	Yes	26.39	85.7	NA	No	178	348	1.29	No	No	Yes	NA	NA
[truncated: 47,695 more rows]

## Sheet: Table2
Table2.The final analytic sample included 6,985 participants
	Gender_discrete	Age_continuous	Race_discrete	WTINT2YR_continuous	WTMEC2YR_continuous	SDMVPSU_continuous	SDMVSTRA_continuous	Alcohol_discrete	BMI_continuous	WC_continuous	HBP_discrete	diabetes_discrete	Caffeine1_continuous	Caffeine2_continuous	exposure.Caffeine1_continuous	AIP_continuous	HDL_C_continuous	outcome.gout_discrete	Physical Activity_discrete	Smoking_discrete	TG_continuous	LDL_C_continuous
51628	Female	60	Non-Hispanic Black	20090.3	21000.3	2	75	No	42.39	118.2	Yes	Yes	168	298	233	0.074476	1.16	No	No	Yes	1.377	3.543
51630	Female	49	Non-Hispanic White	74212.3	74112.5	2	85	Yes	30.57	107.8	Yes	No	267	288	277.5	0.462398	1.16	No	No	Yes	3.364	2.457
51643	Female	42	Non-Hispanic Black	39087	40755.2	2	75	No	39.9	129.8	Yes	Yes	0	2	1	0.066674	0.91	No	No	No	1.061	3.077
51654	Male	66	Non-Hispanic White	56052.8	55670.4	2	86	Yes	23.67	89.2	Yes	No	62	19	40.5	0.199641	0.67	No	No	Yes	1.061	2.896
51667	Male	50	Non-Hispanic White	77981.1	82236.1	1	85	No	26.6	96	Yes	No	277	618	447.5	-0.187087	1.06	No	Yes	No	0.689	3.258
51678	Male	60	Non-Hispanic White	63539.5	63106	1	81	Yes	25.84	102.7	Yes	No	314	296	305	-0.0701999	1.34	No	No	Yes	1.14	3.284
51685	Female	56	Non-Hispanic White	105176	106549	2	76	Yes	19.73	77.9	Yes	No	13	15	14	-0.256095	2.22	No	No	No	1.231	3
51687	Male	78	Non-Hispanic White	42345.2	42248.6	2	82	Yes	26.79	105.5	Yes	No	284	426	355	-0.403403	1.6	No	No	Yes	0.632	2.431
51690	Female	63	Other Hispanic	5370.01	5642.64	1	88	No	32.04	103	Yes	Yes	86	2	44	0.288391	1.29	No	No	No	2.506	2.534
51696	Male	54	Non-Hispanic Black	20512	20473.5	1	79	Yes	26.62	92.6	No	No	0	0	0	-0.364082	2.22	No	No	No	0.96	2.56
51702	Male	44	Non-Hispanic White	62356	62475.7	1	80	Yes	31.43	109.1	Yes	Yes	237	131	184	0.552868	0.67	No	No	Yes	2.393	4.293
51713	Male	80	Non-Hispanic White	14436.4	15000.7	1	87	Yes	35.77	130.8	Yes	No	781	328	554.5	0.031599	1.06	No	No	Yes	1.14	3.543
51728	Female	55	Non-Hispanic White	110972	112422	2	80	No	41.56	132	Yes	Yes	341	248	294.5	0.642341	0.8	No	No	No	3.511	2.534
51737	Male	52	Non-Hispanic White	87287	86798.8	1	82	No	31.43	116.6	No	No	20	8	14	-0.276059	0.98	No	No	No	0.519	2.198
51760	Female	27	Other Hispanic	21281.1	21607.3	1	77	Yes	25.52	96.1	Yes	No	169	159	164	0.716808	0.83	No	No	Yes	4.324	1.267
51778	Male	72	Mexican American	13130.9	14128.5	1	87	No	33.1	115.1	Yes	No	146	115	130.5	0.187608	1.29	No	No	Yes	1.987	4.991
51780	Female	54	Non-Hispanic White	91527.5	92722.7	1	86	Yes	21.03	76.7	Yes	No	278	166	222	-0.2971	1.32	No	Yes	No	0.666	2.845
51796	Female	62	Non-Hispanic White	61516.1	60851.7	1	77	Yes	23	84.9	Yes	No	106	44	75	-0.0138301	1.34	No	No	No	1.298	2.638
51806	Male	53	Non-Hispanic White	20723.5	20607.6	1	82	Yes	39.01	133.2	Yes	No	690	693	691.5	0.807401	1.11	No	No	No	7.124	2.276
51819	Male	80	Non-Hispanic White	18794.7	20194.7	1	85	Yes	34.04	117.6	Yes	Yes	5	4	4.5	-0.299509	1.71	No	No	No	0.858	2.689
51821	Male	70	Non-Hispanic Black	9070.83	10142.6	1	78	Yes	30.67	112	Yes	Yes	219	49	134	0.163296	1.24	No	No	Yes	1.806	3.905
51823	Female	80	Non-Hispanic White	19796.5	20706.1	1	76	Yes	30.99	100.4	Yes	No	191	99	145	-0.253247	1.84	No	No	No	1.027	2.198
51836	Male	51	Non-Hispanic Black	20544.8	20266.3	1	82	Yes	26.52	98	Yes	No	294	304	299	0.310711	1.22	Yes	No	Yes	2.495	3.207
51845	Female	50	Other Race - Including Multi-Racial	27951.3	28522.9	2	81	No	40.7	120.5	Yes	Yes	30	10	20	0.222243	1.32	No	No	No	2.202	4.422
51846	Male	43	Non-Hispanic White	67585.7	68566.2	1	77	Yes	39.82	142.8	Yes	No	284	142	213	0.122022	1.27	No	No	No	1.682	4.267
51861	Male	80	Non-Hispanic White	20593.7	22127.7	1	76	Yes	29.34	103.6	Yes	Yes	40	107	73.5	-0.119986	1.86	Yes	No	No	1.411	1.577
51863	Female	76	Non-Hispanic Black	14145.3	14043.1	2	75	No	31.91	108	Yes	Yes	201	142	171.5	0.138119	1.29	No	No	Yes	1.773	3.388
51865	Female	40	Non-Hispanic Black	29736.2	30344.3	1	82	Yes	28.6	84	No	No	81	4	42.5	0.0351302	1.27	No	Yes	No	1.377	1.655
51866	Male	74	Non-Hispanic White	33006.3	32931	2	81	Yes	28.12	108	Yes	No	230	248	239	0.132489	1.34	Yes	No	No	1.818	3.672
51878	Male	75	Non-Hispanic White	33722.5	33645.6	2	76	No	29.47	107.4	Yes	No	478	412	445	0.221414	0.8	Yes	No	No	1.332	2.974
51893	Female	70	Non-Hispanic White	36390.4	36689.3	2	77	Yes	40.46	117.5	Yes	No	121	106	113.5	0.471471	0.98	No	No	Yes	2.902	1.5
51900	Female	70	Non-Hispanic Black	18190.2	18281.8	1	83	Yes	38.54	123.5	Yes	Yes	10	1	5.5	-0.233485	1.45	No	No	Yes	0.847	2.612
51909	Male	55	Non-Hispanic Black	20544.8	20544.1	1	82	No	36.74	126	Yes	Yes	4	4	4	0.609239	0.93	No	No	No	3.782	1.94
51916	Female	66	Mexican American	5033.76	5184.2	3	86	Yes	31.83	104.2	Yes	No	94	77	85.5	0.0451206	1.16	No	No	No	1.287	4.991
51921	Male	55	Non-Hispanic Black	18685.6	18605.4	1	88	Yes	26.97	98.8	Yes	No	160	189	174.5	-0.238108	1.27	No	No	Yes	0.734	2.069
51925	Male	80	Non-Hispanic Black	9070.83	10142.6	1	78	No	48.4	146	Yes	No	126	63	94.5	0.0125216	1.47	Yes	No	No	1.513	2.586
51943	Female	39	Non-Hispanic White	69292.8	71929.4	2	81	Yes	36.75	117.8	Yes	No	495	0	247.5	0.258102	1.19	No	No	Yes	2.156	3.129
51951	Female	56	Other Race - Including Multi-Racial	94204.3	93110	2	87	No	29.35	94	Yes	No	255	219	237	-0.21242	2.43	No	No	No	1.49	3.026
51964	Female	60	Non-Hispanic White	65849.7	65943	2	76	Yes	30.69	100.1	Yes	No	144	270	207	-0.414572	1.73	No	No	No	0.666	3.129
51967	Male	61	Mexican American	5913.06	6230.51	2	89	Yes	30.07	108.5	Yes	Yes	47	0	23.5	-0.0539565	1.01	No	No	No	0.892	1.94
51972	Female	53	Mexican American	12257.3	12457.1	2	85	No	28.91	99.2	Yes	No	0	0	0	-0.254405	1.5	No	No	No	0.835	2.302
51973	Male	46	Non-Hispanic White	92825.8	94172.4	2	78	Yes	30.22	106.2	Yes	No	82	18	50	0.293558	0.85	No	No	No	1.671	3.672
51975	Male	57	Non-Hispanic White	20103.6	20432.4	2	80	Yes	31.88	112	Yes	No	144	291	217.5	0.474519	1.06	No	No	Yes	3.161	3.31
51976	Male	79	Non-Hispanic White	34940.3	34860.6	2	87	Yes	27.78	108	Yes	No	62	144	103	0.0973138	1.29	No	No	Yes	1.614	2.819
52002	Female	74	Non-Hispanic White	38596.5	39394.2	2	76	No	36.77	125.6	Yes	No	379	474	426.5	0.00756959	0.91	No	No	Yes	0.926	1.758
52005	Female	46	Non-Hispanic White	16005.8	15984.2	1	83	Yes	35.77	92.5	Yes	No	105	103	104	-0.816283	2.07	No	No	No	0.316	3.414
52010	Female	49	Non-Hispanic Black	20349	21427.8	1	84	No	43.92	129.8	Yes	No	28	43	35.5	0.407755	0.98	No	No	No	2.506	3.155
52012	Female	66	Non-Hispanic Black	13992.5	13823.8	1	78	No	30.96	104.2	Yes	Yes	115	115	115	0.0178096	1.29	No	No	No	1.344	1.862
52023	Male	65	Non-Hispanic White	71045	70560.3	1	87	Yes	31.28	105.9	Yes	Yes	284	431	357.5	0.329715	0.93	No	No	No	1.987	2.741
52039	Female	43	Non-Hispanic White	13619.5	13601.2	3	86	No	38.52	118.5	Yes	Yes	181	120	150.5	-0.640192	2.07	No	No	No	0.474	4.836
52052	Male	43	Non-Hispanic Black	28769.3	28866.9	2	83	Yes	33.36	106.3	Yes	No	0	0	0	-0.0468556	1.32	No	No	No	1.185	2.793
52053	Female	80	Other Race - Including Multi-Racial	24478.8	27089.7	2	87	No	21.71	79	Yes	Yes	0	62	31	-0.377167	1.99	Yes	No	No	0.835	2.612
52057	Female	56	Non-Hispanic White	29777.3	30166.2	2	75	No	34.4	102.2	Yes	Yes	0	3	1.5	-0.127649	1.5	No	No	No	1.118	2.146
52067	Female	80	Non-Hispanic White	38792.2	41228.3	2	83	No	33.11	106.9	Yes	No	63	63	63	0.113628	1.06	No	No	No	1.377	3.543
52073	Female	80	Non-Hispanic White	34155.1	35857.1	2	76	Yes	27.24	102.6	Yes	No	425	167	296	0.186667	1.19	No	No	No	1.829	3.595
52078	Male	80	Non-Hispanic White	21842.2	22695.9	1	77	Yes	40.83	128.6	Yes	No	0	0	0	0.0621168	0.93	Yes	No	Yes	1.073	2.043
52081	Male	65	Non-Hispanic White	46496.9	47075.8	3	86	Yes	31.77	114.8	Yes	Yes	142	88	115	-0.011764	1.16	Yes	No	Yes	1.129	2.224
52086	Male	68	Other Race - Including Multi-Racial	19817.3	19682.1	2	77	Yes	24.27	94	Yes	No	59	30	44.5	0.112212	1.16	No	No	No	1.502	1.552
52090	Female	52	Non-Hispanic White	110972	112422	2	80	Yes	39.66	130	Yes	No	116	15	65.5	-0.20242	1.53	No	Yes	No	0.96	3.672
52099	Male	56	Non-Hispanic White	98237.7	99844.5	2	81	Yes	30.27	105.3	Yes	No	0	53	26.5	0.322736	0.8	Yes	No	No	1.682	5.482
52104	Female	74	Non-Hispanic White	32273	34299.4	1	80	Yes	40.35	106.4	Yes	No	66	44	55	0.334298	1.03	Yes	No	No	2.224	2.896
52119	Female	67	Non-Hispanic White	70738.1	69974	2	78	Yes	25.07	94.8	Yes	No	71	100	85.5	-0.384376	1.97	No	No	Yes	0.813	3.672
52122	Male	67	Non-Hispanic White	60764.1	60349.5	2	85	Yes	32.35	117.5	Yes	No	355	257	306	-0.435328	1.97	No	No	Yes	0.723	2.483
52134	Male	61	Non-Hispanic White	73323.9	72823.7	1	83	Yes	48.22	147.4	Yes	Yes	284	284	284	0.0688157	1.06	No	No	Yes	1.242	1.474
52137	Female	55	Non-Hispanic White	105176	106549	2	76	Yes	30.14	103	Yes	No	43	43	43	0.421815	1.09	No	No	Yes	2.879	4.888
52138	Male	46	Non-Hispanic White	55016.1	55814.2	1	80	Yes	27.35	95.1	Yes	No	500	355	427.5	-0.141062	1.5	No	No	No	1.084	3.388
52149	Female	60	Non-Hispanic White	63057.6	63147	2	85	Yes	23.03	75.9	No	No	143	49	96	-0.660512	2.43	No	No	Yes	0.531	2.198
52151	Female	31	Non-Hispanic White	14429.2	14711.6	3	86	No	42.7	113.7	No	No	53	610	331.5	0.325375	1.11	No	No	No	2.348	2.948
52160	Female	73	Non-Hispanic White	32779	36266.6	2	89	Yes	45.82	130.1	Yes	Yes	101	120	110.5	-0.227726	1.24	No	No	Yes	0.734	1.914
52161	Female	80	Non-Hispanic White	24849.9	27500.5	2	81	No	26.17	87.2	Yes	Yes	213	73	143	-0.2923	1.97	No	No	No	1.005	1.888
52166	Female	60	Other Hispanic	5370.01	5697.99	1	88	No	32.5	101.4	Yes	Yes	4	0	2	0.365238	0.75	No	No	No	1.739	4.551
52182	Male	58	Non-Hispanic White	102928	108545	1	76	No	41.89	123	Yes	No	302	9	155.5	0.0909728	1.09	No	No	No	1.344	3.517
52190	Female	28	Mexican American	19336.9	19463.6	2	86	Yes	32.1	95.4	No	No	114	10	62	-0.15315	1.06	No	Yes	No	0.745	1.396
52197	Male	39	Non-Hispanic White	78196.1	79590.4	2	78	Yes	40.66	131.8	Yes	No	314	533	423.5	0.612061	0.88	No	No	Yes	3.602	3.31
52198	Female	45	Non-Hispanic White	17634.5	17930	2	82	Yes	36.29	107.5	Yes	Yes	535	134	334.5	0.403141	0.83	No	No	Yes	2.1	3.233
52202	Female	65	Non-Hispanic White	66289.1	65573.1	1	86	Yes	24.07	90	Yes	No	284	201	242.5	-0.422106	1.94	No	No	No	0.734	3.129
52216	Female	64	Non-Hispanic White	61516.1	60851.7	1	77	Yes	30.16	96	Yes	No	303	307	305	-0.261736	2.64	No	No	No	1.445	2.508
52221	Male	65	Non-Hispanic White	54601.4	55281.2	1	85	Yes	22.01	88.4	Yes	No	260	254	257	-0.126026	1.6	Yes	No	No	1.197	3.336
52243	Male	76	Non-Hispanic White	40574.7	40482.1	1	87	Yes	26.26	94.3	Yes	No	9	20	14.5	0.0958717	1.34	No	No	No	1.671	2.224
52248	Male	60	Non-Hispanic White	23784.9	24081.1	2	80	Yes	38.56	130.1	Yes	Yes	0	95	47.5	0.0567611	1.06	No	No	No	1.208	2.638
52255	Female	80	Non-Hispanic White	41095.2	43980.3	1	87	No	24.75	93.3	Yes	No	201	201	201	-0.340327	2.15	No	No	No	0.982	3.543
52266	Male	54	Non-Hispanic White	27240.1	27677.8	2	75	Yes	27.26	91.3	No	No	167	227	197	0.151476	0.98	No	No	Yes	1.389	2.508
52271	Female	80	Mexican American	8895.76	10283.8	1	85	Yes	23.57	91	Yes	Borderline	75	47	61	-0.0210889	1.73	No	No	No	1.648	2.405
52283	Male	67	Mexican American	6554.44	6906.32	1	88	Yes	27.64	95	No	No	46	46	46	0.273855	1.22	No	Yes	No	2.292	3.439
52284	Female	80	Non-Hispanic White	33556.4	37135.6	2	77	Yes	27.48	86.5	Yes	No	3	2	2.5	-0.127903	1.47	No	No	Yes	1.095	3.362
52289	Male	80	Non-Hispanic White	27123.4	27647	1	83	Yes	26.46	101.2	Yes	No	0	9	4.5	0.315617	1.01	No	No	No	2.089	3.827
52303	Female	78	Non-Hispanic Black	15407.5	15296.2	2	81	Yes	30.33	103.6	Yes	Yes	77	178	127.5	-0.16932	1.4	No	No	No	0.948	3.465
52304	Male	80	Non-Hispanic Black	9938.61	10672.4	1	84	No	29.55	111.4	Yes	No	10	15	12.5	0.302152	1.16	No	Yes	Yes	2.326	2.457
52305	Male	39	Non-Hispanic Black	33045.3	33287	2	83	No	51.26	145.5	Yes	No	0	0	0	0.248862	0.91	No	No	No	1.614	3.31
52308	Female	67	Non-Hispanic White	70738.1	71331.9	2	78	No	39.98	136.2	Yes	Yes	107	145	126	0.0750344	1.14	No	No	Yes	1.355	2.638
52310	Female	69	Non-Hispanic White	63057.6	63147	2	85	Yes	25.06	96.8	Yes	No	10	59	34.5	-0.167419	1.76	No	Yes	No	1.197	3
52315	Female	52	Non-Hispanic Black	27307	27865.4	2	80	No	81.25	160.5	Yes	Yes	7	2	4.5	0.187852	0.85	No	No	No	1.31	2.534
52316	Female	75	Non-Hispanic White	25397.8	25606.4	1	83	Yes	21.3	74.5	Yes	No	9	6	7.5	-0.30719	1.42	No	No	Yes	0.7	2.56
52321	Female	80	Non-Hispanic White	32202.9	34225.3	1	76	Yes	24.93	84.2	Yes	No	98	65	81.5	-0.28273	1.58	No	No	Yes	0.824	2.845
52322	Male	60	Other Hispanic	8742.77	9029.07	2	82	No	29.31	101.6	Yes	No	1	1	1	-0.15962	1.19	No	No	Yes	0.824	2.974
52334	Female	56	Other Race - Including Multi-Racial	94108.6	92598.5	1	82	Yes	27.48	89.8	Yes	Yes	168	76	122	1.08937	0.59	No	No	Yes	7.248	2.276
52335	Female	20	Non-Hispanic White	25859	26441.3	2	83	No	42.37	112.1	No	No	36	23	29.5	-0.379742	1.11	No	No	No	0.463	1.06
52343	Female	80	Non-Hispanic White	34155.1	36300.1	2	76	Yes	25.76	97.7	Yes	No	0	285	142.5	0.0660929	1.6	Yes	No	No	1.863	2.405
52350	Male	69	Non-Hispanic White	56052.8	56750.7	2	86	Yes	29.52	112.8	Yes	No	14	6	10	0.518163	0.75	Yes	No	Yes	2.473	3.388
52351	Female	80	Non-Hispanic White	33195.9	36736.6	1	82	No	37.1	117.7	Yes	No	68	89	78.5	0.702003	1.37	No	No	No	6.898	4.862
52366	Male	49	Non-Hispanic White	94308.3	97630.9	2	80	Yes	34.44	120.6	Yes	Yes	213	195	204	0.160839	0.85	No	No	Yes	1.231	2.612
52369	Female	69	Non-Hispanic White	65849.7	65138.4	2	75	Yes	28.81	104.7	Yes	Yes	852	378	615	0.200436	1.11	Yes	No	Yes	1.761	3.776
52375	Male	67	Non-Hispanic White	18895	18696.6	1	86	Yes	28.08	103.3	Yes	No	43	10	26.5	0.281266	1.27	No	No	Yes	2.427	3.129
52376	Female	46	Non-Hispanic Black	35354.2	37228.4	1	83	Yes	37.45	111.5	Yes	No	33	0	16.5	-0.168076	1.53	No	No	No	1.039	4.215
52377	Female	54	Non-Hispanic White	22676.7	22312.8	2	87	Yes	33.94	117.3	Yes	No	2	63	32.5	0.692188	1.11	No	No	Yes	5.464	4.888
52391	Female	75	Non-Hispanic Black	14930.7	15110.5	2	84	Yes	34.4	103.3	Yes	No	71	0	35.5	0.127689	1.22	No	No	No	1.637	3.957
52399	Female	80	Non-Hispanic White	23937.9	26491.2	2	77	No	38.33	113.7	Yes	No	87	29	58	-0.112926	1.45	No	No	Yes	1.118	2.56
52411	Male	56	Non-Hispanic White	87287	90526.9	1	82	Yes	37.19	127	Yes	No	139	61	100	0.0100171	1.5	No	No	No	1.535	4.5
52412	Female	78	Non-Hispanic White	38596.5	39668.6	2	76	No	26.5	106.7	Yes	No	47	95	71	0.0600462	1.16	No	No	No	1.332	2.508
52417	Female	73	Non-Hispanic Black	17995	18832	2	75	No	33.93	106.4	Yes	Yes	4	0	2	-0.291822	1.68	No	No	No	0.858	2.87
52427	Female	33	Non-Hispanic Black	25355.8	25966	1	84	Yes	24.55	82.4	No	No	0	0	0	-0.644049	2.04	No	Yes	Yes	0.463	2.069
52434	Male	80	Non-Hispanic White	21459.3	22143.8	2	77	Yes	29.37	107.6	Yes	No	332	251	291.5	-0.300419	1.42	Yes	No	Yes	0.711	4.836
52444	Male	71	Non-Hispanic Black	11612.7	12272.4	2	84	Yes	23.68	91.2	Yes	Yes	132	80	106	-0.433157	1.99	No	No	Yes	0.734	2.767
52446	Female	65	Non-Hispanic White	68777.5	68034.7	1	82	Yes	35.06	106.7	Yes	Yes	18	19	18.5	0.00730347	1.71	No	No	Yes	1.739	5.353
52453	Female	80	Non-Hispanic White	27725.1	29466.2	1	84	Yes	26.52	91.3	Yes	No	101	95	98	0.0671999	1.47	No	No	Yes	1.716	1.293
52462	Male	58	Non-Hispanic White	99572.4	101201	2	81	Yes	26.28	101	Yes	No	103	68	85.5	0.547544	0.96	No	No	No	3.387	1.862
52466	Female	67	Non-Hispanic White	21023.9	20796.8	1	76	Yes	31.95	116.8	Yes	Yes	112	52	82	-0.19382	1.5	No	No	Yes	0.96	1.293
52490	Male	68	Non-Hispanic Black	9326.2	9387.79	2	84	Yes	38.88	128.8	Yes	Borderline	0	20	10	0.586959	1.09	Yes	No	Yes	4.211	3.31
52494	Female	78	Non-Hispanic White	37776.8	38087.1	2	85	Yes	20.95	88.5	Yes	Yes	286	426	356	-0.237837	1.66	No	No	Yes	0.96	1.991
52497	Female	78	Non-Hispanic White	20419.6	21701.7	1	79	No	25.92	97	Yes	No	96	78	87	-0.0846756	1.4	No	No	Yes	1.152	3.543
52517	Male	54	Non-Hispanic Black	14059.1	14106.8	1	84	Yes	26.08	87.5	No	No	0	4	2	-0.598957	2.51	No	No	Yes	0.632	2.017
52525	Male	65	Non-Hispanic Black	10549.8	11057.7	1	79	Yes	18.34	71.1	No	No	33	164	98.5	-0.227881	1.45	No	No	Yes	0.858	2.845
52537	Female	52	Non-Hispanic White	105176	106549	2	75	Yes	41.24	122.2	Yes	No	86	59	72.5	0.478243	1.16	No	No	No	3.489	3.905
52539	Female	59	Non-Hispanic White	29777.3	29299.5	2	75	No	36.19	119.5	Yes	No	32	8	20	0.231777	0.96	Yes	No	Yes	1.637	4.37
52543	Female	59	Non-Hispanic White	94988.2	96228.5	1	77	Yes	28.67	95.7	Yes	No	316	198	257	-0.128879	1.55	Yes	Yes	No	1.152	3.155
52549	Female	64	Mexican American	8526.03	8780.85	1	75	No	24.6	86.1	Yes	No	27	2	14.5	-0.0241337	1.11	No	No	No	1.05	3.724
52553	Female	75	Non-Hispanic Black	15735.8	16467.8	2	78	No	44.16	136.6	Yes	Yes	77	47	62	0.4295	1.47	No	No	No	3.952	2.845
52560	Female	52	Non-Hispanic Black	29022.5	31163.6	2	83	Yes	32.4	100.2	Yes	No	238	165	201.5	0.520647	0.8	No	No	No	2.653	1.862
52561	Male	65	Mexican American	6609.43	6660.12	2	86	Yes	27.08	96.7	Yes	Yes	46	0	23	0.0757207	1.47	No	No	Yes	1.75	2.198
52563	Female	35	Non-Hispanic White	16944.3	17275.8	1	85	Yes	20.48	84.8	No	No	288	397	342.5	0.158946	1.55	No	No	Yes	2.235	2.689
52565	Male	51	Other Hispanic	14216.4	14704.6	1	75	Yes	31.05	109	Yes	Yes	284	6	145	0.149668	0.96	No	No	No	1.355	4.836
52566	Female	70	Non-Hispanic Black	19213.6	19444.9	2	83	Yes	39.55	129.6	Yes	No	0	0	0	-0.309294	1.91	No	No	Yes	0.937	2.069
52571	Female	71	Non-Hispanic White	19283.6	19819.2	1	76	No	33.44	122.1	Yes	Yes	426	237	331.5	0.526089	1.55	No	No	No	5.205	3.439
52579	Female	69	Mexican American	8526.03	8567.63	1	75	No	45.9	134.5	Yes	Yes	61	47	54	-0.186472	1.63	No	No	Yes	1.061	1.991
52583	Female	64	Non-Hispanic White	65849.7	65138.4	2	76	No	25.33	86.9	Yes	No	95	113	104	0.328653	1.34	No	No	No	2.856	5.637
52592	Male	54	Mexican American	14216.4	14704.6	2	77	No	33.94	109.2	No	No	2	178	90	0.223674	1.14	No	No	Yes	1.908	2.948
52597	Female	69	Mexican American	4577.18	4856.74	1	88	No	38.22	118.1	Yes	Yes	53	50	51.5	0.654739	1.01	No	No	No	4.561	2.586
52602	Female	64	Non-Hispanic Black	16785.6	16850.5	2	82	No	29.51	96.8	Yes	No	0	1	0.5	-0.078712	1.11	No	No	No	0.926	3.801
52605	Female	60	Mexican American	5370.01	5642.64	1	88	Yes	35.8	107.3	Yes	Yes	53	51	52	-0.309382	1.68	No	No	No	0.824	3.362
52608	Female	60	Other Hispanic	8026.95	8066.12	2	82	Yes	30.23	94.6	Yes	Yes	0	0	0	-0.254661	1.42	No	No	No	0.79	2.353
52617	Male	70	Non-Hispanic Black	13905.8	15548.8	2	83	Yes	27.8	103.6	Yes	No	70	161	115.5	-0.121682	1.24	No	No	Yes	0.937	0.75
52619	Male	78	Non-Hispanic White	10077.3	10249.5	2	81	Yes	32.57	129.4	Yes	No	328	138	233	-0.532639	1.5	Yes	No	Yes	0.44	4.293
52621	Male	35	Other Hispanic	27288.9	29044.4	2	85	Yes	32.75	107.8	No	No	528	232	380	0.854666	0.59	No	No	No	4.222	2.379
52624	Female	66	Non-Hispanic White	20036.8	20205	1	80	Yes	36.75	121.4	Yes	Yes	515	720	617.5	0.647138	0.72	No	No	Yes	3.195	4.448
52625	Female	61	Mexican American	5555.18	5837.21	1	88	No	29.07	93.9	Yes	Yes	162	47	104.5	-0.171794	1.76	No	No	No	1.185	1.758
52626	Female	64	Non-Hispanic Black	21824.2	21561.2	1	83	Yes	31.77	110.5	Yes	No	234	142	188	0.610406	0.67	Yes	No	Yes	2.732	3.827
52632	Male	61	Other Hispanic	5848.9	6223.35	1	88	Yes	33.01	119.2	Yes	Yes	152	118	135	0.41288	0.96	No	No	Yes	2.484	3.051
52638	Male	77	Non-Hispanic White	35604.4	36212.5	2	77	No	31.31	106	Yes	No	7	6	6.5	0.465733	0.85	No	No	Yes	2.484	5.405
52643	Male	61	Non-Hispanic White	72069.5	71577.8	2	83	No	29.09	100.7	Yes	No	637	334	485.5	-0.116613	1.24	No	No	No	0.948	4.189
52645	Female	80	Mexican American	6605.61	7791.12	2	88	No	27.38	98.1	Yes	No	95	94	94.5	-0.396634	1.66	No	No	No	0.666	3.543
52652	Female	71	Mexican American	12438.8	14030.5	1	87	No	40.46	110.4	Yes	Yes	62	0	31	0.0575037	1.78	No	No	No	2.032	3.698
52653	Male	80	Non-Hispanic White	18987.4	19593.1	1	77	Yes	21.42	82.5	Yes	No	94	67	80.5	-0.195795	1.86	No	No	Yes	1.185	2.379
52656	Female	53	Non-Hispanic Black	21363.9	22496.5	1	78	No	31.8	112	Yes	No	3	2	2.5	0.326741	0.91	No	No	No	1.931	2.612
52660	Female	62	Mexican American	4997.01	5302.2	2	88	No	28.07	100	Yes	Yes	44	0	22	0.471471	0.98	No	No	Yes	2.902	3.776
52661	Male	71	Non-Hispanic White	31929	31856.1	1	77	Yes	35.13	116.6	Yes	No	284	224	254	0.0354943	1.55	Yes	No	Yes	1.682	2.457
52671	Male	61	Non-Hispanic White	21456.3	22463.5	2	75	Yes	27.34	117	No	No	312	169	240.5	0.165208	1.32	No	No	Yes	1.931	3.414
52674	Female	80	Non-Hispanic White	27725.1	29466.2	1	84	No	24.94	83.8	Yes	No	101	190	145.5	-0.307247	1.97	No	No	No	0.971	4.293
52688	Male	67	Mexican American	6050.58	6437.95	1	88	Yes	29.16	104.7	Yes	No	147	173	160	0.321537	0.91	No	No	Yes	1.908	3.957
52691	Male	80	Non-Hispanic White	21378.3	22970.7	2	81	Yes	27.94	101	Yes	No	159	135	147	0.0525717	1.29	No	No	Yes	1.456	4.422
52696	Female	28	Non-Hispanic White	31560.4	32155.7	2	83	Yes	32.13	106	No	No	88	139	113.5	0.159968	0.75	No	No	Yes	1.084	2.172
52700	Male	67	Non-Hispanic White	59047.1	59368.6	2	76	Yes	33.66	122.6	Yes	No	286	287	286.5	-0.14734	1.22	No	No	Yes	0.869	3.155
52715	Female	70	Other Hispanic	11105.6	12526.7	2	78	No	37.77	117.8	Yes	Yes	31	2	16.5	0.195114	1.34	No	No	No	2.1	1.81
52717	Female	63	Non-Hispanic Black	21450.9	21271	2	83	Yes	27.63	95.3	Yes	No	0	0	0	-0.207883	1.53	No	No	No	0.948	1.836
52719	Female	73	Non-Hispanic White	39990.3	40318.8	2	87	Yes	32.42	108.9	Yes	No	110	332	221	-0.0271703	1.55	No	No	Yes	1.456	3.155
52721	Male	60	Non-Hispanic Black	12001.4	12579.3	2	83	Yes	33.29	116	Yes	No	0	0	0	-0.327835	1.37	Yes	No	Yes	0.644	2.664
52723	Male	58	Non-Hispanic Black	24008.3	25115.6	2	83	Yes	30.4	112.5	Yes	Yes	101	77	89	-0.170454	1.99	No	No	Yes	1.344	1.448
52726	Female	56	Mexican American	9743.18	9790.24	2	89	No	32.49	96	Yes	No	6	2	4	0.138632	0.96	No	No	Yes	1.321	3.233
52741	Male	73	Non-Hispanic White	30302.3	30233.2	1	80	Yes	28.22	105.7	Yes	Yes	0	1	0.5	0.233528	1.24	No	No	No	2.123	2.353
52745	Female	62	Mexican American	6068.27	6249.64	2	86	Yes	34.48	104.9	Yes	No	212	134	173	0.421398	1.6	No	No	Yes	4.222	7.499
52747	Female	31	Non-Hispanic White	80929.4	82513.1	2	75	Yes	51.54	146.5	No	No	0	0	0	-0.0191549	1.97	No	No	Yes	1.885	3.207
52749	Male	34	Mexican American	22276.5	23709.5	1	88	Yes	53.47	162.7	Yes	No	382	43	212.5	0.063998	1.14	No	No	Yes	1.321	3.982
52754	Female	36	Non-Hispanic Black	39905.8	39602.3	2	75	Yes	33.14	110.5	No	No	142	276	209	0.260496	1.01	No	No	Yes	1.84	3.517
52759	Female	67	Non-Hispanic Black	20723.8	20803.9	2	80	No	31.93	100.6	Yes	Borderline	0	7	3.5	-0.331964	1.6	No	Yes	Yes	0.745	4.319
52761	Male	53	Non-Hispanic Black	17158.9	17126.7	1	84	Yes	34.16	116.4	Yes	No	0	0	0	-0.545636	1.11	No	No	No	0.316	1.448
52764	Male	74	Mexican American	8932.39	9611	1	81	Yes	28.26	109.8	Yes	No	191	197	194	-0.118876	1.47	No	No	Yes	1.118	4.5
52765	Female	74	Non-Hispanic White	40750.4	41882.4	2	77	No	30.75	113.2	Yes	Yes	13	4	8.5	0.350308	1.29	Yes	No	Yes	2.89	3.233
52773	Female	64	Non-Hispanic White	65849.7	66402.5	2	76	No	38.92	127.1	Yes	No	333	154	243.5	0.241438	1.01	No	No	No	1.761	3.982
52774	Female	80	Non-Hispanic White	36061.2	37858.2	2	77	No	30.81	90.4	Yes	No	43	134	88.5	-0.352685	1.73	No	No	Yes	0.768	1.836
52775	Female	51	Other Hispanic	14821.8	14893.4	2	82	Yes	28.93	101.2	Yes	No	493	413	453	0.195136	1.16	No	No	Yes	1.818	3.439
52786	Male	71	Non-Hispanic Black	9747.92	10339.9	1	78	No	29.3	106.3	Yes	No	1	74	37.5	0.0528523	1.19	No	No	Yes	1.344	3.879
52808	Male	80	Non-Hispanic White	21459.3	22143.8	2	77	Yes	26.22	99.2	Yes	Yes	110	101	105.5	0.129865	1.03	No	No	Yes	1.389	1.138
52813	Male	65	Non-Hispanic White	55161.2	54784.8	1	77	Yes	35.03	115.3	Yes	No	534	0	267	0.21612	1.16	No	No	Yes	1.908	3.957
52827	Female	80	Mexican American	11403.1	12862.3	1	75	No	33.89	113.7	Yes	No	77	1	39	0.032631	1.32	No	No	Yes	1.423	3.051
52835	Female	72	Mexican American	8895.76	9953.93	1	85	Yes	25.92	99.1	Yes	Borderline	201	378	289.5	-0.306493	1.6	No	No	Yes	0.79	2.379
52841	Female	80	Non-Hispanic White	40274.8	44570.6	2	80	Yes	31.37	104.9	Yes	No	142	95	118.5	0.364608	0.98	No	No	No	2.269	3.181
52842	Female	77	Non-Hispanic White	33211.5	33897.9	1	85	No	33.41	94.6	No	No	0	0	0	-0.104535	1.58	No	No	No	1.242	4.293
52845	Female	53	Non-Hispanic Black	24835.6	26667.8	1	82	Yes	28.15	95	Yes	No	150	110	130	0.127618	1.01	No	No	No	1.355	2.146
52848	Male	73	Mexican American	8593.83	9246.72	3	86	No	32.29	111.6	Yes	Yes	4	71	37.5	0.112212	1.16	No	No	Yes	1.502	4.163
52852	Male	46	Non-Hispanic Black	23943.7	24024.9	1	86	Yes	56.43	156	Yes	No	349	189	269	0.371068	0.98	No	Yes	No	2.303	3.233
52853	Female	70	Mexican American	8895.76	10283.8	1	85	No	30.3	95.7	Yes	No	14	5	9.5	-0.274601	1.53	No	No	No	0.813	2.327
52856	Female	80	Non-Hispanic White	34155.1	36300.1	2	76	Yes	30.01	106.7	Yes	No	568	474	521	-0.353942	2.04	Yes	No	No	0.903	3.982
52857	Male	40	Non-Hispanic White	80724.3	81895.4	1	77	Yes	27.68	97.1	Yes	No	59	95	77	0.77787	1.03	No	No	Yes	6.176	4.888
52858	Female	70	Non-Hispanic White	43741.6	44645.6	2	79	Yes	31.16	103.2	Yes	No	251	397	324	-0.551815	1.81	No	No	Yes	0.508	2.198
52869	Male	49	Non-Hispanic Black	20561.7	21586.8	1	84	Yes	39.19	119.2	Yes	No	0	0	0	0.41046	0.93	No	No	No	2.393	3.776
52878	Female	51	Non-Hispanic White	20776.5	21047.8	2	86	Yes	26.79	83.4	Yes	No	245	201	223	-0.227997	1.66	No	No	Yes	0.982	4.008
52882	Male	68	Non-Hispanic White	23784.9	23622.7	2	80	Yes	28.59	110.2	Yes	Yes	405	231	318	0.55504	0.67	No	No	Yes	2.405	1.681
52883	Male	73	Non-Hispanic Black	10680.5	11549	1	84	Yes	24.05	96.7	Yes	Yes	355	270	312.5	-0.0390137	1.42	No	No	Yes	1.298	3.543
52909	Male	71	Non-Hispanic White	26555	26494.4	3	86	Yes	38.73	127.9	Yes	No	568	96	332	0.319042	0.98	No	No	Yes	2.043	4.577
52919	Female	80	Non-Hispanic White	42413.5	44362.2	1	83	No	24.14	86	Yes	No	0	90	45	-0.0991406	1.22	No	No	Yes	0.971	2.534
52931	Male	70	Non-Hispanic White	33722.5	35466.9	2	76	Yes	34.25	115.5	Yes	No	405	284	344.5	-0.178383	1.14	No	No	Yes	0.756	2.948
52936	Female	73	Non-Hispanic White	38596.5	41020	2	76	No	37.99	118.7	Yes	No	129	302	215.5	0.105249	1.63	No	No	No	2.077	2.224
52942	Male	68	Non-Hispanic Black	13168.6	13348	2	79	Yes	31.83	120.8	Yes	No	213	379	296	0.00204695	1.27	No	No	Yes	1.276	2.431
52961	Female	73	Non-Hispanic White	43741.6	44645.6	2	79	No	30.71	105.3	Yes	No	148	192	170	0.488828	1.22	No	No	No	3.76	2.302
53027	Female	55	Non-Hispanic White	111888	113349	1	83	Yes	30.78	93.5	Yes	No	45	2	23.5	0.00311882	1.11	No	Yes	No	1.118	2.276
53028	Female	48	Mexican American	18045.5	18598.9	1	76	Yes	36.73	109.1	Yes	No	232	142	187	-0.280517	1.53	No	No	Yes	0.802	2.431
53035	Male	77	Non-Hispanic White	10115.5	10217.1	2	77	Yes	28.42	106.7	Yes	No	201	77	139	0.633251	0.93	Yes	No	Yes	3.997	4.034
53043	Male	78	Non-Hispanic White	33722.5	34298.5	2	76	Yes	42.69	140	Yes	Yes	0	21	10.5	0.417979	0.72	Yes	No	Yes	1.885	2.508
53051	Female	59	Non-Hispanic White	105915	106105	2	81	Yes	32.35	99.5	No	No	199	62	130.5	-0.450997	1.5	No	No	No	0.531	2.457
53055	Male	41	Non-Hispanic Black	26539.7	26396.2	2	87	Yes	39.87	120	Yes	Yes	62	95	78.5	0.527313	1.14	No	No	Yes	3.839	2.896
53075	Female	72	Non-Hispanic White	47006.7	47217.4	2	79	Yes	37.34	127.7	Yes	No	214	108	161	0.102403	1.32	No	No	No	1.671	1.448
53084	Female	80	Non-Hispanic Black	12778.3	13372.6	1	84	No	24.06	89.1	Yes	No	6	39	22.5	-0.431601	2.38	No	No	No	0.881	1.965
53085	Female	44	Non-Hispanic White	72596.4	73812.9	1	86	Yes	40.68	136.5	Yes	No	387	561	474	-0.0846441	0.96	No	No	No	0.79	2.431
53093	Female	63	Non-Hispanic White	25489.9	26579.6	2	75	No	44.96	120	Yes	Yes	67	51	59	-0.188166	1.55	No	No	No	1.005	2.146
53095	Female	52	Non-Hispanic White	22865.4	22498.5	1	77	Yes	33.52	117.4	Yes	No	201	189	195	0.115818	1.6	No	No	Yes	2.089	3.465
53100	Female	57	Non-Hispanic White	92463.5	92628.9	1	76	No	23.94	87.6	No	No	109	69	89	-0.036103	1.73	No	No	No	1.592	4.991
53101	Male	78	Non-Hispanic Black	10680.5	11549	1	84	No	35.2	110.8	Yes	Yes	4	0	2	-0.36097	1.66	No	No	Yes	0.723	3.698
53102	Male	75	Non-Hispanic White	40574.7	40482.1	1	87	Yes	35.71	121.9	Yes	No	0	0	0	0.179628	1.06	No	No	No	1.603	3.439
53104	Female	47	Non-Hispanic White	88745.8	88626.5	1	83	Yes	37.06	113	Yes	No	18	13	15.5	-0.0432687	1.16	No	No	Yes	1.05	2.379
53110	Female	55	Other Race - Including Multi-Racial	20238.5	20502.8	1	85	Yes	23.34	81.3	Yes	No	17	119	68	-0.593735	1.86	No	Yes	No	0.474	2.224
53114	Male	66	Mexican American	6554.44	6974.06	1	88	Yes	26.97	105.8	Yes	Yes	5	36	20.5	0.235255	1.11	No	No	No	1.908	1.06
53116	Male	63	Non-Hispanic Black	8577.51	8990.49	1	84	Yes	28.67	96.9	Yes	Yes	29	3	16	-0.256188	1.14	No	No	Yes	0.632	2.198
53121	Male	64	Non-Hispanic Black	11351.3	11505.8	2	78	No	25.96	95.5	Yes	No	0	0	0	-0.0883277	1.19	No	Yes	No	0.971	2.198
53124	Male	52	Non-Hispanic White	90960.2	91691.3	2	76	Yes	52.65	152.8	Yes	Yes	226	336	281	0.422562	0.96	No	No	Yes	2.54	3.31
53127	Male	39	Mexican American	42095.5	44803.4	1	75	Yes	32.65	110	Yes	No	74	95	84.5	0.127618	1.01	Yes	Yes	No	1.355	2.974
53130	Male	43	Non-Hispanic White	80724.3	81503.3	1	77	Yes	28.38	99.1	Yes	No	187	147	167	-0.05587	1.4	No	No	No	1.231	2.405
53139	Female	65	Non-Hispanic Black	19960.9	20038	2	83	Yes	38.37	112.4	Yes	No	197	270	233.5	-0.305113	1.71	No	No	Yes	0.847	2.689
53154	Male	55	Non-Hispanic White	23640.2	23508	2	77	Yes	22.57	96.2	Yes	Yes	0	50	25	-0.34601	2.48	Yes	No	Yes	1.118	2.483
53165	Female	51	Non-Hispanic Black	24193.4	25476	1	83	Yes	34.2	99.2	Yes	No	411	229	320	-0.0302799	0.98	No	No	Yes	0.914	2.198
53168	Female	80	Non-Hispanic White	23783.2	26320	1	86	Yes	29.67	96	Yes	No	4	0	2	0.184646	1.24	No	No	Yes	1.897	3.129
53177	Male	55	Non-Hispanic Black	24008.3	25115.6	2	83	Yes	36.38	114.7	Yes	Yes	385	57	221	-0.621365	1.84	No	No	No	0.44	2.146
53182	Male	62	Other Race - Including Multi-Racial	56052.8	55670.4	2	86	No	26.31	95	Yes	No	154	76	115	0.0388985	1.27	No	No	Yes	1.389	2.845
53189	Female	68	Other Hispanic	7802.24	8035.43	2	83	No	32.24	111.5	Yes	No	256	193	224.5	-0.022853	1.19	No	No	Yes	1.129	2.172
53193	Female	77	Other Hispanic	8230.86	9284.1	1	78	Yes	29.29	92.3	Yes	No	4	0	2	-0.312583	1.6	No	No	No	0.779	2.638
53195	Male	80	Non-Hispanic White	21842.2	22263.9	2	76	Yes	31.16	105	Yes	No	196	284	240	-0.284554	1.5	No	No	Yes	0.779	1.888
53198	Female	53	Non-Hispanic Black	22553.1	23748.7	2	84	No	41.4	120	Yes	No	186	110	148	0.099032	0.98	No	No	No	1.231	2.793
53206	Female	68	Non-Hispanic White	65849.7	65138.4	1	77	No	31.04	107	Yes	No	91	239	165	0.119023	0.85	No	No	Yes	1.118	2.483
53222	Female	63	Other Hispanic	7307.38	7525.78	1	77	Yes	36.82	105.5	Yes	Yes	136	8	72	0.0556152	1.42	No	No	No	1.614	1.965
53223	Female	67	Non-Hispanic Black	22270.7	22084	2	80	Yes	30.27	88.9	Yes	No	0	3	1.5	-0.572016	2.15	No	No	Yes	0.576	3
53227	Male	51	Mexican American	9183.42	9304.06	1	89	Yes	30.43	104.5	Yes	No	78	67	72.5	1.59092	0.62	No	No	Yes	24.172	3.439
53239	Female	66	Non-Hispanic White	79229.9	79894.9	1	87	No	29.85	92.6	No	No	0	152	76	0.0789316	1.45	No	No	No	1.739	3.957
53242	Male	57	Non-Hispanic White	78041.1	77604.6	1	83	Yes	27.92	99.1	Yes	No	95	116	105.5	0.294698	1.14	No	No	Yes	2.247	1.448
53243	Female	43	Non-Hispanic White	20148	20120.9	2	81	Yes	36.85	125.2	Yes	No	288	731	509.5	0.668857	0.83	No	No	Yes	3.872	3.827
53251	Male	72	Other Race - Including Multi-Racial	8981.53	9134.93	1	84	Yes	27.78	106.5	Yes	Yes	344	261	302.5	-0.0949581	1.11	No	No	Yes	0.892	4.163
53253	Female	70	Non-Hispanic White	38596.5	38913.5	2	76	Yes	24.86	93.2	Yes	No	67	34	50.5	-0.0662701	1.71	No	No	Yes	1.468	1.965
53259	Female	57	Mexican American	12701.7	13556.3	1	81	Yes	27.08	96.6	Yes	No	182	138	160	-0.129718	1.34	No	No	Yes	0.994	2.379
53260	Male	24	Non-Hispanic White	101815	108052	2	79	No	25.65	87.7	Yes	Yes	43	0	21.5	-0.533076	1.58	No	Yes	No	0.463	1.629
53261	Male	80	Non-Hispanic White	21842.2	23469.1	2	76	Yes	27.9	113.4	Yes	No	13	53	33	0.271765	1.22	No	No	No	2.281	4.5
53265	Female	38	Non-Hispanic Black	27569	27359.4	2	84	No	31.78	108.3	Yes	No	24	63	43.5	0.12829	1.42	No	No	Yes	1.908	2.043
53268	Female	71	Non-Hispanic White	46439	46820.4	1	87	No	48.2	123.7	Yes	No	252	142	197	-0.203365	1.84	No	No	No	1.152	2.327
53269	Male	67	Other Hispanic	8135.5	8401.91	2	82	Yes	39.3	132.8	Yes	No	222	101	161.5	0.499125	0.93	Yes	No	Yes	2.935	3.75
53282	Male	65	Non-Hispanic Black	8577.51	8990.49	1	84	Yes	40.12	122.8	Yes	No	568	263	415.5	-0.0433752	1.01	No	No	Yes	0.914	3.698
53288	Female	79	Non-Hispanic White	20452.6	20875.3	2	76	Yes	30.19	97.5	Yes	Yes	142	404	273	-0.0122046	1.66	Yes	No	No	1.614	1.241
53289	Male	71	Non-Hispanic White	41159.8	41862.8	2	83	Yes	30.79	117.6	Yes	Yes	1288	379	833.5	0.892166	0.78	No	No	Yes	6.085	2.276
53301	Male	74	Non-Hispanic Black	14943.8	16159	2	83	No	23.54	99.1	Yes	Yes	61	103	82	0.398239	1.16	No	No	Yes	2.902	3.051
53306	Female	41	Mexican American	21182.6	21284.9	1	75	No	33.28	109.5	Yes	No	143	52	97.5	-0.361095	0.96	No	No	No	0.418	3.207
53316	Female	52	Non-Hispanic White	26933.6	26501.4	1	83	Yes	41.75	131.6	Yes	No	327	371	349	0.334298	1.03	Yes	No	Yes	2.224	2.431
53317	Female	77	Non-Hispanic White	34682	34966.9	1	80	Yes	23.3	90.5	Yes	No	9	3	6	0.47272	1.19	No	No	No	3.534	3.646
53325	Male	37	Non-Hispanic White	21158.6	21268.7	1	83	Yes	36.26	117.9	Yes	No	71	228	149.5	0.291665	0.75	No	No	Yes	1.468	3.543
53328	Male	53	Non-Hispanic Black	27005.2	27004.3	2	75	Yes	23.35	83.5	No	No	34	73	53.5	-0.171544	1.14	No	No	Yes	0.768	3.31
53342	Male	52	Non-Hispanic White	68055.5	68602.6	1	80	Yes	36.99	120.2	Yes	Yes	3	4	3.5	0.114674	1.37	No	No	No	1.784	3.051
53362	Male	80	Non-Hispanic White	21987.9	22847.3	1	86	Yes	33.3	127.6	Yes	No	3	6	4.5	0.402559	1.01	No	No	Yes	2.552	3.077
53377	Female	68	Non-Hispanic White	62085.9	62607.1	1	76	Yes	25.13	91.3	Yes	No	1	43	22	-0.275754	2.77	No	No	Yes	1.468	4.112
53379	Male	80	Non-Hispanic White	16005	16515.6	3	86	Yes	25.18	106.2	Yes	No	136	77	106.5	0.0134676	1.27	No	No	No	1.31	2.457
53382	Male	72	Non-Hispanic White	30302.3	30233.2	2	81	Yes	28.5	99.2	Yes	No	469	262	365.5	-0.0990193	1.29	No	No	Yes	1.027	3.517
53385	Male	77	Non-Hispanic White	41159.8	41065.9	2	83	Yes	31.44	108.3	Yes	No	30	125	77.5	0.074476	1.16	Yes	No	Yes	1.377	5.094
53389	Male	47	Non-Hispanic White	26641.9	27028.4	1	77	Yes	29.03	106.7	Yes	No	101	145	123	-0.337242	1.4	Yes	No	Yes	0.644	4.5
53438	Female	59	Non-Hispanic White	109974	108209	2	83	Yes	31.18	122.3	Yes	Yes	102	102	102	0.5887	0.85	No	No	Yes	3.297	3.62
53443	Male	51	Non-Hispanic Black	17158.9	17126.7	1	84	No	34.11	112	Yes	Borderline	28	0	14	0.0661607	1.58	No	No	Yes	1.84	2.586
53444	Female	75	Mexican American	13788.7	15553.1	2	80	Yes	21.07	76	Yes	Yes	50	0	25	-0.298762	1.91	No	No	Yes	0.96	3.155
53459	Female	80	Mexican American	8895.76	10283.8	1	85	No	22.37	82.9	Yes	No	18	113	65.5	-0.39846	2.09	No	No	No	0.835	2.896
53460	Male	68	Other Hispanic	5502.34	5797.73	2	89	Yes	30.98	110.2	No	No	166	84	125	0.000699911	1.24	No	No	Yes	1.242	2.146
53474	Female	59	Other Hispanic	14406.9	15056.3	2	83	Yes	22.23	91.4	Yes	No	414	172	293	-0.300275	2.3	No	No	Yes	1.152	3.801
53477	Male	80	Non-Hispanic White	22813.3	23253.8	1	82	Yes	29.07	107.5	No	No	242	272	257	-0.524478	2.72	Yes	No	Yes	0.813	1.965
53501	Male	44	Non-Hispanic White	65689.7	66323.6	1	79	Yes	29.68	99.7	Yes	No	143	237	190	-0.163857	1.4	No	Yes	No	0.96	3.646
53502	Female	80	Non-Hispanic White	26699.3	29419.8	2	88	Yes	27.55	95	Yes	No	202	1	101.5	0.164753	1.19	No	No	Yes	1.739	2.612
53504	Male	70	Non-Hispanic White	33006.3	32931	2	81	Yes	30.08	106.2	Yes	No	406	218	312	0.227462	1.03	No	No	Yes	1.739	3.569
53508	Female	54	Non-Hispanic Black	27951.3	29433.1	2	81	No	34.31	115.4	Yes	Yes	158	206	182	-0.0319064	0.96	No	No	No	0.892	1.758
53529	Female	57	Non-Hispanic Black	28825.6	29415.1	2	78	Yes	23.81	83.4	Yes	No	221	235	228	0.176622	1.09	No	No	Yes	1.637	3.465
53540	Male	55	Non-Hispanic White	102928	106749	2	80	Yes	31.51	111.5	Yes	No	255	526	390.5	0.0679206	1.4	No	No	Yes	1.637	2.741
53555	Male	50	Non-Hispanic White	72987.5	75696.6	1	80	Yes	30.9	102.5	Yes	No	729	292	510.5	-0.0177288	1.4	No	Yes	No	1.344	3.982
53562	Female	56	Non-Hispanic Black	29022.5	31519.8	2	83	No	33.9	109.5	Yes	No	2	51	26.5	-0.0855446	1.32	No	No	Yes	1.084	2.172
53565	Female	51	Other Hispanic	12701.7	13091.3	1	81	Yes	22.1	82	Yes	No	0	44	22	-0.345503	1.5	No	No	No	0.677	1.5
53571	Female	49	Non-Hispanic Black	25579.6	26102.7	1	78	No	25.34	92.1	Yes	Yes	16	57	36.5	-0.0250439	1.16	No	No	No	1.095	2.767
53577	Male	75	Non-Hispanic White	35221.9	35141.5	1	82	Yes	30.27	111.1	Yes	No	267	360	313.5	0.000885412	0.98	Yes	No	Yes	0.982	1.81
53580	Male	60	Non-Hispanic Black	10549.8	11057.7	1	79	Yes	48.79	148.5	Yes	Yes	101	97	99	0.0564241	1.11	Yes	No	Yes	1.264	0.879
53582	Female	56	Non-Hispanic White	22676.7	22972.8	2	87	No	30.74	110	Yes	Borderline	79	101	90	-0.130571	1.19	No	No	No	0.881	4.655
53583	Male	77	Non-Hispanic White	33006.3	33570.1	2	81	Yes	22.39	98.5	Yes	No	131	237	184	0.0455795	1.22	No	No	Yes	1.355	2.457
53594	Male	49	Non-Hispanic Black	20561.7	20282.9	1	84	Yes	32.72	101.7	Yes	Yes	0	0	0	-0.156368	2.12	No	No	No	1.479	1.577
53595	Male	73	Non-Hispanic White	38549.2	38461.2	2	80	No	24.98	100.1	Yes	Yes	0	0	0	-0.36038	1.19	No	No	Yes	0.519	1.19
53597	Female	43	Non-Hispanic Black	21006.2	21435.8	1	88	Yes	42.08	116	Yes	No	142	286	214	-0.240885	1.71	No	No	No	0.982	3.75
53604	Female	63	Non-Hispanic White	64451.2	67206.3	2	81	Yes	26.01	101.2	Yes	No	291	255	273	-0.192819	1.76	No	No	No	1.129	3.853
53609	Female	79	Non-Hispanic White	45491.3	46431.5	2	81	Yes	27.2	98.3	Yes	No	198	117	157.5	-0.163857	1.68	No	No	Yes	1.152	4.344
53618	Male	41	Non-Hispanic White	73349.5	74413.6	2	86	Yes	27.68	105.5	Yes	No	1	1	1	-0.37344	1.68	No	No	No	0.711	2.56
53622	Male	62	Non-Hispanic Black	10971.6	11499.9	2	87	Yes	42.46	137.2	Yes	No	0	3	1.5	-0.0677063	1.24	Yes	No	Yes	1.061	3.31
53632	Male	45	Non-Hispanic White	26641.9	26444.7	2	75	Yes	28.53	105	No	No	1208	1066	1137	-0.0883277	1.19	No	No	Yes	0.971	2.534
53637	Female	67	Mexican American	6400.98	6380.84	1	81	No	26.59	94.1	Yes	Yes	111	2	56.5	-0.124498	1.97	No	No	Yes	1.479	3.569
53639	Male	74	Mexican American	10928	11381.1	1	81	Yes	25.73	95	Yes	No	275	119	197	-0.289243	1.89	No	No	Yes	0.971	2.896
53647	Male	65	Non-Hispanic Black	8412.93	8527.49	1	78	No	25.89	99.4	Yes	No	0	47	23.5	0.0824923	0.98	No	No	Yes	1.185	2.508
53652	Female	30	Mexican American	16805.8	16798.2	2	85	Yes	30.81	101.1	Yes	Yes	12	0	6	0.0125343	1.81	No	No	No	1.863	4.215
53653	Female	77	Non-Hispanic Black	13893.6	14539.9	2	84	Yes	33.75	108.3	Yes	Yes	2	102	52	0.338925	1.19	No	No	Yes	2.597	1.345
53656	Female	54	Non-Hispanic White	77041.7	77179.5	1	76	Yes	27.29	89.6	Yes	No	306	196	251	0.118099	1.6	No	No	Yes	2.1	4.939
53672	Male	36	Other Race - Including Multi-Racial	114209	118826	2	79	Yes	31.7	98.9	Yes	No	7	0	3.5	0.004948	0.96	No	No	No	0.971	3.982
53676	Male	51	Non-Hispanic White	85761.2	86746.5	1	76	Yes	27.9	108.9	Yes	No	352	292	322	-0.12553	0.98	No	No	Yes	0.734	4.836
53679	Female	52	Non-Hispanic Black	22553.1	24217	2	84	Yes	30.09	95	Yes	No	0	7	3.5	-0.480977	1.81	No	No	Yes	0.598	2.224
53684	Male	42	Mexican American	13979.5	14374.3	2	88	Yes	26.71	102	No	No	9	162	85.5	0.130714	1.27	No	Yes	No	1.716	3.801
53686	Female	65	Mexican American	8526.03	8567.63	1	75	No	27	98.1	Yes	No	2	1	1.5	0.218617	1.16	No	No	No	1.919	4.189
53696	Female	51	Mexican American	11909.6	12274.8	2	75	No	29.74	96	Yes	No	3	6	4.5	0.437354	0.8	No	Yes	No	2.19	3.698
53697	Female	70	Mexican American	11124.7	12860.5	1	81	Yes	23.17	84.8	Yes	No	72	69	70.5	-0.413631	1.55	No	No	No	0.598	1.991
53698	Female	20	Non-Hispanic Black	28697.7	28826.8	1	83	Yes	36.55	112	No	No	42	44	43	-0.446609	1.58	No	No	No	0.565	3.931
53714	Male	61	Non-Hispanic Black	13390.2	13264.9	2	80	No	46.26	145.4	Yes	Yes	1	4	2.5	0.277276	0.62	No	No	No	1.174	2.379
53715	Female	74	Non-Hispanic White	32273	34299.4	1	80	Yes	29.77	105	Yes	No	5	5	5	0.010873	1.42	No	No	No	1.456	2.664
53719	Male	61	Non-Hispanic Black	8089.52	8142.94	1	78	Yes	24.55	85.8	Yes	No	49	161	105	-0.294258	1.4	No	No	No	0.711	4.034
53723	Female	79	Non-Hispanic Black	15716.4	15795.6	1	79	No	23.48	81.5	Yes	No	0	4	2	-0.272815	2.92	No	No	No	1.558	3.827
53730	Female	54	Other Hispanic	11014.1	11510.6	1	85	No	58.03	144.9	Yes	Borderline	71	0	35.5	-0.0876497	1.45	No	No	Yes	1.185	3.233
53732	Male	79	Non-Hispanic White	8107.65	8089.15	3	86	Yes	38.16	133.5	Yes	No	339	172	255.5	0.165647	1.01	No	No	No	1.479	2.431
53740	Female	79	Non-Hispanic White	44120.8	46891.2	2	80	No	24.82	94.5	Yes	No	2	2	2	0.425342	0.78	No	No	No	2.077	4.086
53743	Male	65	Non-Hispanic White	59047.1	58644.2	2	76	Yes	33.37	117.3	Yes	Yes	909	693	801	0.167262	1.06	No	No	No	1.558	1.914
53746	Female	38	Other Race - Including Multi-Racial	61212.8	62691.6	2	85	No	40.69	122.7	No	No	2	0	1	0.266438	0.96	No	No	No	1.773	3.931
53756	Male	75	Non-Hispanic White	33722.5	33645.6	2	76	No	28.26	103.1	Yes	No	20	8	14	0.301812	1.11	No	No	Yes	2.224	2.353
53759	Male	60	Non-Hispanic White	18769.8	19650.9	2	76	Yes	23.99	80.1	Yes	Yes	496	347	421.5	0.876274	0.62	No	No	Yes	4.663	4.862
53764	Female	49	Non-Hispanic Black	24864.8	26699.2	1	80	Yes	31.2	100.8	No	No	11	423	217	-0.42411	1.71	No	No	No	0.644	3.62
53769	Female	73	Non-Hispanic White	32273	32940	2	81	Yes	28.11	99	Yes	No	146	154	150	0.0413927	1.16	No	No	No	1.276	3.051
53785	Female	56	Non-Hispanic White	25642.4	25977.2	2	76	No	39.16	126	Yes	No	0	1	0.5	-0.150376	1.5	No	No	No	1.061	3.026
53791	Female	68	Mexican American	5911.15	6087.82	1	85	Yes	33.64	106.6	Yes	Yes	5	10	7.5	-0.149244	2.07	No	No	No	1.468	3.129
53808	Male	80	Non-Hispanic White	20197.7	20587.6	1	85	Yes	26.18	96.7	Yes	No	118	149	133.5	0.459496	1.45	No	No	Yes	4.177	2.586
53813	Male	62	Other Hispanic	6504.3	6554.18	1	77	Yes	30.59	103.6	Yes	Yes	153	77	115	-0.169142	1.55	No	No	Yes	1.05	1.81
53822	Female	66	Non-Hispanic White	25325.7	26408.3	2	83	No	34.19	109.4	Yes	Yes	72	0	36	-0.273138	1.99	No	No	No	1.061	2.457
53827	Male	77	Non-Hispanic White	10296	10399.4	2	76	No	23.03	90.2	Yes	No	87	81	84	0.062411	1.32	No	No	No	1.524	4.241
53832	Male	80	Non-Hispanic White	18987.4	19593.1	1	77	Yes	27.95	112.3	Yes	No	318	104	211	-0.138303	1.32	No	No	Yes	0.96	3.439
53834	Female	70	Non-Hispanic Black	19548	19406.8	1	83	No	63.89	143.5	Yes	Yes	0	77	38.5	-0.0216238	1.4	No	No	Yes	1.332	1.681
53835	Female	71	Mexican American	8060.9	8716.46	1	76	No	28.68	99.4	Yes	Yes	1	0	0.5	0.388903	1.01	No	No	No	2.473	3.905
53842	Female	80	Non-Hispanic White	26699.3	29419.8	2	88	Yes	33.02	113.4	Yes	No	101	95	98	0.268448	1.01	No	No	Yes	1.874	4.37
53874	Female	34	Non-Hispanic White	73200.6	74633	1	83	Yes	31.56	108	Yes	Yes	0	2	1	0.692406	0.8	No	No	Yes	3.94	1.552
53879	Male	78	Non-Hispanic White	35604.4	35523.2	2	77	Yes	30.15	117.2	Yes	Yes	136	254	195	-0.341586	1.66	Yes	No	Yes	0.756	3.336
53928	Male	80	Non-Hispanic White	21228.7	22809.9	1	82	Yes	42.27	140	Yes	No	101	68	84.5	0.29893	1.14	No	No	Yes	2.269	4.965
53933	Female	58	Mexican American	11306.9	11361.5	2	86	Yes	30	107.2	Yes	Yes	134	159	146.5	0.487967	1.16	No	No	No	3.568	3.982
53949	Male	48	Other Hispanic	20137	21021.2	1	82	Yes	30.02	108.5	Yes	Yes	0	7	3.5	0.618505	1.03	No	No	No	4.279	3.31
53956	Male	59	Non-Hispanic White	87287	86798.8	1	82	Yes	30.81	116.2	Yes	No	710	1137	923.5	-0.0343188	2.04	No	No	Yes	1.885	1.034
53968	Female	52	Non-Hispanic Black	28825.6	30353.8	2	78	Yes	33.71	109.6	Yes	No	2	122	62	-0.384152	1.86	No	No	Yes	0.768	3.077
53970	Female	51	Other Hispanic	10605.2	10930.4	1	78	Yes	39.42	120	Yes	No	58	37	47.5	0.487109	0.96	No	No	No	2.947	1.474
53978	Male	68	Other Hispanic	8135.5	8401.91	2	82	Yes	28.2	99.5	Yes	No	3	3	3	0.398608	0.78	No	No	Yes	1.953	2.043
53994	Male	39	Non-Hispanic Black	25679.2	25958.8	2	84	Yes	29.78	102.2	Yes	No	86	0	43	0.590147	0.85	No	No	No	3.308	5.146
53995	Female	62	Non-Hispanic White	18645.1	19442.1	1	80	Yes	44.72	140.4	Yes	Yes	0	0	0	0.438535	1.09	No	No	Yes	2.992	3.776
53996	Male	71	Non-Hispanic Black	10806.1	12082.9	2	84	Yes	27.61	107.2	Yes	No	196	68	132	0.34101	0.7	No	No	Yes	1.535	1.603
54001	Female	60	Non-Hispanic Black	17568.2	18363.9	2	78	No	40.02	106.9	Yes	No	78	238	158	-0.155641	1.68	No	No	Yes	1.174	2.198
54011	Female	80	Non-Hispanic White	34155.1	36300.1	2	76	Yes	25.88	94.4	Yes	No	391	456	423.5	0.652778	1.11	No	No	Yes	4.99	4.862
54033	Male	67	Non-Hispanic Black	12001.4	12080.7	2	83	Yes	29.97	104.1	Yes	No	147	38	92.5	-0.0852504	1.47	No	Yes	Yes	1.208	4.241
54036	Female	46	Non-Hispanic White	55004.5	56127.1	2	89	Yes	38.05	120.4	No	No	169	102	135.5	-0.618688	1.97	No	No	Yes	0.474	2.457
54038	Male	40	Non-Hispanic White	90010.4	91316.3	2	81	Yes	26.93	98.6	No	No	256	86	171	0.0702264	0.98	No	Yes	Yes	1.152	2.327
54048	Male	63	Mexican American	9286.36	9357.58	1	75	Yes	35.97	118	Yes	No	36	78	57	0.206376	1.32	No	No	Yes	2.123	3.827
54050	Female	51	Non-Hispanic Black	21363.9	22674	1	78	Yes	46.23	118.7	Yes	No	0	0	0	-0.455504	1.45	No	No	Yes	0.508	3.181
54060	Female	47	Non-Hispanic Black	27045.2	28703.7	1	88	Yes	43.48	137.2	Yes	No	0	9	4.5	0.0714944	1.14	No	No	Yes	1.344	3.414
54064	Male	42	Other Hispanic	20746.6	21109	1	81	Yes	32.1	98.3	No	Borderline	171	150	160.5	0.073508	1.22	No	No	Yes	1.445	3.646
54066	Male	62	Non-Hispanic White	46040.4	45557	1	76	Yes	25.65	94.6	Yes	No	255	187	221	-0.275235	1.34	No	No	No	0.711	1.94
54073	Female	80	Non-Hispanic White	34155.1	35857.1	1	77	No	32.21	102.9	Yes	Yes	6	63	34.5	0.137485	1.16	No	No	No	1.592	1.836
54077	Female	71	Non-Hispanic White	36056.5	36352.6	1	77	Yes	29.64	107.9	Yes	No	5	4	4.5	0.0664462	1.24	No	Yes	No	1.445	2.974
54085	Male	75	Non-Hispanic White	28639.6	31357	1	89	No	32.57	117.7	Yes	No	4	133	68.5	0.108066	1.03	No	No	No	1.321	3.827
54092	Female	68	Non-Hispanic Black	18356.3	18202.4	1	82	No	24.43	79.5	Yes	No	77	1	39	-0.580105	1.89	No	No	No	0.497	1.914
54094	Female	47	Non-Hispanic White	83421.9	85773.9	2	75	No	38.56	120.3	Yes	No	0	15	7.5	0.0830763	1.11	No	No	No	1.344	2.017
54096	Female	75	Non-Hispanic White	28281.9	30057.8	3	86	Yes	41.07	121.5	Yes	No	11	4	7.5	-0.128879	1.55	No	No	No	1.152	3.129
54110	Female	76	Mexican American	8895.76	9953.93	1	85	No	37	115.6	Yes	Yes	7	183	95	0.0245329	1.91	No	No	No	2.021	2.974
54112	Female	67	Non-Hispanic Black	15511.4	15571.4	2	84	No	18.8	74.9	Yes	No	16	111	63.5	-0.163502	1.53	No	No	No	1.05	5.017
54133	Female	43	Other Race - Including Multi-Racial	17411	17387.6	1	86	Yes	40	129.1	Yes	Yes	390	436	413	-0.0787866	0.88	No	No	Yes	0.734	3.75
54139	Male	67	Non-Hispanic Black	8412.93	8334.2	1	78	Yes	30.08	104.1	Yes	Yes	4	50	27	-0.124752	1.55	No	No	No	1.163	0.828
54142	Female	64	Non-Hispanic White	68777.5	69354.9	1	82	Yes	41.17	134	Yes	No	455	193	324	0.493126	1.03	No	No	Yes	3.206	4.836
54143	Female	71	Non-Hispanic White	37776.8	38826.2	2	81	Yes	31.64	110.7	Yes	No	7	117	62	0.341309	1.42	No	No	No	3.116	3.801
54154	Male	80	Non-Hispanic White	20593.7	21250.6	1	76	Yes	28.74	109.2	Yes	No	6	242	124	0.085069	1.16	No	No	No	1.411	2.121
54160	Female	61	Mexican American	5232.07	5215.6	1	81	No	35.72	112.5	Yes	Yes	138	154	146	0.0835026	1.5	No	No	No	1.818	1.965
54168	Female	49	Non-Hispanic White	20148	20120.9	2	81	Yes	26.41	99.7	Yes	No	415	382	398.5	-0.0923806	1.55	No	No	Yes	1.253	3.129
54169	Female	23	Non-Hispanic Black	29459.4	28676.8	1	82	Yes	42.75	138.7	Yes	No	2	2	2	0.355388	1.29	No	No	Yes	2.924	3.491
54172	Male	30	Mexican American	26826	26591.2	2	75	Yes	35.57	111.7	No	No	0	0	0	0.01094	0.98	Yes	No	Yes	1.005	3.724
54175	Male	51	Mexican American	19113.1	19769.4	1	75	No	33.51	115.8	Yes	No	191	4	97.5	0.596015	0.85	No	No	No	3.353	3.776
54182	Male	77	Non-Hispanic White	10296	10399.4	2	76	Yes	32.36	120.4	Yes	No	284	206	245	0.01836	1.32	Yes	No	Yes	1.377	3.957
54193	Female	73	Non-Hispanic White	38596.5	39394.2	2	76	Yes	22.02	81	Yes	No	385	97	241	-0.257943	1.86	No	No	Yes	1.027	1.19
54197	Female	80	Mexican American	10638.8	12000.1	2	85	No	24.54	87.4	No	No	142	120	131	0.607363	1.16	No	No	No	4.697	4.888
54207	Male	62	Other Hispanic	8135.5	8401.91	2	82	No	36.62	123	Yes	Yes	101	107	104	-0.142858	1.27	No	No	Yes	0.914	1.603
54227	Female	60	Non-Hispanic White	62510.5	61835.3	2	86	Yes	24.07	86.5	Yes	No	20	47	33.5	0.0247404	1.45	No	No	Yes	1.535	1.965
54232	Female	80	Non-Hispanic White	32202.9	34225.3	1	76	No	26.88	96.5	Yes	No	71	67	69	-0.177468	1.58	No	No	No	1.05	1.758
54236	Female	60	Mexican American	8526.03	8499.2	2	77	Yes	33.02	93.8	Yes	Yes	149	95	122	-0.422038	1.76	No	No	No	0.666	2.017
54239	Male	70	Other Hispanic	12752	13280.7	2	82	Yes	33.38	124.2	Yes	No	101	87	94	-0.0808589	0.83	No	No	Yes	0.689	1.448
54245	Male	65	Non-Hispanic Black	9254.22	9201.68	1	78	Yes	30.81	109.7	No	No	94	188	141	-0.181554	1.32	No	No	No	0.869	2.87
54256	Female	49	Non-Hispanic White	75341.3	75240	1	77	Yes	36.23	112	Yes	No	329	161	245	0.196689	1.4	No	No	No	2.202	2.302
54259	Male	80	Non-Hispanic White	24968.4	25764.9	2	75	No	29.13	110.8	Yes	Yes	346	252	299	0.0567611	1.06	No	No	No	1.208	2.302
54262	Female	58	Mexican American	12701.7	13556.3	1	81	Yes	33.22	101.6	No	No	68	2	35	0.222823	0.98	No	No	Yes	1.637	4.37
54273	Male	70	Non-Hispanic White	12030.6	12652.9	2	82	No	37.59	132	Yes	Borderline	302	288	295	1.85327	0.67	Yes	No	Yes	47.791	3.439
54290	Female	43	Non-Hispanic Black	25579.6	26102.7	1	78	No	36.54	106.9	Yes	No	39	0	19.5	-0.0469457	1.22	No	No	Yes	1.095	3.827
54296	Male	80	Non-Hispanic White	24968.4	25944.4	2	75	Yes	31.7	111.9	Yes	Yes	13	145	79	0.368779	0.85	No	No	Yes	1.987	2.043
54305	Female	50	Non-Hispanic Black	20742.6	21842.2	1	84	Yes	33.5	104.2	Yes	Borderline	0	132	66	-0.204985	1.81	No	No	Yes	1.129	3.776
54306	Male	39	Mexican American	30891	32878.2	2	81	No	43.73	127.3	Yes	No	7	29	18	0.058426	0.75	No	No	No	0.858	2.534
54319	Male	43	Non-Hispanic White	19914	20202.9	1	76	Yes	34.85	118	Yes	No	349	544	446.5	0.634045	0.7	Yes	Yes	Yes	3.014	4.319
54323	Female	80	Non-Hispanic Black	15465.9	15543.8	2	77	No	27.57	99.1	Yes	No	101	98	99.5	-0.780842	2.59	No	No	No	0.429	1.655
54324	Male	50	Other Hispanic	14982.7	15296.6	2	82	Yes	33.4	116.2	Yes	Yes	101	142	121.5	0.326101	1.22	No	No	Yes	2.585	3.284
54325	Female	65	Mexican American	6017.79	6323.3	1	88	No	28.77	99.5	Yes	Yes	0	51	25.5	0.349457	1.03	No	No	No	2.303	4.215
54348	Male	80	Non-Hispanic White	18263.6	18846.2	1	80	Yes	26.68	99.5	Yes	No	114	189	151.5	0.382467	0.88	No	No	Yes	2.123	3.569
54351	Female	80	Non-Hispanic White	33429.8	35529.2	2	79	No	22.76	94.2	Yes	No	188	150	169	-0.126811	1.86	No	No	No	1.389	3.957
54354	Male	60	Non-Hispanic White	69626.7	70005.8	2	80	Yes	30.92	105	Yes	No	302	178	240	0.340292	0.65	No	No	Yes	1.423	1.577
54356	Female	55	Non-Hispanic Black	29022.5	30561.1	2	83	No	25.53	91.1	Yes	No	0	59	29.5	-0.553103	2.38	No	No	No	0.666	2.896
54358	Female	62	Non-Hispanic Black	12678.8	12727.8	2	84	Yes	40.09	105.6	Yes	Borderline	100	142	121	-0.468277	2.09	No	No	Yes	0.711	4.5
54367	Female	45	Non-Hispanic White	17798.6	18096.8	2	85	No	38.92	113.7	Yes	No	0	0	0	0.0471023	1.58	No	Yes	No	1.761	4.344
54375	Male	76	Non-Hispanic White	31795	32338.1	1	76	Yes	32.15	128.3	Yes	No	3	4	3.5	0.08167	1.45	No	No	Yes	1.75	2.353
54378	Female	65	Non-Hispanic White	67764.5	67032.6	2	85	Yes	27.62	99	Yes	No	355	189	272	-0.334294	2.17	No	No	Yes	1.005	3.336
54381	Female	37	Non-Hispanic White	18321.9	18680.4	2	75	No	28.89	96.5	No	No	686	401	543.5	0.735112	0.59	No	No	Yes	3.206	2.353
54392	Female	64	Non-Hispanic Black	20723.8	20803.9	2	80	No	33.68	119	Yes	Yes	244	294	269	0.187157	1.24	No	No	Yes	1.908	2.689
54397	Female	52	Non-Hispanic Black	24464.3	24964.6	2	82	No	27.17	111.2	Yes	Yes	101	189	145	-0.424043	1.5	No	No	Yes	0.565	2.56
54399	Female	47	Mexican American	16408.5	16676	1	85	No	31.12	105.1	No	No	0	11	5.5	0.195085	0.85	No	No	No	1.332	3.31
54413	Male	80	Non-Hispanic White	12889.1	13392.9	2	78	Yes	25.31	103.4	Yes	No	10	13	11.5	0.198657	0.8	No	No	Yes	1.264	1.733
54423	Female	67	Mexican American	7050.96	6792.43	1	75	No	24.96	92.6	Yes	Yes	5	3	4	-0.345127	1.45	No	No	No	0.655	1.81
54439	Male	63	Mexican American	6371.79	6580.45	1	87	Yes	27.69	106.5	Yes	Yes	3	3	3	-0.0308699	1.37	No	No	No	1.276	2.689
54440	Male	51	Other Hispanic	14982.7	15497.2	2	82	Yes	35.34	111.5	No	No	228	754	491	0.280523	1.16	No	Yes	No	2.213	4.629
54443	Female	47	Non-Hispanic White	77784.8	79088.2	1	77	Yes	28.82	94.7	Yes	No	470	408	439	-0.288796	1.47	No	No	No	0.756	3.051
54461	Female	72	Non-Hispanic White	36056.5	36218.1	1	77	Yes	65.19	163.9	Yes	Yes	3	0	1.5	0.142233	0.96	Yes	No	No	1.332	3.62
54463	Female	68	Non-Hispanic White	62085.9	61415.3	1	76	No	32.36	102.7	No	No	0	0	0	0.408759	1.11	No	No	No	2.845	2.974
54467	Female	67	Mexican American	8526.03	8499.2	1	75	No	23.35	89.6	Yes	Yes	308	690	499	0.333585	0.88	No	No	Yes	1.897	4.732
54470	Male	67	Non-Hispanic Black	10581	11090.4	1	81	Yes	36.94	128.3	Yes	No	373	192	282.5	0.167915	1.68	No	No	Yes	2.473	1.034
54478	Male	43	Non-Hispanic Black	27068.9	26922.6	2	80	Yes	43.29	139	Yes	No	0	0	0	0.390135	1.37	No	Yes	Yes	3.364	2.457
54479	Female	28	Non-Hispanic Black	34192.3	34617.1	2	78	Yes	38.57	113.6	Yes	No	4	0	2	-0.110489	1.34	No	No	Yes	1.039	1.241
54487	Male	45	Non-Hispanic White	71450.2	72486.8	1	85	Yes	33.36	110	Yes	No	191	284	237.5	0.230842	0.65	No	No	No	1.106	2.586
54491	Male	63	Non-Hispanic White	63539.5	63106	1	81	Yes	58.18	168.7	No	No	316	316	316	-0.0708155	1.09	No	No	No	0.926	3.181
54509	Male	60	Non-Hispanic White	63430.5	62997.7	2	78	No	41.11	134.1	Yes	Yes	86	87	86.5	0.851084	0.7	No	No	Yes	4.968	4.862
54533	Male	68	Non-Hispanic White	73323.9	74236.9	1	83	Yes	45.72	137.6	Yes	No	126	95	110.5	1.02524	0.62	No	No	No	6.571	3.439
54540	Male	47	Other Hispanic	19584.7	19842	1	86	Yes	56.21	167	Yes	Yes	144	433	288.5	0.288235	0.93	No	No	No	1.806	2.819
54551	Male	47	Mexican American	23408	24916.2	1	87	Yes	41.63	123	Yes	Yes	1480	310	895	0.331738	1.01	No	No	No	2.168	2.483
54566	Female	67	Non-Hispanic White	64451.2	64992.3	2	81	Yes	21.67	90.4	Yes	No	236	80	158	0.0525741	1.22	No	No	Yes	1.377	3.465
54570	Female	72	Non-Hispanic Black	16441.8	16322.9	1	82	No	22.29	81	Yes	No	130	71	100.5	-0.216819	1.86	No	No	Yes	1.129	4.034
54583	Female	64	Non-Hispanic White	59171.2	58532	1	80	Yes	40	125	Yes	No	44	66	55	0.165035	1.22	No	No	No	1.784	2.845
54587	Female	37	Non-Hispanic White	56466.7	59274.6	2	86	Yes	33.97	101	Yes	No	10	52	31	-0.160225	1.29	No	No	Yes	0.892	2.715
54607	Male	70	Mexican American	12037.7	12115.2	1	75	Yes	34.32	108	Yes	Borderline	205	243	224	-0.0939742	1.29	No	No	Yes	1.039	3.62
54613	Male	54	Non-Hispanic White	17328.5	17971.7	1	80	Yes	29.65	106	Yes	No	5	0	2.5	-0.26074	2.51	Yes	No	No	1.377	4.448
54616	Female	53	Other Hispanic	14309.2	14954.2	2	78	No	36.11	107.6	Yes	No	121	190	155.5	0.315927	0.96	No	No	No	1.987	3.724
54620	Female	75	Non-Hispanic White	18378.2	18888.8	1	80	Yes	31.45	104.8	Yes	No	125	107	116	0.0836817	1.76	No	No	Yes	2.134	1.345
54622	Female	70	Non-Hispanic White	36390.4	37401.3	1	76	Yes	53.78	139.3	Yes	No	0	0	0	-0.355485	2.97	Yes	No	Yes	1.31	1.577
54623	Female	80	Non-Hispanic White	33556.4	37135.6	2	77	No	33.7	107.8	Yes	No	10	14	12	-0.137917	1.97	No	No	Yes	1.434	3.646
54628	Female	75	Non-Hispanic White	35690.6	35983.7	1	85	Yes	25.41	89.2	Yes	No	285	190	237.5	-0.327113	1.99	No	No	No	0.937	3.129
54629	Male	70	Non-Hispanic White	8950.33	9040.21	1	77	Yes	24.61	94.2	Yes	No	84	70	77	-0.527574	2.17	No	No	Yes	0.644	2.948
54631	Male	64	Mexican American	7272.07	7327.84	1	82	Yes	26.75	95.5	Yes	Yes	279	146	212.5	0.152064	1.09	No	No	No	1.547	3.543
54632	Female	49	Non-Hispanic White	17798.6	17774.6	2	85	No	31.93	111.7	No	No	71	33	52	-0.292705	1.55	No	No	No	0.79	2.793
54633	Female	80	Non-Hispanic White	31907.4	34147.4	1	77	Yes	28.06	98.5	Yes	No	53	78	65.5	0.300831	1.09	Yes	No	Yes	2.179	2.974
54642	Male	68	Mexican American	8377.91	8652.26	1	75	Yes	25.71	95.7	Yes	No	15	2	8.5	-0.0345702	1.32	No	No	Yes	1.219	2.793
54645	Male	59	Non-Hispanic White	21836.8	22647.3	1	76	Yes	33.67	116.1	Yes	No	313	313	313	0.429039	1.11	No	No	No	2.981	3.051
54692	Male	47	Non-Hispanic White	80724.3	80126.8	1	77	Yes	27.37	103.2	Yes	No	31	44	37.5	0.477543	1.03	No	Yes	No	3.093	4.163
54698	Female	62	Mexican American	5033.76	5058.32	3	86	Yes	43.2	129.3	Yes	Yes	1497	209	853	0.0615961	1.47	No	No	Yes	1.694	4.267
54709	Male	79	Non-Hispanic White	33722.5	33645.6	2	76	Yes	28.44	105	Yes	No	7	568	287.5	0.200714	0.96	No	No	Yes	1.524	1.888
54719	Female	35	Non-Hispanic Black	20775.3	21275.2	1	84	No	28.39	99	No	No	0	0	0	0.0232121	1.53	No	No	No	1.614	3.181
54725	Male	62	Non-Hispanic White	66918.4	67282.7	2	79	Yes	31.69	107.6	Yes	Yes	463	403	433	1.32204	0.59	No	No	Yes	12.385	7.499
54730	Female	78	Non-Hispanic White	20452.6	21736.8	1	77	No	23.55	95.9	Yes	No	52	39	45.5	0.287693	1.24	No	No	No	2.405	2.612
54732	Female	36	Non-Hispanic White	22163.8	23007.1	2	83	Yes	48.28	131.5	Yes	No	98	362	230	-0.0905698	1.53	No	No	No	1.242	3.077
54738	Male	67	Non-Hispanic White	57793.1	57398.8	2	81	Yes	35.77	121.5	Yes	Yes	292	268	280	0.539961	0.85	Yes	No	Yes	2.947	1.164
54739	Male	62	Mexican American	9286.36	9357.58	1	75	Yes	43.3	138.5	Yes	Yes	215	554	384.5	0.0688516	0.78	Yes	No	Yes	0.914	3.414
54744	Male	70	Non-Hispanic White	33722.5	33645.6	2	76	Yes	33.34	124	Yes	Yes	195	210	202.5	0.548545	0.91	No	No	Yes	3.218	4.888
54757	Female	63	Mexican American	8526.03	8780.85	1	75	No	30.94	99.3	Yes	Yes	150	204	177	-0.104535	1.58	No	No	Yes	1.242	2.276
54760	Male	75	Non-Hispanic White	8859.5	8948.47	1	85	No	36.8	121.4	Yes	No	101	95	98	0.181281	1.22	No	No	Yes	1.852	3.207
54769	Male	64	Non-Hispanic White	18769.8	18572.7	2	76	Yes	32.23	115	Yes	Yes	47	0	23.5	0.478025	0.8	No	No	Yes	2.405	1.164
54771	Female	65	Other Hispanic	7469.39	7445.89	2	82	Yes	32.83	121.5	Yes	Yes	71	47	59	-0.0696856	1.14	No	No	Yes	0.971	1.552
54776	Male	80	Non-Hispanic Black	11983.6	12868.4	2	81	Yes	23.62	91.5	Yes	No	67	3	35	-0.446039	1.86	No	No	No	0.666	1.681
54780	Male	72	Other Race - Including Multi-Racial	31183.5	31112.4	1	85	Yes	22.72	90.3	Yes	Borderline	0	59	29.5	-0.606933	2.33	No	No	Yes	0.576	3.026
54788	Male	70	Non-Hispanic White	11769.7	11970.7	2	75	No	28.54	115.5	Yes	Yes	460	474	467	0.361906	1.06	No	No	Yes	2.439	2.793
54803	Male	63	Non-Hispanic White	51725.4	56375.4	1	88	Yes	33.2	114.3	Yes	Yes	89	129	109	0.164703	0.85	No	Yes	No	1.242	2.069
54810	Female	63	Mexican American	4997.01	5302.2	1	88	Yes	28.1	100.3	Yes	Yes	40	50	45	-0.0171454	1.55	No	No	Yes	1.49	2.25
54813	Male	66	Other Race - Including Multi-Racial	19447.6	19243.4	2	87	No	24.2	96	Yes	No	0	67	33.5	0.199422	1.22	No	No	No	1.931	4.784
54822	Male	73	Non-Hispanic White	11693.8	12298.7	2	83	No	35.24	123.4	Yes	Yes	38	142	90	0.370153	0.91	Yes	No	Yes	2.134	4.112
54832	Female	28	Mexican American	18836.2	19227.6	1	85	Yes	30.19	95.7	No	No	33	145	89	-0.116613	1.24	No	No	Yes	0.948	3.388
54861	Female	63	Non-Hispanic White	55155.4	54357.7	2	76	Yes	37.82	113.5	Yes	Yes	166	319	242.5	0.31399	1.37	Yes	No	Yes	2.823	2.457
54862	Male	58	Non-Hispanic White	24217.1	24081.7	2	83	Yes	26.58	104.8	Yes	No	382	8	195	0.344804	1.24	No	No	Yes	2.743	4.888
54863	Male	80	Non-Hispanic White	20460.6	21984.6	1	86	Yes	28.06	103.5	Yes	Yes	194	229	211.5	-0.302097	1.63	Yes	No	Yes	0.813	2.793
54866	Male	67	Other Race - Including Multi-Racial	68230.9	68602.4	1	83	Yes	31.6	111.5	Yes	Yes	0	2	1	0.150933	1.22	No	No	Yes	1.727	1.965
54873	Female	73	Non-Hispanic Black	15407.5	16124.2	2	81	No	27.78	97.5	Yes	No	37	28	32.5	-0.228541	1.09	No	No	No	0.644	1.112
54874	Male	73	Mexican American	8932.39	9611	1	81	Yes	22.02	89.7	Yes	Yes	188	127	157.5	-0.0949163	1.63	No	No	Yes	1.31	1.94
54887	Male	39	Non-Hispanic White	21395.6	21306.8	2	82	Yes	24.24	92.6	No	No	386	330	358	0.404881	0.72	No	No	Yes	1.829	2.198
54891	Male	64	Non-Hispanic Black	10581	10650.8	1	81	Yes	32.09	105.9	Yes	No	0	55	27.5	-0.147547	1.84	Yes	No	No	1.31	2.121
54908	Female	62	Non-Hispanic Black	18856.3	19061	1	79	Yes	28.01	106.4	Yes	No	2	3	2.5	0.393844	0.98	No	No	Yes	2.427	3.284
54916	Female	66	Non-Hispanic White	20830.9	20605.9	1	77	Yes	42.1	125.7	Yes	No	43	101	72	-0.174388	1.4	Yes	No	Yes	0.937	3.569
54923	Male	60	Mexican American	6438.29	6649.12	1	85	Yes	44.73	140.7	Yes	No	453	201	327	0.412632	0.93	No	No	Yes	2.405	3.931
54927	Female	71	Non-Hispanic White	37776.8	38087.1	2	81	No	34.17	113.2	Yes	No	193	125	159	0.237259	1.34	No	No	No	2.314	4.836
54935	Male	60	Non-Hispanic White	50808.8	51085.4	1	85	Yes	25.1	102	Yes	No	296	348	322	0.915736	0.88	No	No	Yes	7.248	4.888
54943	Male	65	Other Hispanic	8135.5	8401.91	2	82	Yes	25.3	88.9	Yes	Yes	166	128	147	-0.231963	1.81	No	No	Yes	1.061	3.776
54956	Female	25	Non-Hispanic White	87365.3	87428.3	2	83	Yes	44.19	131.2	Yes	No	51	182	116.5	-0.135673	1.42	No	No	Yes	1.039	3.129
54957	Male	73	Non-Hispanic White	31795	32114.3	1	76	Yes	29.07	107.4	Yes	No	214	210	212	0.0440168	1.5	No	No	No	1.66	2.121
54958	Female	70	Other Race - Including Multi-Racial	39718.8	39896.8	2	85	Yes	35.56	120.5	Yes	Yes	168	251	209.5	0.0147111	1.19	No	No	Yes	1.231	2.043
54972	Male	80	Other Race - Including Multi-Racial	19133.8	21402.5	1	88	Yes	39.84	123.2	Yes	No	202	127	164.5	-0.132064	1.27	Yes	No	Yes	0.937	2.612
54974	Male	80	Non-Hispanic White	21842.2	22695.9	2	76	Yes	27.59	106.8	Yes	No	162	126	144	0.257483	0.98	No	No	Yes	1.773	3.517
54978	Female	80	Non-Hispanic Black	11271.7	12279.9	2	88	No	43.41	134.6	Yes	Yes	32	130	81	-0.59176	1.5	No	No	Yes	0.384	4.474
54983	Male	80	Non-Hispanic White	21228.7	22809.9	1	82	Yes	23.84	97.5	Yes	No	294	218	256	-0.0147233	1.11	Yes	No	Yes	1.073	2.043
54993	Female	70	Mexican American	13788.7	15553.1	1	75	No	26.91	94	Yes	No	143	236	189.5	0.367489	1.4	No	No	No	3.263	4.163
55000	Female	52	Mexican American	17473.1	17939.9	1	81	Yes	30.94	105.5	Yes	Yes	98	96	97	0.45492	1.01	No	No	Yes	2.879	3.181
55012	Female	41	Non-Hispanic White	14529.3	14509.8	1	88	No	38.38	116.1	No	Yes	355	359	357	-0.101638	1.27	No	No	No	1.005	4.034
55018	Male	67	Non-Hispanic White	60764.1	60349.5	2	85	Yes	23.61	91.9	Yes	No	5	8	6.5	-0.12461	1.76	No	No	No	1.321	2.793
55019	Male	65	Mexican American	9286.36	9357.58	1	75	Yes	36.18	127.9	Yes	Yes	308	473	390.5	0.529823	0.85	No	No	Yes	2.879	2.922
55023	Male	33	Non-Hispanic White	65082.9	65701.3	2	75	No	48.22	139.8	Yes	No	654	513	583.5	0.542797	0.88	No	No	No	3.071	2.56
55033	Female	78	Non-Hispanic White	36607.8	36908.5	2	84	Yes	32.24	116.5	Yes	Yes	110	5	57.5	-0.248272	0.96	No	No	Yes	0.542	1.526
55038	Female	53	Non-Hispanic Black	20742.6	21842.2	1	84	No	26.66	89.6	Yes	No	0	2	1	-0.248208	1.5	No	No	Yes	0.847	1.94
55042	Male	47	Non-Hispanic White	20457.8	20754.6	1	77	Yes	39.43	135.3	No	No	150	506	328	0.1503	1.11	No	No	No	1.569	2.689
55046	Female	80	Non-Hispanic White	35673.8	38178.2	1	82	Yes	29.68	96	Yes	No	101	184	142.5	0.140606	1.47	No	No	No	2.032	5.094
55047	Female	64	Non-Hispanic White	82687.1	83381.2	2	82	No	40.76	128.5	No	Yes	1258	501	879.5	-0.0987386	1.19	No	No	Yes	0.948	2.043
55057	Female	71	Non-Hispanic Black	13684.4	14320.9	1	77	Yes	30.8	105.4	Yes	Yes	24	3	13.5	-0.399827	1.73	Yes	No	No	0.689	3.026
55067	Female	61	Mexican American	8526.03	8213.41	1	75	No	27.8	98.9	Yes	Yes	31	39	35	-0.00916677	1.58	No	No	No	1.547	2.017
55069	Male	76	Non-Hispanic White	27373.9	27648.8	1	84	Yes	27.53	105.1	Yes	Yes	563	247	405	0.253713	1.24	Yes	No	Yes	2.224	2.534
55073	Female	52	Other Race - Including Multi-Racial	22257.7	21900.5	1	76	Yes	37.39	116.8	Yes	Yes	161	231	196	-0.295672	1.45	No	No	Yes	0.734	2.586
55107	Male	80	Mexican American	10360	11147.1	2	86	Yes	22.1	87.9	Yes	No	0	41	20.5	-0.214296	2.09	Yes	No	Yes	1.276	2.922
55115	Female	36	Non-Hispanic Black	35236.6	36796	2	78	Yes	35.88	109.2	No	No	54	39	46.5	0.175518	1.01	No	No	No	1.513	4.06
55120	Male	55	Non-Hispanic Black	24699.8	24653.4	2	82	Yes	27.02	93.6	Yes	Borderline	0	76	38	0.059265	1.32	No	No	No	1.513	2.121
55152	Female	80	Non-Hispanic White	36061.2	38592.9	2	77	Yes	29.5	97.8	Yes	No	5	4	4.5	-0.0318666	1.47	No	No	No	1.366	3.077
55158	Female	61	Non-Hispanic White	75274.8	75906.6	2	75	Yes	36.35	119.3	Yes	Borderline	239	243	241	-0.187087	1.06	No	No	No	0.689	1.655
55168	Female	68	Other Hispanic	5500.56	5483.25	1	85	No	31.71	106.4	Yes	No	0	2	1	-0.416053	1.53	No	No	No	0.587	3.75
55170	Female	55	Other Race - Including Multi-Racial	22553.1	24217	2	84	No	38.5	103.7	Yes	No	2	2	2	-0.368238	1.66	No	No	No	0.711	2.224
55174	Female	70	Non-Hispanic Black	12396	12306.4	3	86	Yes	36.13	112.7	Yes	Yes	1	15	8	0.0883422	1.29	No	No	Yes	1.581	3.233
55176	Female	58	Non-Hispanic White	22653.7	22290.2	1	82	Yes	37.95	122.2	Yes	No	409	107	258	0.114677	0.91	Yes	No	Yes	1.185	3.931
55179	Female	80	Non-Hispanic White	34155.1	35857.1	2	76	Yes	24.24	86.5	Yes	No	4	0	2	0.228759	1.06	No	No	No	1.795	2.172
55194	Female	75	Non-Hispanic White	38596.5	38913.5	2	76	No	42.75	108.9	Yes	No	414	262	338	-0.0920755	1.34	Yes	No	No	1.084	1.836
55202	Female	69	Non-Hispanic White	62085.9	61415.3	1	76	Yes	32.17	117.2	Yes	No	5	4	4.5	0.0232187	1.22	Yes	No	No	1.287	3.077
55208	Male	48	Mexican American	16343.2	17396.2	1	88	Yes	22.71	91.8	No	Yes	0	0	0	0.551083	0.93	No	No	No	3.308	4.5
55212	Male	72	Non-Hispanic White	30302.3	30233.2	1	80	No	28.4	104.9	Yes	No	258	262	260	0.31859	1.03	No	No	No	2.145	2.379
55223	Female	49	Non-Hispanic White	20920.1	20891.9	2	83	Yes	28.68	100	Yes	Yes	441	474	457.5	0.367918	1.06	No	No	Yes	2.473	3.905
55240	Female	60	Other Hispanic	8526.03	8780.85	1	75	No	24.3	96.2	Yes	Yes	47	38	42.5	-0.225726	1.5	No	No	No	0.892	4.707
55241	Male	51	Non-Hispanic Black	20544.8	21078	1	82	No	32.4	109.3	Yes	No	323	80	201.5	0.279942	0.96	Yes	No	No	1.829	2.405
55256	Male	57	Non-Hispanic White	72901.9	75607.8	1	84	No	33.55	118.1	Yes	No	322	523	422.5	0.0413927	1.16	No	No	Yes	1.276	2.534
55259	Female	77	Non-Hispanic White	19878.1	21126.3	1	82	No	34.51	104.7	Yes	No	86	138	112	-0.100074	1.55	No	No	No	1.231	2.922
55260	Male	48	Non-Hispanic Black	20561.7	20282.9	1	84	Yes	37.72	126.4	Yes	No	254	0	127	-0.0535663	1.06	No	No	Yes	0.937	3.336
55268	Male	68	Non-Hispanic White	59047.1	58644.2	2	76	Yes	37.28	127.5	Yes	Yes	469	379	424	0.419129	0.8	No	No	Yes	2.1	1.965
55272	Male	66	Other Race - Including Multi-Racial	49602.9	54062.1	2	88	No	44.41	133.4	Yes	Yes	138	95	116.5	-0.234327	1.53	No	No	No	0.892	2.172
55276	Male	66	Other Race - Including Multi-Racial	54601.4	55281.2	1	85	Yes	22.99	89.5	Yes	No	3	38	20.5	-0.0188269	1.32	No	No	No	1.264	2.974
55279	Female	58	Non-Hispanic Black	29285.9	31446.5	2	80	No	30.61	91.2	No	No	2	2	2	-0.678879	2.64	No	Yes	Yes	0.553	4.526
55281	Female	80	Non-Hispanic Black	12778.3	12842.6	1	84	No	26.74	88.3	Yes	No	90	66	78	-0.452421	1.76	No	No	Yes	0.621	1.784
55282	Male	56	Mexican American	12475	12903.4	2	87	Yes	28.31	102.5	Yes	Yes	51	27	39	1.04965	0.72	No	No	Yes	8.072	4.888
55292	Male	71	Non-Hispanic White	38549.2	38461.2	2	80	Yes	39.17	127.7	Yes	Yes	462	47	254.5	0.199764	1.19	No	No	No	1.885	4.396
55295	Male	53	Non-Hispanic White	99572.4	99015.5	2	77	Yes	36.34	123.2	Yes	No	43	86	64.5	0.551416	0.72	Yes	No	No	2.563	2.586
55298	Female	63	Non-Hispanic White	21023.9	21922.6	1	76	Yes	32.68	102.7	Yes	No	969	865	917	0.432862	0.75	No	No	Yes	2.032	3.233
55301	Female	80	Non-Hispanic White	28559.3	31605.5	1	80	Yes	22.75	81	Yes	Borderline	309	303	306	-0.171455	1.91	No	No	Yes	1.287	2.224
55303	Female	71	Non-Hispanic White	44120.8	45346.4	2	80	No	44.14	131.1	Yes	Yes	0	79	39.5	-0.0781606	1.19	No	No	No	0.994	2.379
55311	Female	55	Other Hispanic	12443.7	12503.8	1	77	No	31.98	103.8	Yes	Yes	11	33	22	0.03382	1.42	No	No	No	1.535	4.655
55313	Female	73	Non-Hispanic White	38596.5	38913.5	2	76	Yes	31.48	115.3	Yes	No	217	269	243	0.510457	1.22	No	No	No	3.952	2.87
55319	Female	73	Non-Hispanic White	45512	46452.6	2	80	No	27.22	92.6	Yes	No	54	126	90	0.180716	1.37	No	No	No	2.077	4.422
55324	Male	46	Non-Hispanic White	84515	85741.1	2	79	Yes	37.14	124.3	Yes	Yes	4	95	49.5	-0.165367	1.14	No	No	Yes	0.779	2.483
55326	Female	51	Mexican American	11212.8	11267	2	88	No	28.29	99.9	Yes	No	258	2	130	-0.0876497	1.45	No	No	No	1.185	4.396
55332	Female	74	Non-Hispanic White	18378.2	18529.2	1	80	Yes	41.41	127.2	Yes	Yes	292	77	184.5	0.521828	0.91	No	No	No	3.026	3.776
55342	Female	61	Non-Hispanic White	63057.6	65753.1	2	85	Yes	24.76	85.9	Yes	No	258	280	269	-0.481432	2.43	No	No	Yes	0.802	2.922
55367	Male	72	Non-Hispanic White	33709.7	34048.2	2	78	Yes	29.12	94.2	Yes	No	142	118	130	-0.282846	1.45	No	No	No	0.756	2.353
55377	Female	80	Non-Hispanic White	34100	36241.5	1	79	No	28.36	95.3	Yes	No	5	5	5	-0.322727	1.97	No	No	No	0.937	2.845
55392	Female	75	Non-Hispanic White	24608.4	25292	1	87	Yes	35.16	110.5	No	No	62	0	31	0.296737	1.22	Yes	No	Yes	2.416	3.931
55395	Female	73	Non-Hispanic White	38596.5	39668.6	2	76	No	31.25	86.4	Yes	Yes	5	8	6.5	-0.307247	1.97	No	No	No	0.971	1.914
55398	Female	47	Non-Hispanic White	73338.8	73240.2	2	84	Yes	25.08	92.1	Yes	No	292	432	362	0.136496	1.27	No	No	Yes	1.739	2.948
55423	Male	67	Mexican American	5101.83	5268.9	3	86	Yes	45.95	140	Yes	No	284	221	252.5	0.12165	1.16	No	No	Yes	1.535	3.439
55426	Male	76	Non-Hispanic White	10279.4	10811.1	1	79	No	31.44	114	Yes	No	105	193	149	0.018791	1.47	No	No	No	1.535	2.638
55427	Female	74	Other Hispanic	12079.9	13964.7	2	82	Yes	32.51	88.5	Yes	No	143	504	323.5	-0.286621	1.66	No	No	Yes	0.858	2.457
55432	Female	61	Non-Hispanic White	64000.3	66736.1	1	82	Yes	27.95	101.5	Yes	No	190	29	109.5	0.798906	1.27	No	No	No	7.993	2.276
55458	Male	22	Non-Hispanic White	29625.8	30811.2	2	77	No	26.95	92.8	No	No	173	134	153.5	0.15565	1.16	No	Yes	No	1.66	4.707
55466	Male	68	Non-Hispanic White	21456.3	21573.1	2	80	Yes	31.08	120.4	Yes	No	130	95	112.5	0.0774208	1.03	No	No	Yes	1.231	3.207
55473	Male	54	Non-Hispanic White	97552.1	101173	1	77	Yes	40.12	126.5	Yes	No	1053	284	668.5	0.385046	0.67	No	No	No	1.626	2.974
55483	Female	56	Non-Hispanic Black	28869.7	31353.9	1	87	No	33.01	114.4	Yes	No	0	38	19	-0.035378	1.47	No	No	No	1.355	3.543
55484	Female	59	Non-Hispanic White	76378.7	76515.3	1	88	Yes	35.78	119.5	Yes	No	6	5	5.5	-0.27205	1.71	No	No	No	0.914	1.629
55488	Female	80	Non-Hispanic White	29338	32467.2	1	83	Yes	31.13	98.2	Yes	Yes	0	47	23.5	-0.165538	1.24	No	No	No	0.847	2.405
55495	Male	47	Non-Hispanic White	83342.4	84551.4	2	76	Yes	26.91	91	Yes	No	238	280	259	-0.0511098	1.27	No	No	Yes	1.129	3.362
55496	Male	80	Non-Hispanic White	23434.7	24350.7	1	79	Yes	33.88	118	Yes	No	145	4	74.5	-0.218443	1.27	No	No	No	0.768	1.552
55497	Female	71	Non-Hispanic White	40750.4	41085.2	2	77	No	36.67	126.5	Yes	No	46	52	49	0.133264	0.93	Yes	No	No	1.264	4.189
55511	Female	73	Other Hispanic	10797.8	12482.6	1	82	No	28.6	99.6	Yes	Yes	142	574	358	0.369806	1.32	No	No	No	3.093	1.862
55512	Female	80	Non-Hispanic White	33429.8	35095.7	2	81	Yes	30.59	100.3	Yes	No	244	231	237.5	-0.0091327	1.73	No	No	Yes	1.694	2.793
55515	Male	36	Non-Hispanic White	80100.5	83194.2	1	83	Yes	32.95	111.6	Yes	No	209	214	211.5	0.131165	1.16	No	No	Yes	1.569	5.017
55520	Female	61	Mexican American	6878.79	6912.35	1	81	Yes	38.83	118.2	Yes	Yes	12	50	31	-0.145277	1.53	No	No	Yes	1.095	1.241
55526	Male	69	Non-Hispanic White	21689.1	21807.2	1	83	Yes	25.6	104.6	Yes	No	5	179	92	0.124221	1.06	No	No	No	1.411	4.086
55527	Male	78	Non-Hispanic White	10296	10399.4	2	76	Yes	32.09	115.7	Yes	No	156	6	81	0.500793	0.72	No	No	Yes	2.281	1.888
55532	Male	36	Other Hispanic	19552.1	20193.6	2	86	Yes	30.86	103.5	No	No	0	47	23.5	0.426477	0.96	No	Yes	Yes	2.563	3.595
55544	Female	80	Non-Hispanic White	31907.4	34147.4	1	77	No	26.95	100.9	Yes	No	36	119	77.5	0.217133	1.5	No	No	No	2.473	4.06
55548	Female	80	Non-Hispanic White	39043.8	40989.4	2	75	No	20.81	87.5	Yes	Borderline	117	205	161	-0.360643	1.84	No	No	Yes	0.802	3.517
55552	Male	80	Non-Hispanic White	21378.3	21791.1	2	81	Yes	29.8	111.6	Yes	No	0	0	0	-0.0402893	1.14	No	No	Yes	1.039	3.931
55553	Female	46	Mexican American	16194.2	16626.9	1	78	Yes	38.4	115.8	Yes	Yes	0	3	1.5	0.0134676	1.27	No	No	No	1.31	1.603
55555	Male	58	Non-Hispanic Black	17672.9	18488	1	78	No	35.86	116.3	Yes	Yes	44	1	22.5	-0.115215	1.06	No	No	No	0.813	1.758
55562	Female	55	Mexican American	18907.8	19760.1	1	75	No	35.98	102.8	Yes	No	37	60	48.5	-0.166514	2.22	No	No	No	1.513	3.698
55563	Male	61	Non-Hispanic Black	9326.2	9387.79	2	84	Yes	31.93	103.2	Yes	No	204	142	173	0.111667	1.03	No	Yes	Yes	1.332	2.017
55572	Female	80	Non-Hispanic White	29794.6	31886.3	1	84	Yes	25.48	102.6	Yes	Yes	31	64	47.5	-0.113542	1.73	No	No	Yes	1.332	2.198
55578	Male	80	Non-Hispanic White	18794.7	20194.7	1	85	Yes	16.19	65.4	No	No	0	0	0	-0.259065	2.07	No	No	Yes	1.14	1.862
55580	Female	60	Non-Hispanic White	22298.4	23251.6	2	76	Yes	66.96	156.1	Yes	No	0	1	0.5	-0.166867	1.84	No	No	No	1.253	2.302
55592	Male	75	Non-Hispanic White	10296	10828.6	2	76	Yes	23.85	98.5	Yes	Yes	4	48	26	0.247894	1.55	No	No	Yes	2.743	3.181
55606	Female	32	Non-Hispanic White	59880	62158.4	1	86	No	31.64	111	Yes	No	6	0	3	0.58967	0.88	No	No	No	3.421	6
55643	Male	80	Non-Hispanic White	20593.7	22127.7	1	76	Yes	36.7	121.7	Yes	Yes	0	0	0	-0.244665	1.27	No	No	Yes	0.723	1.914
55649	Female	80	Other Hispanic	11124.7	12548.2	1	81	No	31.92	108.3	No	Borderline	113	95	104	-0.480977	1.81	No	No	No	0.598	1.526
55662	Male	65	Non-Hispanic White	55161.2	54784.8	1	77	Yes	35.37	120.3	Yes	No	398	347	372.5	-0.0979971	1.5	No	No	Yes	1.197	3.31
55664	Male	62	Non-Hispanic White	59047.1	58644.2	2	76	Yes	26.71	103.6	Yes	No	154	134	144	-0.253755	1.6	No	No	Yes	0.892	2.819
55672	Female	39	Mexican American	33377.3	33743	1	75	Yes	20.1	71	No	No	336	289	312.5	-0.188872	1.5	No	No	Yes	0.971	2.948
55673	Male	80	Mexican American	11307.5	12166.6	2	87	Yes	21.58	90.3	Yes	No	2	77	39.5	-0.747231	2.9	No	No	No	0.519	3.75
55685	Male	60	Non-Hispanic White	57793.1	57398.8	2	81	Yes	38.66	125.7	Yes	No	267	149	208	-0.0722324	1.24	No	No	No	1.05	2.25
55687	Female	60	Non-Hispanic White	66289.1	65573.1	1	86	Yes	29.37	101.6	Yes	Yes	8	100	54	-0.0863753	1.68	No	No	No	1.377	3.75
55701	Female	74	Non-Hispanic White	40312.6	41432.4	1	82	No	44.13	132.5	Yes	Yes	0	0	0	0.671899	0.93	No	No	No	4.369	4.888
55725	Female	75	Non-Hispanic Black	15407.5	15296.2	2	81	No	28.47	84.8	Yes	No	147	142	144.5	-0.324889	2.17	No	No	Yes	1.027	2.069
55734	Male	38	Non-Hispanic White	78196.1	79590.4	2	78	Yes	35.02	115.7	No	No	286	278	282	0.355909	0.98	No	Yes	No	2.224	3.103
55736	Male	79	Non-Hispanic White	10296	10471.9	2	75	Yes	26.05	109.2	Yes	No	5	5	5	-0.0164681	1.29	Yes	No	Yes	1.242	2.276
55743	Female	37	Non-Hispanic White	13046.9	13543.4	1	80	Yes	35.21	123.9	No	No	87	49	68	-0.105915	1.34	No	No	Yes	1.05	1.009
55750	Female	54	Non-Hispanic White	78599.2	79625.6	1	84	Yes	27.87	91.7	Yes	No	221	308	264.5	0.210736	1.14	No	Yes	Yes	1.852	3.077
55755	Female	44	Non-Hispanic Black	25579.6	26935.7	1	78	Yes	33.3	100.6	No	No	41	43	42	-0.488953	1.6	No	No	Yes	0.519	2.379
55757	Female	30	Other Hispanic	21437.8	21861.6	2	82	No	71.3	163.5	Yes	No	39	0	19.5	-0.421805	1.73	No	No	No	0.655	1.914
55759	Female	80	Mexican American	15042.2	16831.5	1	75	Yes	31.83	94.6	Yes	Yes	246	1	123.5	0.198283	1.03	No	No	Yes	1.626	2.405
55763	Female	77	Other Hispanic	8230.86	9284.1	1	78	No	26.3	87.3	Yes	No	83	128	105.5	0.313459	1.24	No	No	No	2.552	4.008
55768	Male	48	Other Hispanic	17322.2	18504.1	1	78	No	33.9	113.3	Yes	Yes	332	568	450	1.23258	0.91	No	No	No	15.546	4.862
55772	Female	74	Non-Hispanic Black	10444.8	10930.6	1	84	No	29.87	101.3	Yes	No	31	43	37	0.160004	1.32	No	No	Yes	1.908	2.612
55779	Female	59	Mexican American	8558.68	8600.02	2	88	No	27.91	101.3	Yes	No	2	3	2.5	0.0153916	1.58	No	No	No	1.637	2.664
55780	Female	61	Non-Hispanic White	25489.9	25703.9	2	75	Yes	31.15	104.9	Yes	No	129	109	119	0.638113	0.93	No	No	Yes	4.042	2.302
55785	Female	80	Non-Hispanic White	33429.8	35095.7	2	81	Yes	30.87	103.6	Yes	No	77	189	133	-0.248178	2.04	No	No	No	1.152	3.465
55796	Female	72	Non-Hispanic Black	18940.5	18803.6	1	87	Yes	29.26	91.5	Yes	No	142	146	144	-0.416423	1.68	No	No	No	0.644	1.991
55798	Female	80	Non-Hispanic White	34155.1	37798.2	1	77	Yes	26.66	100.4	Yes	Borderline	62	205	133.5	-0.00126678	1.03	No	No	No	1.027	3.026
55802	Female	55	Non-Hispanic Black	32645.3	35053.7	2	75	No	26.45	89.8	Yes	No	4	0	2	-0.0551884	1.5	No	No	No	1.321	3.62
55812	Male	72	Non-Hispanic White	33006.3	33337.8	2	81	Yes	28.03	99.9	Yes	No	80	91	85.5	-0.2164	1.32	No	No	Yes	0.802	1.758
55822	Female	54	Non-Hispanic White	29777.3	29299.5	2	75	No	21.39	86.2	Yes	No	142	5	73.5	-0.282434	1.6	No	No	Yes	0.835	2.431
55830	Female	67	Non-Hispanic Black	20723.8	20803.9	2	80	No	21.45	75.9	Yes	No	6	7	6.5	-0.62379	2.09	No	No	No	0.497	3.672
55840	Male	61	Non-Hispanic Black	10342.4	10410.7	2	81	Yes	30.24	108.3	Yes	No	364	186	275	0.725626	1.03	No	No	Yes	5.476	3.439
55844	Female	52	Non-Hispanic White	18942.5	18638.6	1	80	Yes	23.53	93.5	Yes	No	0	0	0	-0.840598	3.36	No	No	Yes	0.485	2.302
55849	Male	57	Non-Hispanic White	102928	106749	2	80	Yes	38.57	129	Yes	Yes	67	137	102	0.466677	1.01	No	No	Yes	2.958	2.845
55855	Female	58	Mexican American	12701.7	13041.1	1	75	No	32.17	97	Yes	Yes	68	209	138.5	0.223791	1.16	No	No	No	1.942	2.379
55868	Female	54	Other Race - Including Multi-Racial	26293.2	26636.5	2	78	Yes	25.32	92	Yes	No	142	142	142	0.408468	1.19	No	No	No	3.048	4.965
55875	Male	80	Non-Hispanic White	21842.2	22538.9	2	76	Yes	25.16	94.9	Yes	No	0	181	90.5	0.353628	0.8	Yes	No	Yes	1.806	4.034
55891	Male	61	Non-Hispanic Black	9217.77	9165.44	1	84	No	23.73	84.5	Yes	No	163	77	120	-0.0147233	1.53	No	No	No	1.479	4.758
55941	Female	70	Non-Hispanic Black	14819.2	16144.9	1	88	Yes	28.16	104.5	Yes	Yes	0	47	23.5	0.0274811	2.48	No	No	Yes	2.642	3
55942	Female	25	Non-Hispanic Black	26752	27402.2	2	84	Yes	47.59	135.3	Yes	No	514	469	491.5	-0.230201	1.4	No	No	No	0.824	2.948
55944	Male	80	Mexican American	10273.8	11278.5	2	88	Yes	30.42	108.6	Yes	Yes	125	308	216.5	-0.241744	1.34	No	No	No	0.768	2.095
55949	Female	78	Non-Hispanic White	36056.5	36352.6	1	77	No	26.88	100.2	Yes	No	57	304	180.5	0.0402738	1.06	No	No	Yes	1.163	1.733
55958	Female	45	Non-Hispanic White	21110	21081.6	2	80	No	35.28	111.2	Yes	No	306	206	256	0.129364	0.83	No	No	Yes	1.118	2.586
55965	Female	63	Non-Hispanic Black	17081.2	17147.3	1	82	Yes	25.63	94.5	Yes	Yes	0	0	0	0.0879688	1.06	No	No	No	1.298	4.112
55971	Male	80	Non-Hispanic White	25755.7	27674.1	2	80	Yes	28.76	104.3	Yes	No	404	118	261	0.12511	1.27	No	No	Yes	1.694	3.026
55973	Male	35	Non-Hispanic Black	23645.5	23902.9	1	80	Yes	41.31	131.7	No	No	0	0	0	-0.0781606	1.19	No	No	No	0.994	3.439
55993	Female	73	Non-Hispanic White	35690.6	35983.7	1	85	No	22.48	89.1	Yes	No	7	8	7.5	0.341307	1.24	No	No	No	2.721	3.362
55998	Female	80	Non-Hispanic White	26699.3	29419.8	1	88	No	22.4	85	Yes	No	3	156	79.5	-0.2771	1.73	No	No	No	0.914	2.172
56005	Male	60	Other Hispanic	5158.25	5156.3	1	78	Yes	36.88	125	Yes	Borderline	4	0	2	0.245008	0.88	No	No	Yes	1.547	5.017
56015	Female	39	Non-Hispanic White	21345.8	22158	2	81	Yes	22.84	82.9	Yes	No	283	564	423.5	-0.343402	1.42	No	No	Yes	0.644	3.181
56028	Male	52	Mexican American	19113.1	19364.2	1	75	Yes	32.16	110.3	Yes	Yes	40	48	44	0.396155	0.78	No	No	Yes	1.942	2.431
56029	Female	80	Non-Hispanic White	35388.6	37873	2	87	No	24.36	78.6	No	No	142	142	142	-0.649997	2.22	No	No	No	0.497	3.155
56031	Female	45	Non-Hispanic White	16282	16554.8	2	88	Yes	49.55	140.5	Yes	No	249	847	548	0.353736	0.93	No	No	Yes	2.1	3.465
56042	Female	71	Non-Hispanic White	40312.6	41432.4	1	82	No	17.77	67.6	Yes	No	506	607	556.5	-0.400782	2.3	No	No	Yes	0.914	2.25
56054	Male	48	Non-Hispanic Black	28574.2	28520.5	2	78	Yes	38.63	116.2	Yes	No	28	2	15	0.00668159	1.29	No	No	No	1.31	3.75
56060	Male	80	Non-Hispanic White	17877.3	19208.9	1	81	Yes	27.35	108.6	Yes	No	189	237	213	0.519265	0.7	No	No	Yes	2.314	2.121
56067	Male	80	Mexican American	12218.9	12725.5	1	87	Yes	31.28	121.3	Yes	No	402	190	296	0	1.14	No	No	No	1.14	3.439
56072	Male	74	Non-Hispanic Black	14943.8	15851.4	2	83	Yes	30.81	119.8	Yes	No	160	0	80	-0.164521	1.5	No	No	Yes	1.027	1.396
56079	Female	71	Non-Hispanic White	36390.4	36689.3	1	76	Yes	29.94	99.2	Yes	Yes	126	194	160	0.336988	1.06	No	No	Yes	2.303	2.87
56081	Female	31	Non-Hispanic White	19143.6	19518.2	1	77	Yes	26.85	86.8	No	No	49	27	38	-0.0574367	1.34	No	No	Yes	1.174	2.224
56082	Male	69	Mexican American	6667.28	6664.75	2	85	Yes	29.76	109.7	Yes	No	282	106	194	0.480426	0.96	No	No	Yes	2.902	3.569
56090	Female	61	Mexican American	6878.79	6912.35	1	75	No	25.78	91.3	Yes	Yes	8	1	4.5	0.485599	0.93	No	No	Yes	2.845	5.508
56098	Female	33	Other Race - Including Multi-Racial	35236.6	34968.6	2	78	Yes	32.12	110	Yes	Borderline	140	147	143.5	0.165463	0.91	No	Yes	Yes	1.332	4.629
56099	Male	59	Mexican American	10114.5	10326.4	1	88	Yes	30.82	111.3	Yes	Yes	19	7	13	-0.0775299	1.89	No	No	No	1.581	2.224
56107	Male	61	Non-Hispanic Black	10031	10167.6	2	86	Yes	19.81	86.5	Yes	No	25	30	27.5	-0.321135	1.68	No	No	No	0.802	2.405
56114	Male	50	Other Race - Including Multi-Racial	72901.9	72494.1	1	84	No	49.46	142.1	Yes	No	182	142	162	0.00984025	0.96	No	Yes	Yes	0.982	2.353
56116	Female	40	Non-Hispanic White	61106.8	62130.7	1	76	Yes	37.33	107	Yes	No	201	231	216	0.425922	1.16	No	No	Yes	3.093	2.948
56126	Female	44	Other Race - Including Multi-Racial	16665.7	16643.3	1	79	No	27.66	92.4	Yes	No	53	113	83	-0.134062	1.86	No	No	Yes	1.366	3.465
56128	Female	61	Non-Hispanic White	55061.1	55139.1	1	80	Yes	26.2	103.2	Yes	Yes	210	385	297.5	0.147708	0.98	No	No	Yes	1.377	3.827
56140	Male	52	Other Hispanic	14486.7	14984.1	1	87	Yes	36.8	120.5	Yes	No	144	154	149	0.323295	0.96	No	Yes	No	2.021	3.414
56150	Female	52	Non-Hispanic Black	24860.8	26694.9	2	87	Yes	40.46	126.3	Yes	No	252	147	199.5	-0.206734	1.6	No	No	Yes	0.994	4.008
56160	Female	80	Mexican American	10352	11967.2	1	81	No	27.95	97.9	Yes	No	142	107	124.5	-0.171562	1.86	No	No	No	1.253	3.776
56164	Female	62	Other Race - Including Multi-Racial	20888	21780.9	1	86	Yes	43.54	111.3	Yes	No	107	53	80	-0.203493	1.66	No	No	No	1.039	4.344
56167	Female	76	Non-Hispanic White	44120.8	46891.2	2	75	Yes	39.93	127.2	Yes	No	19	2	10.5	-0.295672	1.45	No	No	Yes	0.734	3.284
56172	Female	62	Non-Hispanic Black	14458.9	14284.6	1	78	Yes	28.26	99	Yes	No	122	883	502.5	-0.289985	1.32	No	No	Yes	0.677	2.198
56176	Male	61	Non-Hispanic Black	10423.4	10492.2	2	84	Yes	22.43	85.7	No	No	150	7	78.5	-0.562132	2.43	No	Yes	No	0.666	3.698
56190	Female	47	Non-Hispanic Black	27003.4	28435	2	84	No	24.77	87	Yes	No	119	158	138.5	0.383695	1.19	No	No	Yes	2.879	2.664
56191	Female	52	Non-Hispanic White	98068.8	98244.3	2	76	No	25.09	94.4	Yes	No	473	150	311.5	-0.375374	1.5	No	No	No	0.632	2.689
56196	Male	71	Non-Hispanic White	31589.5	31906.7	1	86	Yes	34.17	122.8	Yes	No	852	142	497	-0.0843768	1.11	No	No	No	0.914	2.741
56198	Female	47	Non-Hispanic White	18444	18753.1	1	81	Yes	21.28	78.8	Yes	No	9	8	8.5	-0.419831	1.78	No	No	No	0.677	3.465
56206	Male	54	Non-Hispanic White	24638.7	25034.6	1	83	Yes	28.27	105.5	Yes	No	452	151	301.5	-0.130571	1.19	No	No	Yes	0.881	2.612
56224	Female	70	Non-Hispanic Black	15177.4	15883.4	2	87	No	33.76	108	Yes	No	82	3	42.5	-0.29307	1.73	No	No	No	0.881	2.508
56236	Female	80	Non-Hispanic White	30691.1	32845.7	1	80	No	31.75	112.1	No	No	120	32	76	0.135602	1.76	No	No	No	2.405	3.801
56245	Male	34	Non-Hispanic White	20029.1	20386.2	2	81	Yes	28.66	100.7	Yes	Yes	142	287	214.5	0.194678	0.93	No	No	No	1.456	3.465
56248	Female	65	Non-Hispanic Black	16944.7	17712.2	2	87	Yes	31.68	98.8	Yes	Yes	71	137	104	-0.312535	1.53	No	No	Yes	0.745	3.724
56254	Female	59	Non-Hispanic White	25317.8	24911.5	2	76	Yes	21.55	87.9	Yes	Yes	596	371	483.5	0.0901277	1.11	No	No	Yes	1.366	2.664
56258	Male	69	Non-Hispanic White	55672.1	55292.3	1	76	Yes	39.39	128.8	Yes	No	158	305	231.5	0.0381444	1.22	No	No	Yes	1.332	3.362
56262	Male	49	Non-Hispanic White	16948	16822.5	1	80	Yes	30.07	102.5	Yes	Yes	210	189	199.5	0.334713	0.93	No	No	Yes	2.01	2.586
56264	Male	56	Non-Hispanic Black	24699.8	25838.9	2	82	Yes	25.88	90.2	No	No	5	24	14.5	-0.0410976	1.03	No	No	Yes	0.937	2.405
56276	Female	65	Mexican American	7050.96	6792.43	1	75	No	27.92	93.1	No	Yes	152	121	136.5	0.139466	1.22	No	No	No	1.682	2.819
56277	Female	80	Non-Hispanic White	28692.3	33055.5	2	88	Yes	30.22	107.1	Yes	No	8	6	7	-0.258199	1.37	No	No	No	0.756	3.62
56286	Female	57	Non-Hispanic White	78691.6	79719.2	1	80	Yes	24.73	96.5	Yes	No	0	0	0	0.212636	1.01	Yes	No	Yes	1.648	1.448
56295	Male	61	Non-Hispanic White	63430.5	64220.2	2	78	Yes	25.3	98.8	Yes	No	488	388	438	-0.14861	1.86	No	No	Yes	1.321	3.388
56299	Female	60	Non-Hispanic Black	14925.8	15534.7	2	89	No	43.03	137.2	Yes	Yes	270	148	209	0.184992	1.32	No	No	No	2.021	3.982
56305	Female	57	Non-Hispanic White	22865.4	22498.5	1	77	Yes	33.47	97.3	Yes	Borderline	450	218	334	-0.380211	1.68	No	No	Yes	0.7	4.293
56309	Female	80	Non-Hispanic White	32706.9	36195.5	2	85	Yes	22.17	88.3	Yes	No	320	284	302	0.0353512	2.04	No	No	No	2.213	3.336
56319	Male	72	Non-Hispanic White	33722.5	33645.6	2	76	Yes	29.07	106.3	Yes	No	856	572	714	-0.0098335	1.34	No	No	Yes	1.31	2.845
56326	Female	60	Non-Hispanic Black	13020.6	13610.3	1	78	No	31.13	109.7	Yes	No	4	10	7	0.0083459	1.34	No	No	Yes	1.366	2.922
56328	Male	47	Other Race - Including Multi-Racial	95086.5	98607.7	1	83	No	28.7	100	Yes	No	220	118	169	-0.0462502	0.98	No	No	No	0.881	3.129
56331	Male	59	Non-Hispanic Black	24226.3	24180.8	2	80	Yes	20.53	75.9	Yes	No	8	8	8	-0.551251	2.53	No	No	Yes	0.711	2.276
56332	Male	36	Non-Hispanic White	14719.8	14796.3	2	81	Yes	35.95	115.8	Yes	No	286	159	222.5	0.677739	0.83	No	No	Yes	3.952	2.534
56334	Male	80	Non-Hispanic White	18263.6	18846.2	1	80	Yes	26.64	106	Yes	No	50	32	41	0.0958869	1.53	Yes	No	No	1.908	3
56339	Male	55	Non-Hispanic Black	16236.5	17046	2	89	Yes	27.47	105	Yes	Yes	165	246	205.5	-0.641763	2.77	No	No	Yes	0.632	3.103
56344	Female	80	Mexican American	11403.1	12330.5	1	81	No	29.6	101.2	Yes	Yes	26	2	14	-0.197726	1.78	No	No	No	1.129	1.836
56352	Female	71	Non-Hispanic White	34682	35645.4	1	80	No	37.11	119.6	Yes	Yes	142	71	106.5	-0.0341518	1.6	No	No	No	1.479	3.879
56355	Male	67	Non-Hispanic Black	13268.7	13193.4	2	82	Yes	27.92	103	Yes	No	178	161	169.5	-0.216386	1.58	No	No	Yes	0.96	4.396
56377	Female	67	Non-Hispanic White	68227.8	67490.8	2	87	Yes	29.94	103.8	Yes	No	114	14	64	0.108211	1.76	No	Yes	Yes	2.258	2.586
56380	Male	62	Other Hispanic	7492.22	7737.57	1	75	No	35.96	124	Yes	Borderline	213	145	179	0.728702	0.7	No	No	Yes	3.748	3.051
56393	Female	80	Non-Hispanic Black	14145.3	14043.1	1	80	No	20.12	75	Yes	No	0	3	1.5	-0.376859	1.91	No	No	Yes	0.802	3.491
56412	Male	80	Non-Hispanic White	21378.3	22060.2	2	81	Yes	25	100.2	Yes	No	138	7	72.5	0.286718	0.91	No	No	Yes	1.761	4.189
56415	Male	52	Non-Hispanic Black	13357.3	13285.1	1	89	Yes	35.27	107.2	Yes	No	82	55	68.5	0.0711914	1.6	No	No	No	1.885	2.483
56420	Female	61	Non-Hispanic Black	18555.6	18400.1	2	77	No	33.06	106.1	No	No	158	0	79	0.220108	0.85	No	No	No	1.411	3.543
56432	Female	64	Mexican American	6068.27	6249.64	2	86	Yes	28.45	96.1	Yes	No	2	95	48.5	0.39266	0.96	No	No	No	2.371	3.62
56439	Female	52	Non-Hispanic Black	29022.5	29616	2	83	Yes	38.01	115.3	Yes	No	29	29	29	-0.150122	1.42	No	No	No	1.005	2.56
56441	Female	66	Non-Hispanic White	70738.1	69974	2	78	No	35.53	120.8	Yes	No	216	333	274.5	0.3203	0.54	No	No	Yes	1.129	2.121
56450	Female	56	Other Hispanic	14063.7	14495	1	76	Yes	30.98	102	Yes	No	328	326	327	0.0807987	1.34	No	No	Yes	1.614	4.241
56455	Male	74	Non-Hispanic White	29315	29609.4	1	77	Yes	27.38	105.4	Yes	No	92	367	229.5	-0.525619	2.12	No	Yes	Yes	0.632	4.06
56456	Male	80	Non-Hispanic White	10781.5	10989.7	1	80	Yes	30.83	110.4	Yes	Yes	506	249	377.5	0.0665463	0.93	No	No	Yes	1.084	2.224
56466	Male	74	Non-Hispanic White	10077.3	10178.5	2	85	Yes	33.26	119.7	Yes	No	188	188	188	0.307624	1.34	Yes	No	Yes	2.721	2.741
56469	Female	77	Non-Hispanic Black	13369.1	14565	2	89	No	39.53	98.5	Yes	Yes	230	47	138.5	-0.144752	1.45	No	No	No	1.039	3.207
56474	Female	72	Non-Hispanic White	38534.2	40953.8	1	79	Yes	45.65	131.1	Yes	No	42	16	29	0.160349	1.03	Yes	No	No	1.49	1.991
56487	Female	51	Other Hispanic	12701.7	12763.1	1	75	Yes	24.44	91.7	Yes	Yes	294	269	281.5	0.439255	1.01	No	No	Yes	2.777	3.801
56500	Male	80	Non-Hispanic White	11998.4	12467.4	1	77	Yes	30.12	104.2	Yes	Yes	345	190	267.5	-0.000356125	1.22	Yes	No	Yes	1.219	2.534
56519	Female	79	Non-Hispanic White	51478.8	51901.6	2	77	Yes	22.66	73	No	No	224	252	238	0.214087	1.4	No	No	No	2.292	2.87
56520	Male	69	Other Race - Including Multi-Racial	46157.5	50306.9	2	88	No	21.36	84.6	Yes	Yes	0	47	23.5	0.0526281	1.11	No	No	Yes	1.253	2.327
56529	Female	70	Non-Hispanic White	36334.4	38449.5	2	88	Yes	22.24	91	Yes	No	201	189	195	-0.132238	1.76	No	No	No	1.298	4.344
56535	Female	80	Non-Hispanic Black	15177.4	15883.4	2	87	Yes	33.77	115.6	Yes	No	36	251	143.5	-0.308179	1.47	No	No	Yes	0.723	2.819
56542	Male	76	Mexican American	10606.9	11412.7	1	82	Yes	28.74	107.1	Yes	No	7	0	3.5	-0.0757207	1.6	No	No	Yes	1.344	3.284
56565	Male	62	Other Hispanic	7479.36	7536.73	2	78	Yes	38.39	128.1	Yes	Yes	172	191	181.5	-0.109345	0.93	No	No	Yes	0.723	3
56570	Female	52	Mexican American	8022.76	8061.51	3	86	No	30.38	95.3	Yes	No	0	47	23.5	-0.0411011	1.34	No	No	No	1.219	2.56
56571	Female	80	Non-Hispanic White	25389.1	26983.5	2	76	No	23.67	80.6	Yes	No	0	70	35	-0.602403	2.53	No	No	No	0.632	3.62
56573	Male	74	Non-Hispanic White	12140.8	12768.8	2	80	Yes	27.3	113.6	Yes	No	243	142	192.5	-0.129791	2.04	No	No	Yes	1.513	3.569
56583	Male	63	Non-Hispanic Black	11351.3	11505.8	2	78	Yes	22.4	88.8	Yes	No	157	50	103.5	0.402652	0.88	No	No	Yes	2.224	3.982
56588	Male	80	Non-Hispanic White	21378.3	22213.9	2	81	Yes	32.67	112.3	Yes	No	95	116	105.5	-0.208694	1.68	No	No	No	1.039	2.612
56594	Female	62	Other Hispanic	5003.53	5153.07	2	85	Yes	36.26	115.1	Yes	No	150	62	106	0.523692	0.96	No	No	Yes	3.206	2.405
56596	Female	45	Non-Hispanic Black	24835.6	25343.5	1	84	Yes	35.43	102	Yes	No	4	0	2	0.301395	1.19	No	No	No	2.382	5.431
56599	Male	70	Other Hispanic	14556	15281.5	1	75	No	31.91	118.2	Yes	Yes	93	138	115.5	0.443442	1.09	Yes	No	No	3.026	1.396
56602	Female	51	Non-Hispanic Black	25206.4	27375.4	2	84	Yes	28.62	108	Yes	No	0	31	15.5	-0.40588	2.07	No	No	Yes	0.813	2.276
56610	Female	54	Mexican American	18907.8	18999.2	1	75	No	31.94	110	Yes	No	7	31	19	0.17836	1.4	No	No	No	2.111	2.121
56613	Male	41	Non-Hispanic White	17811.4	17679.6	2	83	Yes	21.8	90.8	Yes	No	273	116	194.5	-0.166801	1.11	No	No	Yes	0.756	3.181
56616	Female	75	Mexican American	9899.79	11077.4	2	85	No	27.32	104.6	Yes	Borderline	2	0	1	0.319039	1.24	No	No	No	2.585	2.483
56618	Male	42	Non-Hispanic Black	24849	24714.8	1	77	Yes	29.55	99.6	Yes	No	9	109	59	0.440266	0.93	No	Yes	Yes	2.563	3.905
56627	Female	80	Non-Hispanic White	35673.8	38178.2	1	82	No	28.69	106.5	Yes	Yes	4	4	4	0.53838	1.01	No	No	No	3.489	2.017
56630	Female	44	Non-Hispanic White	86768.5	88539.4	1	87	No	44.87	154.1	Yes	Yes	320	319	319.5	0.129468	0.93	No	No	Yes	1.253	3.026
56632	Male	79	Mexican American	14556	15661.8	1	75	No	26.24	97	Yes	No	101	243	172	0.0739801	1.4	Yes	No	Yes	1.66	1.009
56634	Female	77	Non-Hispanic White	20714.8	20884.9	2	76	No	28.44	92	Yes	No	0	132	66	-0.327956	1.73	No	No	No	0.813	2.56
56637	Male	80	Non-Hispanic White	19244	19857.8	1	77	Yes	26.91	111.5	Yes	No	8	10	9	0.540295	1.09	No	No	Yes	3.782	1.552
56642	Female	59	Non-Hispanic Black	28825.6	30353.8	2	78	No	37.49	113.5	Yes	Yes	0	0	0	-0.185557	1.09	No	No	No	0.711	1.862
56649	Male	74	Non-Hispanic White	38549.2	38461.2	2	80	No	28.22	108.4	Yes	Yes	131	99	115	-0.126811	1.24	No	No	Yes	0.926	2.302
56652	Male	62	Mexican American	9286.36	9357.58	1	75	Yes	27.47	106.1	Yes	Yes	137	74	105.5	0.241013	1.29	No	No	Yes	2.247	2.172
56660	Female	45	Non-Hispanic White	58197.8	59173.1	1	80	Yes	44.2	123.2	Yes	No	313	110	211.5	0.0561053	1.24	No	No	No	1.411	4.396
56664	Male	52	Non-Hispanic Black	24008.3	24631.4	2	83	Yes	23.84	85.9	Yes	No	199	189	194	0.557557	0.96	No	No	Yes	3.466	2.069
56665	Male	46	Non-Hispanic White	62356	63242.7	1	80	Yes	40.35	137.5	Yes	Yes	213	201	207	0.473928	0.91	No	No	Yes	2.71	3.465
56675	Female	50	Non-Hispanic White	94988.2	95158.1	1	77	Yes	24.95	93.6	Yes	No	286	203	244.5	-0.334294	2.17	No	Yes	Yes	1.005	3.181
56688	Female	80	Non-Hispanic White	24849.9	26088.2	2	81	No	22.04	78.5	Yes	No	0	0	0	-0.163502	1.53	No	No	No	1.05	3.931
56694	Female	43	Other Hispanic	20951.6	21052.8	2	77	No	31.39	96.7	Yes	No	154	90	122	0.145365	1.22	No	No	No	1.705	2.715
56703	Female	40	Non-Hispanic Black	28471.8	29981.2	2	83	Yes	47.92	138.4	Yes	No	5	39	22	-0.242052	1.32	No	No	No	0.756	3.362
56710	Female	71	Non-Hispanic White	30393	31237.3	3	86	Yes	26.54	90.4	Yes	No	284	210	247	-0.448793	1.81	No	No	Yes	0.644	3.853
56712	Male	55	Non-Hispanic White	23160.6	23031	2	76	Yes	26.5	83.8	Yes	Yes	0	0	0	-0.614968	3.21	No	No	No	0.779	1.164
56716	Male	44	Non-Hispanic White	18588.8	18451.2	2	86	Yes	36.22	112.9	Yes	No	166	166	166	0.108521	1.24	No	No	Yes	1.592	4.189
56717	Male	75	Non-Hispanic Black	11983.6	12711.4	2	77	Yes	21.6	82.3	Yes	No	71	89	80	-0.533537	2.2	No	No	No	0.644	3.646
56725	Male	73	Non-Hispanic White	28245.8	28077	2	76	Yes	35.88	126	Yes	Yes	250	189	219.5	0.418205	1.03	Yes	No	No	2.698	3.517
56726	Female	67	Non-Hispanic White	51853.7	51293.6	3	86	Yes	34.22	118.8	Yes	Yes	0	0	0	0.536017	1.4	No	No	No	4.81	2.276
56727	Female	76	Non-Hispanic Black	16441.8	16322.9	1	82	No	21.41	85.5	Yes	No	0	39	19.5	-0.149666	2.12	No	No	No	1.502	4.163
56737	Male	64	Non-Hispanic White	59047.1	58644.2	2	76	Yes	31.64	105.6	Yes	No	570	628	599	0.208187	0.93	No	Yes	Yes	1.502	4.5
56738	Male	80	Non-Hispanic White	24807.6	25598.8	2	83	Yes	25.87	110.5	Yes	No	21	2	11.5	0.175518	1.01	No	No	Yes	1.513	2.276
56739	Male	76	Non-Hispanic Black	11983.6	12868.4	2	81	Yes	23.89	91.3	Yes	No	31	56	43.5	-0.445801	2.3	No	Yes	No	0.824	4.551
56756	Female	64	Non-Hispanic White	53300.7	52725	2	81	Yes	39.85	117.7	Yes	No	424	532	478	-0.0287074	1.11	No	No	Yes	1.039	2.431
56761	Female	73	Non-Hispanic Black	17995	18085.6	2	75	Yes	24.73	92.4	Yes	Yes	0	2	1	-0.0231398	1.06	No	No	No	1.005	5.146
56764	Female	78	Non-Hispanic Black	13732.1	13632.9	1	84	Yes	25.91	97.9	Yes	No	67	63	65	-0.0318526	1.81	No	No	No	1.682	2.793
56776	Female	48	Non-Hispanic Black	34513.6	37059.8	2	78	Yes	20.3	79.4	Yes	No	1	0	0.5	-0.687656	3.41	No	No	Yes	0.7	4.189
56784	Male	72	Non-Hispanic White	31795	31722.5	1	76	Yes	31.11	119.1	Yes	No	8	8	8	-0.435935	1.91	Yes	No	Yes	0.7	2.276
56791	Male	56	Non-Hispanic Black	20565.7	21099.4	2	87	Yes	30.02	112.4	Yes	No	11	2	6.5	-0.139334	1.37	No	No	No	0.994	3
56794	Female	71	Non-Hispanic White	48909.2	49128.4	2	80	No	41.72	130.5	Yes	No	3	0	1.5	-0.409522	1.71	No	No	Yes	0.666	2.948
56796	Male	70	Non-Hispanic White	33722.5	34298.5	2	76	Yes	31.1	108.5	Yes	No	0	0	0	0.936974	0.59	Yes	No	Yes	5.103	3.62
56800	Male	65	Non-Hispanic White	57793.1	58512.6	2	81	Yes	28.52	110.1	Yes	No	129	77	103	0.519685	1.01	No	No	Yes	3.342	5.482
56804	Male	79	Non-Hispanic White	33722.5	34298.5	2	76	Yes	21.64	95	No	No	148	102	125	0.939296	0.67	No	No	Yes	5.826	4.862
56807	Female	80	Non-Hispanic White	32202.9	34225.3	1	76	Yes	29.04	90.7	Yes	No	0	4	2	-0.208538	1.66	No	No	No	1.027	2.431
56812	Male	80	Non-Hispanic White	10781.5	11202.9	1	80	Yes	33.38	119.5	Yes	Yes	31	53	42	0.297604	0.7	Yes	No	Yes	1.389	1.758
56827	Male	53	Other Hispanic	19113.1	19601.9	1	75	No	40.4	126.1	Yes	Yes	401	635	518	0.338271	1.29	No	No	Yes	2.811	2.793
56835	Female	60	Non-Hispanic Black	21824.2	22061.2	1	83	Yes	28.76	97	Yes	No	92	0	46	-0.0813136	1.47	No	No	Yes	1.219	2.483
56844	Female	70	Mexican American	7464.54	8352.46	2	86	Yes	26.51	95.5	Yes	No	233	303	268	0.115135	1.68	No	No	Yes	2.19	4.526
56847	Female	58	Non-Hispanic White	96957.7	95401.9	1	81	No	28.94	101.8	Yes	No	152	152	152	-0.121532	1.27	No	No	No	0.96	4.319
56851	Male	50	Mexican American	19113.1	19447	1	75	Yes	41.9	136.5	Yes	Yes	95	0	47.5	-0.103939	1.09	No	No	Yes	0.858	2.457
56877	Female	72	Non-Hispanic White	20452.6	21736.8	2	75	Yes	45.93	138.7	Yes	Borderline	0	4	2	0.319605	1.19	No	No	Yes	2.484	3.905
56878	Female	73	Non-Hispanic White	36390.4	36689.3	1	76	Yes	27.59	102.5	Yes	No	305	178	241.5	-0.349528	2.12	No	No	No	0.948	3.103
56881	Female	42	Other Hispanic	16227.8	16306.2	2	82	No	34.44	120	Yes	Yes	0	0	0	-0.0601243	1.4	No	No	No	1.219	4.112
56894	Female	78	Non-Hispanic White	32273	34299.4	1	80	Yes	21.21	83	No	No	17	25	21	-0.218801	1.42	No	No	Yes	0.858	2.534
56908	Female	59	Non-Hispanic White	78691.6	77428.9	1	80	Yes	34.2	116.1	Yes	No	239	397	318	-0.0731957	1.47	No	No	Yes	1.242	4.319
56909	Female	48	Non-Hispanic White	69488.7	70653.2	1	79	Yes	39.68	126.2	Yes	No	14	46	30	0.272892	1.06	No	No	Yes	1.987	4.991
56921	Female	63	Other Hispanic	7469.39	7692.64	2	82	No	37.33	119.6	Yes	No	53	30	41.5	0.240705	0.96	No	No	Yes	1.671	2.586
56922	Female	80	Non-Hispanic White	24849.9	27500.5	2	81	No	23.3	88.2	Yes	No	25	22	23.5	-0.381127	1.71	No	No	No	0.711	1.862
56926	Female	69	Non-Hispanic White	20888	21780.9	1	86	Yes	23.36	89.4	No	No	292	219	255.5	0.088983	2.3	No	No	No	2.823	3.181
56927	Female	64	Non-Hispanic White	80198.4	80871.6	2	79	No	28.04	103.3	Yes	No	11	16	13.5	0.202689	1.14	No	No	No	1.818	3.388
56953	Male	58	Non-Hispanic Black	18656.7	18621.6	2	84	Yes	27.7	102	Yes	No	208	39	123.5	0.00787602	1.53	No	No	Yes	1.558	3.414
56954	Female	75	Non-Hispanic Black	13732.1	13897.4	1	84	No	35.01	103	Yes	Yes	67	112	89.5	-0.32276	2.09	No	No	Yes	0.994	1.758
56955	Female	80	Non-Hispanic White	28559.3	31605.5	1	80	Yes	26.78	95.5	Yes	No	103	97	100	0.386945	0.88	No	No	No	2.145	3.569
56958	Male	73	Other Hispanic	9560.19	10598	1	88	Yes	36.55	128.5	Yes	No	95	118	106.5	0.471471	0.98	No	No	Yes	2.902	0.853
56963	Male	74	Non-Hispanic White	33722.5	34298.5	1	77	No	25.87	102.9	Yes	No	123	86	104.5	0.314113	1.03	No	No	No	2.123	1.784
56964	Female	74	Mexican American	11403.1	12759.6	1	75	No	40.14	114.1	Yes	No	0	0	0	-0.0609253	1.91	No	No	No	1.66	2.327
56969	Male	68	Mexican American	6371.79	6580.45	1	87	Yes	31.29	110.9	No	No	1	0	0.5	0.507574	0.67	No	No	Yes	2.156	3.258
56978	Male	55	Non-Hispanic White	88102.8	89543.8	2	75	Yes	27.04	95	Yes	No	0	0	0	-0.201152	1.4	Yes	No	Yes	0.881	1.965
56993	Female	56	Non-Hispanic Black	23120.4	23593.2	1	79	Yes	38.28	129	Yes	Yes	31	25	28	0.389875	1.5	Yes	No	Yes	3.681	3.077
57005	Male	77	Non-Hispanic White	33722.5	33645.6	1	77	No	32.57	122.3	Yes	No	142	380	261	0.713505	0.57	No	No	Yes	2.947	3.595
57007	Male	80	Other Race - Including Multi-Racial	21459.3	23057.7	2	77	Yes	25.84	106.5	Yes	No	71	0	35.5	0.341554	0.91	No	No	No	1.998	4.344
57009	Male	49	Non-Hispanic Black	23982.4	24063.7	1	83	Yes	34.18	104	Yes	Yes	101	0	50.5	-0.0410976	1.03	No	No	No	0.937	2.741
57014	Male	64	Other Hispanic	7351.05	7591.78	2	77	Yes	26.42	102.7	Yes	No	101	77	89	0.203837	0.96	No	No	Yes	1.535	3.905
57031	Male	64	Other Hispanic	6150.33	6148.01	2	86	Yes	43.3	136.5	Yes	Yes	0	0	0	-0.280241	1.55	Yes	No	Yes	0.813	2.638
57050	Male	78	Other Hispanic	11522.5	12397.8	2	77	Yes	31.74	115.2	Yes	Yes	354	283	318.5	-0.0083213	1.37	No	No	Yes	1.344	2.586
57063	Female	78	Non-Hispanic Black	18562.4	18655.8	2	80	No	30.17	100.8	Yes	No	142	95	118.5	-0.185126	2.04	No	No	No	1.332	2.741
57100	Male	69	Non-Hispanic Black	8412.93	8365.16	1	78	Yes	34.94	120.4	Yes	No	80	5	42.5	0.43382	1.11	No	No	Yes	3.014	2.379
57106	Female	80	Non-Hispanic White	22814.1	23951	1	80	No	30.42	96.2	Yes	Borderline	155	144	149.5	0.423052	1.27	No	No	No	3.364	4.293
57119	Male	60	Non-Hispanic White	52107.4	52391.1	2	76	Yes	30.3	107	Yes	No	0	4	2	-0.53664	1.71	No	Yes	No	0.497	2.172
57122	Male	65	Other Race - Including Multi-Racial	54601.4	55281.2	1	85	Yes	19.56	80.3	No	No	121	51	86	0.347282	1.01	No	No	Yes	2.247	3.388
57129	Male	79	Non-Hispanic White	9707.52	9873.32	2	80	Yes	41.63	129.4	Yes	No	355	190	272.5	0.115135	1.68	No	No	No	2.19	2.664
57161	Female	80	Non-Hispanic White	34100	36241.5	1	79	Yes	19.34	68.6	Yes	No	6	4	5	-0.65666	2.15	No	Yes	Yes	0.474	1.758
57164	Male	64	Non-Hispanic White	47011.2	47596.5	1	78	Yes	33.42	122.8	Yes	No	215	133	174	0.203033	0.75	Yes	No	Yes	1.197	1.422
57165	Male	48	Non-Hispanic Black	27068.9	27067.9	2	80	Yes	27.36	96.6	Yes	No	89	51	70	-0.0651705	1.22	No	No	Yes	1.05	2.043
57170	Female	56	Non-Hispanic White	99448.7	99626.6	2	79	Yes	28.85	99.8	Yes	No	284	399	341.5	-0.59176	2.25	No	No	Yes	0.576	2.664
57179	Female	53	Other Hispanic	10605.2	10656.4	1	78	Yes	30.54	96.4	No	No	146	0	73	-0.140936	1.53	No	No	Yes	1.106	3.543
57181	Male	62	Non-Hispanic White	57793.1	57398.8	2	81	Yes	27.01	101.3	Yes	Yes	386	284	335	0.273361	1.45	No	No	Yes	2.721	4.163
57182	Female	59	Non-Hispanic White	23607	23228.2	2	76	No	25.75	83.2	Yes	No	101	47	74	-0.126026	1.6	No	No	No	1.197	1.681
57193	Male	78	Mexican American	13130.9	13785.4	1	87	Yes	26.48	105.4	Yes	No	111	0	55.5	0.252246	0.96	No	No	No	1.716	4.5
57198	Male	51	Non-Hispanic Black	14059.1	14106.8	1	84	Yes	52.73	154.1	Yes	No	329	158	243.5	-0.330459	1.16	No	No	No	0.542	2.431
57210	Female	79	Non-Hispanic Black	12778.3	12842.6	1	84	No	40.77	97.1	No	Yes	188	167	177.5	-0.347952	1.66	No	No	No	0.745	2.534
57213	Female	77	Non-Hispanic White	20452.6	21020.7	2	75	Yes	26.69	91	Yes	No	2	3	2.5	0.183917	0.88	No	No	Yes	1.344	2.302
57226	Male	74	Non-Hispanic Black	11001.8	11626.8	1	80	Yes	28.9	114.4	Yes	No	47	0	23.5	0.51636	0.98	Yes	No	Yes	3.218	2.612
57237	Male	61	Non-Hispanic Black	10270	10764.5	1	82	Yes	24.19	93	Yes	Yes	142	142	142	0.0195317	1.5	Yes	No	Yes	1.569	3.129
57238	Male	80	Non-Hispanic White	21842.2	23469.1	2	76	No	33.2	110.7	Yes	No	203	290	246.5	-0.0902939	1.14	No	No	No	0.926	1.474
57263	Male	58	Non-Hispanic White	88102.8	88811	1	77	Yes	29.2	100.2	Yes	No	150	201	175.5	0.257965	1.34	No	No	No	2.427	1.5
57270	Female	73	Non-Hispanic Black	14930.7	14822.8	2	84	No	27.08	89	Yes	Yes	85	3	44	-0.42231	1.97	No	No	No	0.745	3.569
57280	Female	61	Mexican American	6878.79	7084.38	1	81	No	26.92	80.2	No	No	179	88	133.5	0.116304	1.27	No	No	No	1.66	2.508
57284	Female	53	Non-Hispanic White	94988.2	93464	1	77	No	25.03	92.3	Yes	No	12	27	19.5	-0.193453	1.11	No	No	No	0.711	3.181
57291	Female	79	Non-Hispanic White	34682	35645.4	1	80	No	28.46	93.2	Yes	No	1	0	0.5	0.134613	1.01	No	No	No	1.377	3.077
57301	Male	41	Other Race - Including Multi-Racial	72626.8	75316.2	2	84	No	34.82	114.7	Yes	No	171	105	138	0.250608	0.78	Yes	No	No	1.389	3.465
57302	Male	68	Non-Hispanic White	53058.4	52696.4	1	80	Yes	37.83	130.6	Yes	Yes	284	285	284.5	0.0209459	0.85	Yes	No	Yes	0.892	1.733
57305	Male	67	Non-Hispanic White	54601.4	54228.9	1	85	Yes	34.68	129.1	Yes	No	284	284	284	0.0434442	0.96	No	No	No	1.061	1.914
57309	Female	66	Non-Hispanic White	59171.2	58532	1	80	Yes	25.38	85	Yes	No	2	3	2.5	-0.155302	1.55	No	No	Yes	1.084	2.457
57313	Female	74	Non-Hispanic White	43836.5	44742.5	2	83	Yes	24.68	88	Yes	No	39	55	47	-0.444796	1.76	No	No	Yes	0.632	3.62
57328	Female	67	Non-Hispanic White	60891.9	60234.2	1	85	No	31.32	108	Yes	No	10	3	6.5	-0.348891	1.84	No	No	No	0.824	3.051
57330	Female	69	Mexican American	8526.03	8213.41	1	75	No	35.63	115	Yes	Yes	50	86	68	0.0221921	1.03	No	No	No	1.084	2.845
57335	Female	58	Mexican American	11495	11550.5	1	76	No	25.4	95.5	Yes	No	142	108	125	-0.235108	1.94	No	No	No	1.129	3.517
57348	Female	62	Non-Hispanic Black	15792.4	15660	1	80	No	42.07	137.2	Yes	Yes	21	20	20.5	0.0245955	1.27	Yes	No	No	1.344	1.474
57355	Female	49	Non-Hispanic Black	32695.4	33364	2	80	Yes	40.92	120.1	Yes	No	94	72	83	0.27099	1.01	No	No	Yes	1.885	2.327
57382	Male	61	Non-Hispanic White	51508.6	51157.2	1	84	No	29.48	108.1	Yes	No	236	517	376.5	-0.163982	1.45	No	No	Yes	0.994	2.121
57384	Female	64	Mexican American	5370.01	5697.99	1	88	No	53.89	137.5	Yes	No	282	193	237.5	0.366377	1.01	No	No	Yes	2.348	2.689
57408	Female	57	Non-Hispanic White	93958.5	95185.4	1	79	Yes	31.27	101.8	Yes	No	142	189	165.5	0.0139145	1.29	No	No	No	1.332	2.974
57417	Male	72	Non-Hispanic White	33131.4	33464.1	2	77	No	29.96	113	Yes	No	10	66	38	-0.0892232	1.4	No	No	No	1.14	2.327
57418	Male	69	Non-Hispanic White	58951.8	61719	1	79	Yes	42.76	136.6	Yes	Yes	10	0	5	0.0851138	1.03	No	No	Yes	1.253	2.224
57435	Female	56	Non-Hispanic Black	21363.9	22940.1	1	78	Yes	25.63	90.7	No	No	286	218	252	-0.0764599	1.4	No	Yes	Yes	1.174	3.569
57439	Male	47	Non-Hispanic White	83342.4	84551.4	2	76	Yes	29.47	108.5	Yes	No	71	49	60	0.333508	1.32	No	No	No	2.845	2.664
57441	Male	72	Non-Hispanic White	31795	32338.1	1	76	Yes	41.69	142	Yes	No	249	235	242	0.163392	1.55	No	No	Yes	2.258	3.776
57450	Male	76	Non-Hispanic White	29417.2	29350.1	1	84	Yes	22.36	91.3	Yes	No	334	142	238	-0.0553619	1.27	No	No	No	1.118	2.095
57452	Male	80	Non-Hispanic White	18987.4	20401.7	1	77	Yes	29.97	118.1	Yes	No	153	166	159.5	0.0417243	1.19	Yes	No	Yes	1.31	3.905
57471	Male	57	Non-Hispanic White	23160.6	23031	1	77	No	30.4	111.6	No	No	212	343	277.5	0.281343	0.88	No	No	No	1.682	3.543
57474	Male	80	Non-Hispanic White	23061.1	23506.3	2	77	Yes	35.47	124.9	Yes	Yes	236	741	488.5	0.135574	1.19	No	No	Yes	1.626	3.776
57475	Male	52	Mexican American	17662.7	17971.3	1	75	No	28.13	94.6	Yes	Yes	92	138	115	0.0255541	1.32	No	No	No	1.4	4.707
57476	Female	80	Non-Hispanic White	33195.9	36736.6	1	82	No	29.1	102.4	Yes	No	83	138	110.5	-0.17352	1.6	No	No	No	1.073	2.327
57499	Female	80	Non-Hispanic White	34155.1	36553	2	76	No	30.17	108.5	Yes	Yes	112	75	93.5	0.210853	1.32	No	No	No	2.145	2.121
57512	Female	55	Mexican American	12341	12542.2	2	87	Yes	30.83	99	Yes	Yes	1	3	2	0.188613	0.98	No	No	No	1.513	2.25
57518	Female	50	Non-Hispanic Black	22553.1	23936.1	2	84	Yes	67.71	163.5	Yes	Yes	165	0	82.5	-0.0498316	1.19	Yes	No	No	1.061	2.612
57526	Female	56	Non-Hispanic Black	28331.1	30421.2	2	77	Yes	31.74	112.5	Yes	No	130	71	100.5	0.194678	0.93	No	No	Yes	1.456	1.655
57545	Female	53	Non-Hispanic White	71596.1	70447.3	3	86	Yes	26.31	103.7	Yes	No	580	570	575	0.194219	1.22	No	No	Yes	1.908	2.819
57555	Male	71	Non-Hispanic White	11769.7	12378.5	2	75	Yes	30.63	114.6	Yes	No	153	282	217.5	0.176091	1.34	No	No	No	2.01	1.733
57556	Female	43	Non-Hispanic White	13957.8	13939	1	80	No	41.19	115.5	Yes	Yes	384	855	619.5	-0.00693499	1.01	No	No	No	0.994	3.569
57560	Male	61	Mexican American	9286.36	9590.46	1	75	Yes	28.12	105.6	No	No	611	379	495	-0.271575	1.14	No	No	Yes	0.61	2.819
57577	Male	52	Other Hispanic	12462.3	13047.3	1	82	Yes	26.9	96.9	Yes	No	0	29	14.5	0.102201	1.24	No	No	No	1.569	2.638
57584	Male	59	Non-Hispanic White	23486.4	23355.1	2	79	Yes	33.34	133.2	Yes	No	568	568	568	-0.0620303	1.42	Yes	No	Yes	1.231	3.517
57595	Female	42	Non-Hispanic White	73338.8	74567.8	1	76	Yes	44.68	126	Yes	No	0	0	0	-0.0775493	0.85	No	No	No	0.711	1.81
57597	Male	80	Non-Hispanic White	18987.4	20401.7	1	77	Yes	30.3	100.4	Yes	Yes	272	345	308.5	0.0681411	0.83	No	No	Yes	0.971	3.336
57601	Male	41	Non-Hispanic Black	24619	24485.9	1	82	Yes	32.36	102.5	Yes	No	0	1	0.5	-0.292705	1.55	No	No	No	0.79	4.112
57623	Female	60	Other Race - Including Multi-Racial	20036.8	19747	1	80	Yes	36.58	107.3	Yes	Yes	403	474	438.5	0.0426152	1.29	No	Yes	No	1.423	3.776
57624	Female	63	Non-Hispanic Black	20723.8	20803.9	2	80	No	30.41	103.2	Yes	No	360	355	357.5	-0.245935	1.73	No	Yes	No	0.982	4.784
57625	Female	73	Non-Hispanic Black	15407.5	16124.2	2	85	Yes	19.01	79.8	Yes	No	53	38	45.5	-0.655344	1.94	No	No	Yes	0.429	1.5
57643	Male	45	Non-Hispanic Black	22356.4	22936.6	2	84	Yes	27.76	104.5	Yes	No	3	0	1.5	0.363426	1.11	No	No	No	2.563	2.612
57648	Male	65	Non-Hispanic White	51329.7	53739.2	1	77	Yes	38.68	129.7	Yes	Yes	172	294	233	0.623623	0.83	No	No	Yes	3.489	4.215
57651	Male	53	Other Race - Including Multi-Racial	20744.5	20628.5	2	87	Yes	30.44	107.5	Yes	Yes	49	110	79.5	0.170451	0.93	No	No	No	1.377	2.327
57653	Male	77	Non-Hispanic White	41876.2	42591.4	1	83	Yes	30.95	111.2	Yes	No	320	390	355	-0.519429	2.09	No	No	Yes	0.632	2.457
57655	Female	63	Other Hispanic	8026.95	8066.12	2	82	Yes	31.72	101	Yes	No	220	64	142	-0.0125487	1.58	No	No	Yes	1.535	3.543
57658	Female	68	Non-Hispanic White	23924.2	24125	1	79	Yes	26.34	94.7	Yes	Yes	2	1	1.5	0.809045	0.85	Yes	No	Yes	5.476	3.439
57669	Male	77	Other Hispanic	10522.1	10958.4	2	87	No	34.89	116	Yes	Borderline	51	114	82.5	-0.436262	2.22	No	No	No	0.813	1.94
57672	Female	80	Non-Hispanic White	42413.5	44527	1	83	Yes	27.54	94.8	Yes	No	132	55	93.5	-0.373968	1.63	No	No	No	0.689	3.362
57685	Male	54	Non-Hispanic White	97552.1	97006.4	2	76	Yes	41.32	131	Yes	No	78	0	39	0.19822	0.88	No	No	No	1.389	1.448
57686	Female	69	Non-Hispanic White	75274.8	75906.6	2	80	Yes	46.36	129.5	Yes	No	321	284	302.5	0.0728662	1.27	No	No	No	1.502	3.077
57691	Male	55	Non-Hispanic Black	20512	20473.5	1	79	Yes	27.05	100.5	Yes	No	30	29	29.5	0.0791812	0.96	No	No	No	1.152	1.965
57697	Female	80	Non-Hispanic White	34200.8	37848.8	1	81	No	23.73	73.7	Yes	No	5	15	10	-0.554067	2.79	No	No	No	0.779	4.267
57704	Female	72	Mexican American	8644.38	9993.18	1	80	No	21.68	73.2	Yes	No	3	49	26	-0.40604	2.3	No	No	No	0.903	2.043
57709	Male	53	Non-Hispanic White	20603.7	20488.4	2	85	Yes	34.58	122.9	Yes	Yes	0	0	0	0.522961	1.06	No	No	Yes	3.534	1.914
57717	Male	74	Other Hispanic	10986.2	11820.9	1	75	Yes	31.46	113.2	Yes	Yes	119	209	164	0.377045	1.09	No	No	No	2.597	1.888
57720	Male	60	Mexican American	7164.96	7399.59	2	85	Yes	34.6	123	Yes	Yes	2	3	2.5	0.403141	0.83	No	No	No	2.1	4.862
57734	Male	69	Non-Hispanic Black	8412.93	8365.16	1	78	Yes	28.52	104.2	Yes	No	0	31	15.5	-0.0949581	1.11	No	No	No	0.892	3.077
57737	Male	68	Other Hispanic	5848.9	6223.35	1	88	Yes	25.85	104.4	Yes	No	43	1	22	-0.124752	1.55	No	No	Yes	1.163	3.026
57744	Male	55	Mexican American	14373.1	14426.4	1	75	Yes	29.4	98.6	Yes	Yes	6	4	5	0.279854	0.83	No	No	No	1.581	1.94
57745	Female	80	Non-Hispanic White	41597.6	43508.8	2	79	No	40.32	116.1	Yes	Yes	0	101	50.5	-0.188733	1.22	No	No	Yes	0.79	2.793
57748	Female	58	Non-Hispanic White	107354	107546	2	81	Yes	34.16	109	Yes	No	373	73	223	-0.131099	1.42	No	Yes	No	1.05	2.25
57763	Female	31	Non-Hispanic White	59476.6	61739.6	2	75	No	31.71	112.5	No	No	281	517	399	0.170451	0.93	No	No	Yes	1.377	3.362
57775	Female	80	Non-Hispanic White	40274.8	44570.6	2	80	No	32.42	108	Yes	Yes	302	189	245.5	-0.233804	1.78	Yes	No	No	1.039	2.508
57780	Male	65	Non-Hispanic White	22132.8	22253.3	2	80	Yes	34.57	123.4	Yes	No	245	95	170	0.254533	0.98	No	No	Yes	1.761	3.465
57785	Male	48	Non-Hispanic White	95086.5	100093	1	83	Yes	39.63	125	Yes	No	53	131	92	0.309582	0.88	No	No	No	1.795	2.146
57797	Female	64	Non-Hispanic White	65849.7	66402.5	2	76	Yes	31.64	104	Yes	Yes	32	41	36.5	0.20036	1.16	No	No	No	1.84	3.155
57800	Male	62	Non-Hispanic White	59047.1	59782.2	2	76	Yes	30.05	101.5	Yes	No	24	4	14	0.464887	0.96	No	No	Yes	2.8	4.034
57802	Male	76	Non-Hispanic White	33722.5	34061.1	1	77	No	23.48	90.3	No	Yes	99	334	216.5	-0.0615251	1.34	No	No	No	1.163	2.534
57815	Male	53	Non-Hispanic White	81258.9	82588	1	79	Yes	25.13	93.6	Yes	No	5	68	36.5	0.252979	1.16	No	No	No	2.077	0.621
57833	Male	42	Non-Hispanic Black	22356.4	22235.6	2	84	Yes	35.39	114.2	Yes	No	137	71	104	0.130597	1.22	No	Yes	No	1.648	2.302
57845	Female	46	Other Hispanic	15799.2	16221.4	1	78	Yes	36.57	103	Yes	No	113	229	171	-0.135232	1.11	No	No	Yes	0.813	3.077
57847	Male	59	Non-Hispanic Black	21166.7	21127	1	81	No	31.91	108.9	Yes	Yes	55	12	33.5	0.511957	0.91	No	Yes	No	2.958	3.595
57855	Female	77	Non-Hispanic White	37919.9	40301	2	77	Yes	30.7	97.5	Yes	Borderline	6	0	3	0.0372167	1.14	No	No	Yes	1.242	1.552
57858	Female	62	Non-Hispanic White	19384	20212.6	1	77	Yes	28.15	112.6	Yes	No	337	392	364.5	0.0209459	0.85	No	No	No	0.892	3.155
57873	Female	60	Non-Hispanic White	61684.6	61772	1	86	Yes	34.51	113.2	Yes	Yes	143	128	135.5	-0.596905	1.34	No	No	No	0.339	3.129
57877	Male	43	Non-Hispanic White	20457.8	20754.6	2	76	Yes	29.48	112.8	Yes	No	239	100	169.5	-0.109379	1.06	No	No	Yes	0.824	2.483
57878	Male	49	Non-Hispanic Black	18317.7	18379.8	2	84	Yes	18.83	69.5	Yes	No	0	0	0	-0.427016	1.66	No	No	Yes	0.621	2.534
57884	Male	48	Non-Hispanic White	87935.6	89211.3	2	80	Yes	33.48	111	Yes	No	39	0	19.5	-0.0852504	1.47	No	No	Yes	1.208	4.474
57885	Female	47	Non-Hispanic White	19683.5	20013.4	2	80	No	41.37	132.5	Yes	No	161	118	139.5	0.382163	1.11	No	No	No	2.676	2.974
57892	Male	53	Non-Hispanic Black	19125.9	19043.8	1	79	Yes	29.59	95.9	Yes	Yes	0	0	0	-0.14206	1.19	No	No	Yes	0.858	2.327
57916	Male	71	Non-Hispanic Black	11983.6	12868.4	2	81	Yes	28.82	106.6	Yes	No	71	3	37	-0.0449472	1.19	Yes	No	Yes	1.073	1.965
57917	Male	54	Non-Hispanic Black	12838.2	12664.2	1	89	Yes	25.57	92	Yes	No	26	111	68.5	-0.569598	1.34	No	No	Yes	0.361	3.207
57918	Female	49	Non-Hispanic White	83421.9	85773.9	2	76	Yes	33.49	116.8	Yes	No	152	129	140.5	-0.106263	0.88	No	No	Yes	0.689	1.655
57930	Female	61	Other Hispanic	6017.79	6385.33	1	88	No	40.34	116.8	Yes	No	409	497	453	-0.180694	1.66	No	No	No	1.095	2.224
57934	Female	74	Non-Hispanic White	41533	41874.2	1	81	No	25.83	94.3	Yes	No	11	38	24.5	-0.0628748	1.84	No	Yes	Yes	1.592	2.483
57939	Female	71	Non-Hispanic Black	15407.5	15296.2	2	77	No	44.95	123.3	Yes	No	36	50	43	0.606676	1.24	Yes	No	No	5.013	4.862
57940	Female	66	Non-Hispanic Black	15511.4	15571.4	2	84	Yes	35.02	113	Yes	Yes	145	55	100	0.115778	1.09	No	No	Yes	1.423	3.465
57943	Female	80	Other Race - Including Multi-Racial	23477.6	25125.8	1	85	No	35.42	114.5	Yes	Yes	34	0	17	-0.126995	1.27	Yes	No	No	0.948	2.017
57945	Female	67	Non-Hispanic White	55061.1	55139.1	1	80	Yes	28.97	96.5	Yes	No	20	16	18	0.479772	0.98	No	No	No	2.958	2.922
57959	Male	80	Non-Hispanic White	20404.7	21202.3	1	77	Yes	31.7	125.3	Yes	No	56	50	53	-0.151391	0.88	Yes	No	No	0.621	1.888
57966	Male	43	Non-Hispanic Black	28769.3	28768.4	2	83	Yes	37.03	124.4	Yes	No	229	247	238	-0.585738	2.35	No	No	No	0.61	3.569
57977	Male	53	Non-Hispanic White	97552.1	101173	2	76	Yes	29.81	109.5	Yes	Borderline	569	478	523.5	-0.044381	1.4	No	No	Yes	1.264	4.034
57999	Male	80	Non-Hispanic Black	11612.7	12318	2	84	Yes	29.72	103.4	Yes	No	0	47	23.5	0.619941	0.91	No	No	No	3.793	2.353
58000	Female	60	Other Hispanic	6749.17	6950.89	2	77	No	29.58	96	Yes	No	81	77	79	-0.180549	1.42	No	No	No	0.937	3.233
58024	Male	68	Non-Hispanic White	54601.4	54228.9	1	85	Yes	39.28	136.6	Yes	Yes	154	121	137.5	0.648721	0.54	No	No	Yes	2.405	2.845
58030	Female	80	Non-Hispanic Black	13893.6	13963.6	2	84	Yes	28.89	100.2	Yes	Yes	42	96	69	-0.600134	2.25	No	No	Yes	0.565	2.586
58033	Male	37	Non-Hispanic White	52528.5	53465.1	1	80	Yes	42.37	133.2	Yes	No	142	71	106.5	0.206465	1.27	No	No	No	2.043	4.474
58047	Female	76	Non-Hispanic White	28281.9	28866.4	3	86	Yes	38.66	118.1	Yes	Yes	288	338	313	0.174662	1.42	No	No	Yes	2.123	2.431
58069	Male	62	Non-Hispanic Black	8974.12	8890.13	1	89	Yes	34.58	127.3	No	No	0	5	2.5	-0.780023	2.79	No	No	No	0.463	2.172
58088	Female	49	Mexican American	26030.8	26156.5	1	81	No	31.19	106.3	Yes	Yes	142	76	109	0.563619	1.03	No	No	No	3.771	2.586
58095	Male	58	Non-Hispanic White	23160.6	23031	1	77	Yes	30.07	110.8	Yes	No	333	213	273	0.0283056	1.47	No	No	Yes	1.569	1.526
58108	Male	61	Other Hispanic	6951.26	7178.89	1	79	Yes	29.51	107.9	Yes	No	94	2	48	0.495346	0.7	No	Yes	No	2.19	6.387
58111	Female	29	Non-Hispanic Black	34425.8	34241.3	2	83	Yes	30.64	107.9	Yes	Yes	0	0	0	0.299158	0.93	No	No	No	1.852	2.483
58112	Male	65	Other Hispanic	8742.77	8809.83	2	82	No	31.35	113.4	Yes	Yes	142	189	165.5	0.70647	0.93	No	No	No	4.731	3.62
58117	Male	79	Non-Hispanic Black	12077.4	12969.1	2	84	Yes	20.5	86	Yes	No	170	50	110	-0.025618	1.03	Yes	No	Yes	0.971	3.103
58119	Male	78	Non-Hispanic Black	10725.4	11941	1	88	Yes	22.19	84.8	Yes	No	189	243	216	-0.469408	1.73	Yes	No	Yes	0.587	3.31
58127	Male	75	Non-Hispanic White	8609.14	9054.48	1	80	Yes	26.89	102.6	Yes	Yes	63	11	37	-0.0892232	1.4	No	Yes	Yes	1.14	3.31
58130	Male	40	Non-Hispanic White	84515	85741.1	2	79	Yes	36.39	117.4	Yes	No	120	364	242	0.309705	1.14	No	Yes	Yes	2.326	3.827
58135	Female	70	Non-Hispanic White	51478.8	52908.8	1	75	No	36.35	122.2	Yes	No	252	11	131.5	0.46475	1.27	No	No	Yes	3.703	2.483
58141	Female	72	Non-Hispanic White	46439	47729	1	87	Yes	36.23	113.8	Yes	No	168	78	123	0.0019048	0.91	No	No	No	0.914	2.431
58152	Male	75	Non-Hispanic White	36288.2	36205.4	1	81	Yes	25.1	96.1	Yes	No	241	186	213.5	-0.444796	1.76	No	Yes	Yes	0.632	4.138
58166	Male	80	Non-Hispanic White	20593.7	20991.3	2	77	Yes	27.46	106.3	Yes	No	124	95	109.5	0.233528	1.24	No	No	Yes	2.123	2.121
58187	Female	72	Non-Hispanic White	44120.8	44483.2	2	80	No	30.12	103.4	Yes	No	48	47	47.5	0.601766	1.11	No	No	No	4.437	2.586
58192	Female	75	Non-Hispanic White	36639.3	36940.2	2	86	Yes	24.13	88.1	No	No	8	3	5.5	-0.0686533	1.19	No	No	Yes	1.016	2.845
58205	Male	62	Non-Hispanic Black	9326.2	9775.24	2	84	No	26.73	93.4	No	No	38	58	48	0.257592	0.83	No	No	No	1.502	4.681
58214	Male	50	Non-Hispanic White	91976.3	95390.2	1	76	Yes	29.34	104.3	No	No	619	456	537.5	-0.270459	1.81	No	No	Yes	0.971	4.448
58221	Male	68	Non-Hispanic Black	12001.4	12080.7	2	83	Yes	20.69	84.3	Yes	No	2	0	1	-0.440901	2.15	No	No	No	0.779	3.051
58227	Female	71	Mexican American	10352	11967.2	1	81	No	30.08	89.6	Yes	No	111	64	87.5	0.20862	1.32	No	No	No	2.134	1.164
58237	Female	42	Non-Hispanic Black	34749.3	35460	2	83	No	40.35	121.7	Yes	Yes	28	241	134.5	0.353804	1.01	No	No	No	2.281	3.801
58265	Female	68	Non-Hispanic White	25489.9	25526.1	2	75	No	32.88	106.9	Yes	Yes	40	1	20.5	0.424057	1.11	No	No	No	2.947	5.612
58269	Male	60	Other Hispanic	8742.77	8809.83	2	82	No	30.28	103.9	Yes	Yes	56	103	79.5	-0.0174907	1.14	No	No	No	1.095	3.026
58274	Female	47	Non-Hispanic White	20421.7	20763.9	2	77	Yes	31.51	95.3	No	No	430	206	318	-0.29933	1.53	No	No	No	0.768	3
58276	Female	80	Non-Hispanic White	33429.8	35095.7	2	81	Yes	19.87	75	Yes	No	36	54	45	-0.438235	1.58	No	No	No	0.576	3.129
58291	Male	43	Non-Hispanic Black	24644	24510.8	2	87	Yes	42.97	135.4	Yes	No	214	96	155	-0.154449	1.37	No	No	Yes	0.96	3.75
58294	Female	39	Non-Hispanic White	60492.4	61676.1	1	76	Yes	26.95	95	Yes	No	125	214	169.5	0.547213	1.14	No	No	Yes	4.019	3.62
58296	Female	69	Non-Hispanic White	21023.9	21200.3	2	80	Yes	45.12	126.5	Yes	Yes	100	63	81.5	0.215787	1.01	No	No	Yes	1.66	1.448
58307	Female	47	Mexican American	16704.5	16785.2	1	88	No	28.72	101.1	Yes	Yes	6	14	10	0.752519	0.98	No	No	Yes	5.543	2.276
58316	Male	73	Other Hispanic	11398.7	11966.8	1	82	Yes	36.45	123.9	Yes	Yes	101	101	101	0.341554	0.91	No	No	Yes	1.998	3.414
58325	Female	68	Mexican American	6400.98	6592.29	1	81	Yes	42.08	107.4	Yes	No	144	291	217.5	-0.0127952	0.93	No	No	Yes	0.903	3.957
58326	Female	72	Non-Hispanic White	36960	39280.7	2	85	Yes	32.83	113.2	Yes	No	0	71	35.5	-0.302097	1.63	No	No	Yes	0.813	3.957
58327	Male	54	Non-Hispanic White	72987.5	72579.3	1	80	Yes	23.33	91	No	No	1096	2146	1621	0.173162	1.19	No	No	Yes	1.773	1.991
58335	Female	68	Non-Hispanic White	25489.9	25703.9	2	75	No	21.43	92.3	Yes	No	78	22	50	0.0755187	1.29	No	No	Yes	1.535	2.638
58343	Male	50	Non-Hispanic White	88102.8	89543.8	1	77	Yes	34.01	120.3	Yes	No	109	101	105	0.417611	1.01	No	Yes	No	2.642	3.517
58352	Male	46	Non-Hispanic Black	24619	24485.9	1	82	Yes	30.31	98	No	No	289	284	286.5	0.248862	0.91	No	No	Yes	1.614	3.698
58375	Female	75	Non-Hispanic White	20452.6	21736.8	1	77	Yes	22.81	84.8	Yes	No	10	9	9.5	-0.0464625	1.37	No	No	Yes	1.231	3.931
58385	Male	30	Non-Hispanic White	17768	18764.7	1	79	Yes	35.18	121.3	Yes	Yes	232	129	180.5	-0.180549	1.42	No	Yes	No	0.937	2.664
58388	Female	76	Non-Hispanic Black	13732.1	13632.9	1	84	No	39.16	98.5	Yes	No	101	95	98	-0.583485	2.38	No	No	No	0.621	3
58392	Female	80	Non-Hispanic White	32202.9	35637.8	1	76	No	28.48	99.7	Yes	No	70	66	68	0.023717	1.55	No	No	No	1.637	3.31
58393	Female	80	Non-Hispanic White	33429.8	35776.7	2	81	No	24.01	91.5	Yes	No	93	94	93.5	-0.117143	1.73	No	No	No	1.321	3
58396	Male	44	Non-Hispanic Black	23882.6	24072	2	80	Yes	26.6	101.8	Yes	Yes	4	0	2	0.303889	1.06	No	No	Yes	2.134	4.81
58397	Male	66	Non-Hispanic White	73554.7	73052.8	2	79	Yes	26.6	101.2	Yes	No	275	201	238	0.0963	1.14	No	Yes	Yes	1.423	3.646
58398	Male	65	Non-Hispanic White	55161.2	54784.8	1	77	Yes	27.02	106.1	Yes	No	101	221	161	-0.625814	2.48	No	Yes	No	0.587	4.034
58407	Male	45	Non-Hispanic White	22285.3	22608.6	2	80	Yes	31.35	111.4	No	No	172	181	176.5	0.182682	1.09	No	No	Yes	1.66	4.655
58408	Female	51	Mexican American	18907.8	18999.2	1	75	No	32.49	107.2	Yes	No	91	112	101.5	0.650921	1.14	No	No	No	5.103	4.888
58413	Male	74	Mexican American	11743.7	12635.9	1	81	Yes	27.66	106.4	Yes	No	0	2	1	0.0868264	1.22	No	Yes	No	1.49	2.017
58419	Female	75	Non-Hispanic White	38596.5	38913.5	2	76	No	40.74	124.5	Yes	Yes	514	261	387.5	-0.522295	2.48	No	No	Yes	0.745	2.405
58421	Female	49	Non-Hispanic Black	33466.8	35241.1	2	81	No	41.43	129.8	Yes	No	4	71	37.5	0.449368	1.4	No	No	No	3.94	2.586
58429	Male	55	Non-Hispanic White	85761.2	87163.8	1	76	Yes	28.66	106	Yes	Yes	345	144	244.5	0.559115	1.24	No	No	No	4.493	4.888
58430	Male	68	Non-Hispanic Black	10342.4	10283.7	2	81	Yes	30.37	107.3	Yes	No	76	2	39	-0.0912556	1.24	No	No	No	1.005	4.008
58440	Female	74	Non-Hispanic White	40312.6	41432.4	1	82	No	23.38	93.5	Yes	No	113	285	199	0.371765	1.06	No	No	Yes	2.495	1.836
58444	Female	54	Non-Hispanic Black	29022.5	29616	2	83	No	46.11	122	Yes	Borderline	127	94	110.5	-0.184749	1.14	No	No	No	0.745	3.31
58449	Male	54	Mexican American	10114.5	10247.3	1	88	Yes	27.77	97.6	Yes	No	4	0	2	0.370153	0.91	No	No	No	2.134	2.276
58453	Male	67	Mexican American	5449.73	5628.2	2	85	Yes	27.18	100.3	Yes	No	59	21	40	1.01244	0.96	No	No	Yes	9.879	3.439
58454	Female	68	Other Hispanic	6435.09	6466.49	1	86	Yes	27.84	93.5	Yes	Yes	0	41	20.5	-0.0211762	1.66	No	No	No	1.581	1.914
58460	Female	76	Non-Hispanic Black	16441.8	16322.9	1	82	No	33.6	108	Yes	No	28	31	29.5	-0.0426047	1.22	No	No	No	1.106	3.414
58488	Male	77	Mexican American	14556	15661.8	1	75	No	40.17	133.4	Yes	No	285	231	258	0.414571	0.83	No	No	No	2.156	2.017
58501	Male	60	Non-Hispanic Black	12001.4	12579.3	2	83	Yes	29.2	98.2	Yes	No	30	0	15	-0.345234	1.55	Yes	No	No	0.7	2.612
58521	Male	80	Non-Hispanic Black	8123.67	9083.49	1	84	No	20.69	81	Yes	No	71	65	68	-0.545077	1.94	No	No	No	0.553	2.974
58522	Male	75	Non-Hispanic White	30302.3	30819.9	1	80	Yes	25.06	96	Yes	No	63	3	33	0.13669	1.03	No	No	No	1.411	2.457
58530	Female	36	Non-Hispanic White	16027.8	16637.7	2	79	No	33.81	111.8	No	No	855	370	612.5	0.0606978	1.06	No	No	No	1.219	3.646
58539	Female	80	Mexican American	8081.4	9625.27	2	88	No	29.54	99.5	Yes	No	54	10	32	-0.263867	1.97	No	No	No	1.073	2.224
58545	Male	68	Other Hispanic	8045.4	8308.86	1	83	Yes	30.88	115.3	Yes	No	78	10	44	-0.254878	1.32	No	No	Yes	0.734	2.534
58563	Female	74	Non-Hispanic White	36390.4	37142.5	1	76	Yes	26.66	96.5	Yes	No	505	304	404.5	-0.214519	2.35	No	No	No	1.434	4.888
58574	Male	67	Non-Hispanic Black	8577.51	8990.49	1	84	No	27.87	93.7	Yes	No	3	1	2	-0.472147	1.91	No	No	Yes	0.644	1.862
58583	Female	74	Non-Hispanic White	23633.6	25117.6	1	83	No	33.37	104.3	Yes	No	87	30	58.5	0.15841	1.27	No	No	No	1.829	2.276
58590	Male	71	Non-Hispanic White	10296	10272.5	2	76	Yes	29.03	110.9	Yes	Yes	142	95	118.5	0.241227	1.03	No	No	Yes	1.795	2.043
58592	Male	71	Non-Hispanic Black	11804.6	12676.2	2	87	No	30.52	104.1	Yes	No	0	7	3.5	0.0943438	1.29	No	No	No	1.603	2.689
58603	Male	64	Mexican American	5848.9	6223.35	1	88	Yes	39.58	136.1	Yes	Yes	94	2	48	0.157679	1.06	Yes	No	Yes	1.524	2.767
58605	Male	38	Non-Hispanic White	68001.9	68883	1	77	Yes	23.99	86.8	Yes	No	59	4	31.5	0.400228	1.06	No	No	Yes	2.664	1.034
58610	Male	53	Non-Hispanic White	27240.1	27459.1	2	75	Yes	27.46	109	No	Borderline	675	243	459	0.186773	0.83	No	No	Yes	1.276	3.233
58611	Male	48	Non-Hispanic White	80724.3	81895.4	1	77	Yes	41.54	138.5	Yes	No	77	130	103.5	0.654766	0.93	No	No	Yes	4.2	7.499
58613	Male	45	Non-Hispanic White	84410.9	85635.4	2	76	Yes	36.44	118.6	Yes	No	799	236	517.5	0.0864172	1.24	No	Yes	No	1.513	4.241
58614	Male	56	Non-Hispanic Black	27005.2	27004.3	2	75	Yes	21.4	86.5	No	Yes	3	3	3	-0.287242	1.86	No	No	Yes	0.96	2.534
58619	Male	49	Mexican American	23408	23715.5	1	87	Yes	30.79	104.7	Yes	No	36	29	32.5	0.306828	0.93	No	No	No	1.885	3.103
58622	Male	52	Non-Hispanic White	23640.2	23508	2	77	Yes	38.84	129	Yes	No	146	201	173.5	0.229845	1.27	No	No	Yes	2.156	2.56
58624	Female	75	Non-Hispanic Black	17995	18832	1	80	Yes	35.42	110.5	Yes	Yes	131	107	119	-0.30103	1.58	No	No	Yes	0.79	2.715
58626	Female	66	Other Hispanic	6256.68	6443.67	2	81	No	27.27	99	Yes	No	151	105	128	-0.106417	1.27	No	No	No	0.994	2.793
58627	Male	74	Non-Hispanic White	31503.2	31431.4	1	77	Yes	28.85	99.2	Yes	No	3	2	2.5	-0.535193	1.55	No	No	Yes	0.452	2.276
58656	Male	68	Mexican American	5428.83	5470.46	1	76	Yes	26.35	96.4	Yes	Yes	173	78	125.5	-0.031158	0.91	Yes	No	Yes	0.847	3.103
58661	Female	78	Non-Hispanic White	36390.4	36689.3	1	76	No	35.48	118.5	Yes	No	204	102	153	-0.179933	1.76	Yes	No	No	1.163	1.991
58677	Male	75	Non-Hispanic White	42345.2	42248.6	2	82	No	29.5	99	Yes	No	261	192	226.5	0.22024	1.19	Yes	No	No	1.976	3.207
58683	Male	46	Non-Hispanic White	15419.8	15643.5	3	86	Yes	25.87	102.5	Yes	Yes	568	154	361	0.106208	1.22	No	No	Yes	1.558	2.845
58688	Female	73	Other Hispanic	11105.6	12008.8	2	78	No	24.56	93.3	Yes	No	75	104	89.5	0.20036	1.16	No	No	No	1.84	3.982
58690	Male	66	Non-Hispanic White	59047.1	59368.6	2	76	Yes	36.22	112.8	Yes	No	85	122	103.5	-0.508218	2.33	No	No	No	0.723	3
58699	Male	53	Other Hispanic	14464.5	14961.2	2	78	No	25.95	94.9	Yes	No	3	140	71.5	0.454635	1.09	No	No	Yes	3.105	3.595
58702	Female	76	Non-Hispanic White	34682	35645.4	2	81	No	23.07	76	Yes	No	0	0	0	-0.0465161	1.91	No	No	Yes	1.716	2.819
58709	Male	80	Non-Hispanic White	18263.6	19624	1	80	Yes	25.27	108.3	Yes	No	19	49	34	0.505659	0.8	No	No	Yes	2.563	4.474
58712	Female	80	Non-Hispanic White	30171	33389.1	2	86	Yes	26.85	100.7	Yes	No	134	13	73.5	-0.418995	2.43	No	No	No	0.926	3.181
58714	Male	77	Non-Hispanic White	38549.2	40543.3	2	75	Yes	26.43	103.2	Yes	Yes	366	520	443	0.36294	1.4	No	No	Yes	3.229	2.457
58719	Male	75	Non-Hispanic White	31503.2	31431.4	1	77	Yes	28.2	108	Yes	No	165	378	271.5	0.0922765	1.47	No	No	Yes	1.818	4.732
58725	Male	49	Non-Hispanic White	15802.7	16027.5	1	80	Yes	40.08	138.7	No	No	289	264	276.5	0.0600462	1.16	No	No	Yes	1.332	3.75
58728	Male	66	Mexican American	5442.63	5791.07	2	88	Yes	28.77	104.5	No	No	442	110	276	-0.206415	1.29	No	No	Yes	0.802	2.974
58734	Female	67	Mexican American	6878.79	6626.57	1	81	No	27.44	90.1	Yes	No	142	49	95.5	-0.471239	2.64	No	No	No	0.892	3.077
58738	Female	53	Non-Hispanic Black	22777.5	24174.3	2	86	Yes	32.84	100.7	Yes	No	35	0	17.5	-0.340031	1.63	No	No	No	0.745	3.75
58741	Male	60	Mexican American	6564.54	6614.89	2	84	Yes	30.26	101	No	No	29	0	14.5	0.103579	1.37	No	No	No	1.739	3.569
58749	Male	63	Non-Hispanic Black	9217.77	9131.51	1	84	Yes	29.24	96.5	Yes	No	4	0	2	0.101507	1.09	Yes	No	Yes	1.377	5.482
58751	Male	61	Mexican American	7492.22	7549.68	1	81	Yes	27.26	97.5	Yes	No	87	147	117	-0.0329687	1.45	No	No	No	1.344	3.982
58752	Female	80	Non-Hispanic White	25389.1	26983.5	2	76	Yes	24.61	89.5	Yes	No	7	87	47	0.0563424	1.22	No	No	No	1.389	3.491
58764	Male	67	Non-Hispanic White	55161.2	54784.8	1	77	Yes	32.92	114.5	Yes	Borderline	213	154	183.5	0.335062	1.19	No	No	Yes	2.574	3.284
58772	Male	74	Non-Hispanic White	33006.3	33570.1	2	81	Yes	23.81	93	Yes	No	0	4	2	0.318214	0.83	No	No	Yes	1.727	3.155
58775	Female	69	Non-Hispanic Black	20723.8	20803.9	2	80	Yes	33.57	94.6	Yes	No	100	124	112	-0.442597	1.97	No	Yes	No	0.711	3.543
58779	Female	69	Non-Hispanic Black	10642.8	10683.9	1	78	Yes	42.17	114.8	Yes	Yes	116	3	59.5	-0.563922	2.07	No	No	No	0.565	3.698
58789	Male	74	Non-Hispanic Black	11899.7	13305.7	1	82	Yes	27.49	108.5	Yes	No	4	2	3	0.291768	1.09	No	No	No	2.134	0.905
58794	Male	58	Non-Hispanic Black	17179.1	17146.8	1	80	Yes	27.34	92.3	Yes	No	4	102	53	-0.242198	1.42	No	No	Yes	0.813	3.776
58798	Female	69	Non-Hispanic Black	13020.6	13070.9	1	78	No	25.62	97.5	Yes	Yes	157	30	93.5	-0.266612	1.94	No	No	No	1.05	3.233
58801	Female	71	Non-Hispanic White	43741.6	44645.6	2	79	Yes	30.23	110.4	Yes	No	4	5	4.5	-0.048177	1.4	No	No	No	1.253	3.103
58816	Male	80	Non-Hispanic White	24807.6	25598.8	2	83	Yes	28.67	109.8	Yes	No	31	84	57.5	0.682733	1.09	No	No	Yes	5.25	4.888
58817	Female	45	Non-Hispanic Black	29766.5	30375.2	2	87	Yes	65.62	143.1	Yes	No	0	0	0	-0.0432687	1.16	No	No	No	1.05	4.267
58819	Female	79	Non-Hispanic Black	12778.3	12842.6	1	84	Yes	32.15	110	Yes	No	50	47	48.5	-0.343165	1.99	No	No	No	0.903	3.853
58820	Female	80	Non-Hispanic Black	13905.6	13975.6	2	86	No	17.73	68.8	Yes	No	3	0	1.5	-0.620472	2.12	No	No	No	0.508	2.638
58824	Female	59	Non-Hispanic White	26472.8	26048	2	83	Yes	41.03	124.4	Yes	No	305	10	157.5	0.339515	1.09	No	No	Yes	2.382	3.465
58834	Female	80	Non-Hispanic White	34155.1	36300.1	2	76	No	20.37	86	Yes	No	403	746	574.5	-0.326388	1.34	No	No	No	0.632	2.069
58847	Female	70	Non-Hispanic White	41461.7	41802.3	2	78	Yes	24.28	86	Yes	No	302	312	307	-0.295161	1.47	No	No	Yes	0.745	2.198
58857	Male	59	Non-Hispanic White	103778	103197	1	83	Yes	34.69	119.8	Yes	Borderline	241	142	191.5	-0.325598	1.6	No	No	Yes	0.756	3.026
58860	Female	53	Non-Hispanic White	109974	108209	2	83	No	33.13	110.5	Yes	Borderline	0	56	28	-0.0601872	1.53	No	No	No	1.332	0.621
58867	Male	47	Other Race - Including Multi-Racial	72739.3	72879	1	88	No	28.71	97.8	Yes	Yes	328	429	378.5	-0.0140655	0.91	No	No	Yes	0.881	3.646
58868	Male	68	Non-Hispanic White	58012	58327.9	2	77	No	28.68	98.4	Yes	No	0	4	2	0.334422	1.27	No	Yes	No	2.743	2.508
58869	Male	51	Mexican American	11619.8	11662.9	1	76	No	25.79	95.7	Yes	No	5	13	9	0.41288	0.96	No	No	No	2.484	1.577
58877	Male	70	Non-Hispanic White	33709.7	34048.2	2	78	Yes	31.29	101.7	Yes	Borderline	220	123	171.5	0.364105	1.03	No	No	Yes	2.382	4.474
58879	Female	58	Non-Hispanic White	123702	125317	2	75	Yes	41.5	118.5	Yes	No	229	345	287	-0.580257	2.02	No	No	Yes	0.531	2.715
58895	Female	80	Other Race - Including Multi-Racial	25558.5	27352.8	1	86	Yes	27.92	97.1	Yes	No	4	104	54	-0.047692	1.5	No	No	Yes	1.344	5.146
58916	Male	54	Non-Hispanic White	56801.9	56484.2	3	86	No	37.97	123.4	Yes	No	39	29	34	0.165647	1.01	No	No	No	1.479	2.715
58927	Female	74	Mexican American	11124.7	12029.4	1	81	No	27.3	100.2	Yes	Yes	9	5	7	-0.0581667	1.42	No	No	Yes	1.242	2.638
58935	Female	61	Non-Hispanic White	21824.8	21589.1	2	81	Yes	35.06	111.2	Yes	Yes	159	379	269	0.6009	0.75	Yes	No	Yes	2.992	2.741
58943	Female	65	Mexican American	6121.39	6102.13	2	85	No	25.67	86.1	Yes	No	151	77	114	-0.136677	1.5	No	No	Yes	1.095	3.103
58946	Female	77	Mexican American	11124.7	12548.2	1	81	No	38.32	126.9	Yes	Yes	151	67	109	-0.437449	2.07	No	No	No	0.756	3.543
58947	Male	57	Mexican American	11133.7	11656.3	1	85	Yes	30.93	103.3	Yes	Borderline	26	0	13	0.151364	1.06	No	No	No	1.502	1.965
58954	Male	61	Non-Hispanic White	17697	18527.7	1	76	Yes	43.44	137.6	Yes	No	34	1210	622	1.28853	0.8	No	No	Yes	15.546	2.276
58962	Female	74	Non-Hispanic White	20452.6	21020.7	1	77	Yes	27.33	102.5	Yes	No	648	379	513.5	-0.106579	1.76	No	No	No	1.377	3.595
58971	Male	49	Non-Hispanic White	65037.5	67328.8	1	89	Yes	33.18	110.9	Yes	Yes	11	0	5.5	-0.0685146	1.11	No	No	No	0.948	1.991
58974	Female	74	Non-Hispanic White	36155.2	38425.5	1	86	No	41.89	117.2	No	No	77	0	38.5	0.00707686	1.4	No	No	Yes	1.423	3.31
58987	Female	60	Mexican American	6400.98	6380.84	1	81	No	39.49	112.2	Yes	No	91	172	131.5	-0.35315	1.91	No	No	No	0.847	1.603
58988	Female	77	Mexican American	10352	11583.4	1	81	No	28.51	98.7	No	No	3	74	38.5	0.295023	0.91	No	No	Yes	1.795	2.896
59017	Female	80	Non-Hispanic White	29023	30845.7	2	76	No	23.81	84.6	Yes	No	29	116	72.5	0.387155	1.06	No	No	No	2.585	0.853
59019	Female	54	Non-Hispanic Black	21363.9	22496.5	1	78	Yes	48.09	127.7	Yes	No	323	284	303.5	0.580017	0.98	No	No	No	3.726	2.845
59026	Female	73	Non-Hispanic White	41410.6	41750.7	1	79	Yes	24.99	104.3	No	No	16	8	12	-0.360699	2.15	No	No	Yes	0.937	3.077
59028	Male	47	Mexican American	15319.9	15587.5	3	86	Yes	35.67	109	Yes	Yes	313	101	207	0.500963	1.14	No	Yes	No	3.613	2.612
59032	Male	67	Other Hispanic	9286.36	9590.46	1	75	Yes	23.52	87.5	Yes	No	346	662	504	-0.629573	2.02	No	No	Yes	0.474	2.819
59035	Female	52	Other Hispanic	10005.8	10679	1	88	No	29.25	94	Yes	No	100	77	88.5	0.00668159	1.29	No	No	No	1.31	3.827
59055	Male	80	Non-Hispanic White	20404.7	21202.3	1	77	Yes	31.28	123.9	Yes	No	110	66	88	-0.150702	1.47	No	No	Yes	1.039	2.457
59087	Female	55	Non-Hispanic Black	24860.8	26385.3	2	87	Yes	42.71	123.1	Yes	Borderline	574	949	761.5	-0.267529	2.07	Yes	No	Yes	1.118	1.707
59089	Male	39	Non-Hispanic White	75295.2	78203.3	2	76	Yes	33.92	119	No	No	142	81	111.5	0.0525717	1.29	Yes	No	Yes	1.456	3.155
59106	Male	72	Other Race - Including Multi-Racial	9926.84	10026.5	2	87	Yes	24.25	87.3	Yes	No	67	63	65	-0.0562922	1.53	Yes	No	No	1.344	2.845
59110	Male	51	Mexican American	10114.5	10291.1	1	88	Yes	26.75	98.3	Yes	Yes	236	79	157.5	0.30103	0.7	No	No	Yes	1.4	3.543
59111	Female	80	Non-Hispanic White	28773.6	31842.7	2	79	No	26.01	92.6	Yes	Yes	1	4	2.5	0.0973138	1.29	No	No	No	1.614	2.25
59116	Female	60	Non-Hispanic White	20036.8	20205	1	80	No	56.65	157.2	Yes	No	120	53	86.5	-0.0252252	1.4	No	No	Yes	1.321	2.457
59117	Male	56	Non-Hispanic Black	17179.1	18035.6	1	80	Yes	54.93	150.8	Yes	Yes	123	99	111	-0.188166	1.55	No	No	No	1.005	1.94
59120	Female	80	Non-Hispanic White	25389.1	26983.5	2	76	No	29.76	95.1	Yes	No	203	79	141	0.111512	1.24	No	No	No	1.603	4.474
59122	Male	63	Non-Hispanic White	49373	51690.6	2	81	Yes	34.43	112	Yes	Yes	291	511	401	0.495637	0.75	No	No	No	2.348	3.051
59128	Male	70	Mexican American	8593.83	9246.72	3	86	Yes	26.72	94.2	Yes	No	435	286	360.5	-0.00478127	1.37	No	No	Yes	1.355	2.948
59150	Female	21	Non-Hispanic White	26089.7	26581.7	2	75	Yes	20.7	80.7	No	No	213	102	157.5	-0.09691	1.68	No	No	Yes	1.344	3.465
59151	Male	80	Non-Hispanic White	19626.9	20394.1	1	80	No	29.87	110.4	Yes	No	17	9	13	0.198283	1.03	No	No	No	1.626	2.508
59157	Male	75	Non-Hispanic White	31795	32114.3	1	76	Yes	17.64	79	Yes	No	276	293	284.5	-0.816356	2.66	No	No	Yes	0.406	2.534
59171	Female	74	Non-Hispanic White	48909.2	49310.9	2	75	Yes	32.03	106.4	Yes	No	3	79	41	0.064407	1.47	No	No	Yes	1.705	3.879
59181	Female	80	Non-Hispanic White	25389.1	28097.2	2	76	No	28.93	107.7	Yes	Yes	95	265	180	0.654718	0.96	No	No	No	4.335	3.388
59185	Male	78	Non-Hispanic White	34703.1	34623.9	2	85	Yes	26.73	102	Yes	No	38	47	42.5	-0.0687601	1.68	No	No	No	1.434	2.431
59190	Female	54	Non-Hispanic White	22865.4	22498.5	1	77	No	34.84	107.9	Yes	No	375	154	264.5	0.0247404	1.45	No	No	Yes	1.535	3.569
59196	Female	65	Non-Hispanic White	65824.6	65917.9	2	78	No	26.25	88	Yes	No	49	0	24.5	-0.15973	1.68	No	No	No	1.163	2.508
59203	Female	53	Non-Hispanic White	22257.7	22377.6	1	76	Yes	27.8	106.6	Yes	No	206	89	147.5	0.350765	0.75	No	No	Yes	1.682	1.293
59217	Female	73	Other Hispanic	10915.1	11802.8	2	77	No	19.6	70.8	Yes	No	111	5	58	-0.103696	1.29	No	Yes	No	1.016	3.776
59223	Male	71	Non-Hispanic Black	11983.6	13399.5	2	81	Yes	23.96	100.9	Yes	Yes	107	39	73	-0.289985	1.32	No	No	No	0.677	2.664
59230	Female	67	Non-Hispanic White	65849.7	65138.4	2	76	Yes	24.22	82.9	Yes	No	71	474	272.5	-0.341338	1.76	No	No	Yes	0.802	2.508
59232	Male	70	Non-Hispanic White	33722.5	33645.6	2	76	Yes	26.6	100.7	Yes	No	201	218	209.5	-0.191745	1.37	No	No	Yes	0.881	3.569
59239	Male	78	Non-Hispanic White	35221.9	35823.5	1	82	No	23.31	96	Yes	Yes	284	282	283	0.383945	1.11	Yes	No	No	2.687	3.181
59240	Female	80	Non-Hispanic White	25389.1	26983.5	2	76	Yes	19.25	68	Yes	No	0	0	0	-0.140936	1.53	No	No	Yes	1.106	3.051
59247	Female	48	Non-Hispanic Black	35354.2	36077.2	1	83	Yes	40.18	127.5	Yes	No	0	55	27.5	0.0588055	1.4	No	No	No	1.603	3.388
59249	Male	71	Non-Hispanic Black	9747.92	10540.6	1	78	Yes	25.77	95	Yes	No	0	0	0	-0.339459	1.11	No	No	No	0.508	3.181
59257	Female	47	Non-Hispanic Black	24864.8	27004.4	1	80	Yes	35.79	118.4	Yes	Yes	148	268	208	-0.196491	1.58	No	No	No	1.005	1.733
59296	Female	72	Non-Hispanic White	37776.8	38557.6	2	81	No	26.45	97	Yes	No	355	323	339	-0.0387426	1.16	No	No	Yes	1.061	2.715
59306	Male	70	Non-Hispanic White	29315	29609.4	1	77	Yes	29.3	110.7	Yes	Yes	8	2	5	0.700576	0.54	No	No	No	2.71	2.741
59312	Female	67	Non-Hispanic White	27216.1	27444.6	2	83	Yes	41.26	119.4	Yes	No	101	87	94	0.224498	1.34	No	No	Yes	2.247	5.793
59320	Male	72	Non-Hispanic White	34154.8	34497.8	2	76	Yes	28.47	111.7	Yes	No	295	636	465.5	0.191651	1.06	No	No	Yes	1.648	4.707
59321	Male	74	Non-Hispanic White	33006.3	32931	2	81	Yes	32.31	121.9	Yes	Borderline	177	95	136	0.374186	1.24	No	No	Yes	2.935	3.233
59329	Male	62	Other Hispanic	7351.05	7407.43	2	77	Yes	24.61	90.6	Yes	No	50	142	96	-0.171544	1.71	No	No	No	1.152	3.414
59332	Female	80	Other Hispanic	12981.6	15007.1	2	82	No	27.99	93	Yes	No	124	60	92	-0.0597231	1.58	No	No	No	1.377	1.655
59333	Female	72	Other Hispanic	10915.1	11802.8	2	77	No	35.1	105.4	Yes	No	39	4	21.5	0.12511	1.27	No	No	No	1.694	3.827
59340	Female	64	Mexican American	7691.33	7728.86	1	87	Yes	34.24	113.2	Yes	No	3	1	2	-0.0923806	1.55	No	No	No	1.253	2.276
59349	Female	63	Non-Hispanic White	64695.4	67460.9	2	77	No	45.39	123.7	Yes	Yes	246	268	257	-0.0702406	1.5	No	No	No	1.276	2.25
59352	Male	61	Mexican American	7492.22	7549.68	1	81	No	46.87	135.7	Yes	Yes	217	136	176.5	-0.154902	1.58	No	No	No	1.106	3.698
59367	Male	40	Non-Hispanic White	74566.8	75648.5	2	79	Yes	39.1	124.2	Yes	No	321	86	203.5	0.0812844	1.03	No	No	Yes	1.242	3.207
59386	Female	61	Non-Hispanic Black	13020.6	13610.3	1	78	No	26.38	100	Yes	Yes	95	94	94.5	0.0315273	0.85	No	No	Yes	0.914	3.931
59391	Male	60	Non-Hispanic White	62342.3	61917	2	77	Yes	28.82	101.2	Yes	No	296	109	202.5	0.114625	0.98	Yes	Yes	No	1.276	2.198
59393	Female	80	Non-Hispanic White	38708.2	42836.9	2	79	No	27.61	109.3	Yes	No	7	4	5.5	0.01094	0.98	No	No	No	1.005	3.026
59406	Female	77	Non-Hispanic Black	15716.4	16447.5	1	79	No	31	108	Yes	Yes	418	174	296	-0.233942	1.76	Yes	No	Yes	1.027	2.896
59408	Male	48	Non-Hispanic Black	28574.2	29998.8	2	78	Yes	36.81	115.5	Yes	No	1519	287	903	0.452745	0.8	No	Yes	Yes	2.269	4.707
59412	Male	71	Non-Hispanic White	12388.1	12599.7	1	87	Yes	38.99	133.3	No	No	284	0	142	-0.186356	1.37	Yes	No	Yes	0.892	1.836
59415	Male	80	Non-Hispanic White	21842.2	22538.9	2	76	Yes	22.41	95.5	Yes	No	4	9	6.5	0.68686	0.88	No	No	No	4.279	4.163
59417	Female	44	Other Race - Including Multi-Racial	17439.2	17795.1	1	83	Yes	35.09	112.1	No	No	299	284	291.5	-0.109998	1.6	No	No	Yes	1.242	2.586
59418	Male	48	Non-Hispanic White	80724.3	80126.8	2	76	Yes	26.33	91.5	Yes	No	0	0	0	-0.306132	1.37	No	Yes	No	0.677	3.543
59419	Male	71	Non-Hispanic Black	10725.4	12484.7	2	88	No	46.02	142.2	Yes	Yes	0	77	38.5	-0.0135457	1.27	Yes	No	Yes	1.231	2.017
59420	Male	76	Non-Hispanic White	33131.4	34845.2	2	77	Yes	25.8	96.4	Yes	No	123	63	93	-0.298207	1.84	No	No	Yes	0.926	1.965
59425	Male	61	Non-Hispanic Black	12001.4	12579.3	2	83	Yes	29.25	100.8	Yes	No	17	202	109.5	0.334383	0.57	No	No	Yes	1.231	2.405
59426	Male	45	Other Hispanic	17244	17836.2	1	79	Yes	25.2	90.7	Yes	No	4	2	3	-0.141062	1.5	No	No	No	1.084	3.75
59427	Male	54	Non-Hispanic White	24217.1	24606.3	2	83	Yes	21.47	96.1	Yes	No	183	255	219	0.480817	0.78	Yes	No	Yes	2.36	3.827
59433	Male	63	Non-Hispanic White	59441	59035.5	1	86	Yes	24.15	94.5	Yes	No	143	237	190	-0.392948	1.73	No	No	Yes	0.7	3.543
59434	Male	80	Non-Hispanic White	16182.1	16698.2	1	78	Yes	30.67	105	Yes	No	239	101	170	-0.241262	1.22	No	No	Yes	0.7	2.896
59444	Female	71	Mexican American	12190.5	14092.6	2	80	Yes	37.39	100	Yes	Yes	355	43	199	0.198834	1.55	No	No	Yes	2.45	4.836
59468	Female	72	Non-Hispanic White	36390.4	36689.3	1	76	Yes	26.06	88.1	No	No	2	0	1	-0.481238	2.12	No	Yes	No	0.7	3.31
59480	Female	67	Mexican American	4997.01	5302.2	2	88	Yes	26.83	91	Yes	Yes	10	4	7	-0.350311	2.2	No	No	No	0.982	1.81
59483	Female	22	Mexican American	17566.9	17482.4	1	76	No	27.22	83.2	No	No	0	0	0	0.147708	0.98	No	Yes	No	1.377	2.095
59486	Male	79	Mexican American	10606.9	11046.7	1	82	No	23.19	94.6	Yes	No	231	566	398.5	0.205309	1.14	No	No	No	1.829	2.25
59502	Female	69	Other Hispanic	6866.98	7072.22	2	78	No	32.14	99	Yes	No	36	1	18.5	-0.114615	1.94	No	No	No	1.49	2.405
59509	Female	67	Other Hispanic	8026.95	8266.85	2	82	No	23.09	83.9	Yes	No	142	142	142	-0.147215	1.68	No	No	No	1.197	1.733
59514	Female	41	Non-Hispanic White	14807.1	15109.3	2	81	Yes	51.3	148	No	Borderline	29	88	58.5	0.504413	1.29	No	No	Yes	4.121	2.845
59516	Female	62	Non-Hispanic Black	16463.2	17208.9	1	86	Yes	32.35	98.7	Yes	No	46	28	37	-0.0329832	1.34	Yes	No	No	1.242	1.991
59522	Male	37	Non-Hispanic Black	37170.3	37644.4	2	75	Yes	63.91	166	Yes	Yes	0	0	0	-0.0630022	1.37	No	No	Yes	1.185	3.155
59534	Female	39	Non-Hispanic White	18321.9	19019	2	75	Yes	26.98	95	No	No	101	142	121.5	0.265492	0.98	No	No	Yes	1.806	2.741
59541	Male	49	Non-Hispanic White	79514.6	80281.9	2	85	Yes	34.6	118.8	Yes	Yes	167	136	151.5	0.46812	0.78	No	No	Yes	2.292	3.155
59547	Female	51	Non-Hispanic White	26713.1	26284.5	2	80	Yes	19.15	71.7	Yes	No	503	399	451	0.355438	1.27	No	No	Yes	2.879	2.793
59555	Female	75	Other Race - Including Multi-Racial	15947.4	16390.4	1	76	Yes	39.08	115.8	Yes	Borderline	95	89	92	0.230809	1.42	Yes	No	Yes	2.416	3.129
59556	Male	45	Other Hispanic	22971.2	23760.1	2	77	Yes	31.19	111.9	Yes	No	114	153	133.5	0.278359	1.16	No	No	No	2.202	2.353
59562	Female	45	Other Hispanic	28168.3	29032.1	1	75	Yes	26.11	93.3	No	No	62	173	117.5	-0.280132	1.42	No	No	No	0.745	2.612
59565	Female	42	Non-Hispanic White	23531.5	23499.8	2	75	No	34.72	108.2	Yes	Borderline	363	323	343	0.410063	0.65	No	No	Yes	1.671	2.87
59582	Male	71	Mexican American	14556	15281.5	1	75	Yes	35.33	116.2	Yes	No	171	51	111	0.0967413	1.03	Yes	No	Yes	1.287	1.681
59591	Female	76	Non-Hispanic Black	17995	17864.9	2	75	No	39.53	118.7	Yes	Yes	142	42	92	-0.101638	1.27	No	No	No	1.005	3.982
59604	Male	78	Non-Hispanic White	27373.9	27648.8	1	84	Yes	26.18	94.4	Yes	No	15	21	18	-0.0852504	1.47	No	No	No	1.208	1.629
59607	Female	71	Non-Hispanic White	36390.4	36689.3	1	76	Yes	34.38	117.5	Yes	Yes	142	142	142	-0.0509151	1.6	No	No	Yes	1.423	2.327
59610	Female	39	Non-Hispanic White	12979	13233	1	84	No	37.98	111.9	No	No	518	99	308.5	-0.25357	1.68	No	No	No	0.937	1.914
59612	Male	69	Other Hispanic	7351.05	7591.78	2	77	Yes	31.62	107.5	Yes	Yes	225	154	189.5	0.701028	0.8	No	No	Yes	4.019	1.034
59615	Male	70	Other Race - Including Multi-Racial	8609.14	8695.6	1	80	Yes	29.24	104.1	Yes	No	3	0	1.5	-0.275407	1.81	Yes	No	No	0.96	2.017
59618	Female	71	Non-Hispanic White	37919.9	38703.6	2	77	Yes	30.43	98.2	Yes	Yes	47	77	62	-0.285117	2.09	No	Yes	No	1.084	3.957
59622	Female	60	Mexican American	8100.45	8342.55	1	76	No	26.65	91.4	No	No	138	137	137.5	0.204475	1.53	No	No	No	2.45	5.508
59627	Female	71	Non-Hispanic Black	15735.8	15815.1	2	78	No	39.82	122.7	Yes	Yes	3	6	4.5	-0.29933	1.53	No	No	No	0.768	3.491
59637	Female	40	Non-Hispanic White	19683.5	20085.3	2	80	No	45.66	130.8	Yes	No	340	438	389	0.0485772	1.09	Yes	No	Yes	1.219	2.353
59639	Female	71	Non-Hispanic White	30393	31237.3	3	86	No	20.18	78	Yes	No	3	97	50	-0.297426	1.68	No	No	No	0.847	2.379
59640	Male	54	Non-Hispanic White	21595.5	21948.7	2	76	Yes	41.79	129.8	Yes	No	512	170	341	0.45162	0.83	No	No	No	2.348	1.965
59643	Female	54	Non-Hispanic Black	20660.9	21083.4	1	86	Yes	40.29	109	Yes	No	0	3	1.5	0.260771	1.09	No	No	No	1.987	1.526
59644	Female	64	Mexican American	8526.03	8780.85	1	75	No	32.59	111	Yes	No	50	46	48	0.121707	1.45	No	No	Yes	1.919	1.164
59659	Male	80	Non-Hispanic White	18987.4	19593.1	2	75	Yes	30.63	119	Yes	No	87	7	47	-0.0400401	1.09	Yes	No	Yes	0.994	2.689
59668	Female	63	Non-Hispanic White	80198.4	79332.2	2	79	Yes	29.03	105.7	Yes	No	100	121	110.5	-0.0528875	1.16	No	No	Yes	1.027	2.457
59673	Male	80	Non-Hispanic White	20404.7	21202.3	1	77	Yes	34.81	118.7	Yes	No	195	178	186.5	-0.288193	1.6	No	No	Yes	0.824	1.81
59674	Female	61	Non-Hispanic White	77648.2	77758.3	2	80	No	35.34	103.2	No	Borderline	146	146	146	0.0973793	1.11	No	No	No	1.389	3.207
59689	Male	44	Non-Hispanic White	77584.7	78710.2	2	80	Yes	35.93	121.1	Yes	No	0	2	1	0.300804	0.96	No	No	No	1.919	3.465
59704	Male	80	Non-Hispanic White	12152.2	13057.4	2	76	Yes	28.57	106.5	Yes	No	132	8	70	0.217595	1.19	No	No	Yes	1.964	1.422
59707	Male	72	Non-Hispanic White	11046.7	11021.5	1	79	Yes	32.14	116.1	Yes	No	36	0	18	0.289352	0.98	Yes	No	No	1.908	2.379
59725	Male	72	Non-Hispanic White	30302.3	30819.9	1	80	Yes	29.6	104.5	Yes	No	309	101	205	0.476073	0.83	No	No	Yes	2.484	4.474
59728	Male	72	Non-Hispanic Black	14437.3	15503.3	2	80	Yes	30.35	117.8	Yes	No	63	103	83	0.186667	1.19	Yes	Yes	Yes	1.829	2.612
59739	Female	76	Mexican American	9056.24	10681.6	1	88	No	23.98	87.5	Yes	Yes	59	18	38.5	-0.322119	1.73	No	No	No	0.824	1.784
59740	Male	80	Non-Hispanic White	27123.4	28183.5	1	83	Yes	30.81	105.5	Yes	No	62	0	31	-0.0551884	1.5	No	No	Yes	1.321	1.94
59742	Male	55	Non-Hispanic White	23160.6	24020.2	2	76	Yes	44.13	138.5	No	No	43	43	43	-0.166801	1.11	No	No	No	0.756	2.845
59771	Male	70	Non-Hispanic White	38549.2	40543.3	2	76	Yes	28.57	104.1	Yes	No	1513	785	1149	0.0774748	0.85	No	No	Yes	1.016	1.784
59788	Male	80	Non-Hispanic White	19294.3	19909.8	2	86	Yes	34.52	119.3	Yes	No	189	474	331.5	0.569965	0.93	No	No	Yes	3.455	2.612
59795	Female	62	Other Hispanic	4997.01	5250.7	2	88	Yes	30.55	96.2	Yes	No	8	7	7.5	-0.182042	1.58	No	No	Yes	1.039	3.31
59796	Male	40	Non-Hispanic White	13942.6	14077.1	1	80	Yes	44.96	142.5	Yes	No	627	446	536.5	0.808003	0.78	No	No	Yes	5.013	2.276
59801	Male	65	Non-Hispanic White	66918.4	70059.6	2	79	Yes	37.98	126.4	Yes	No	517	894	705.5	0.918258	0.83	Yes	No	Yes	6.876	3.439
59803	Female	77	Non-Hispanic White	37776.8	38557.6	2	81	Yes	34.65	117.1	Yes	No	428	140	284	-0.239102	1.84	No	No	No	1.061	4.267
59812	Male	61	Other Hispanic	5158.25	5156.3	1	78	Yes	20.8	89.9	Yes	No	0	0	0	-0.0372953	0.96	No	No	Yes	0.881	2.302
59813	Male	43	Non-Hispanic White	23524.6	23865.9	2	78	Yes	32.38	109.4	No	No	157	0	78.5	0.835486	0.62	No	No	Yes	4.245	1.267
59816	Female	52	Non-Hispanic Black	29285.9	31806	2	80	Yes	31.68	93.6	Yes	Yes	68	2	35	-0.186356	1.37	No	No	Yes	0.892	1.474
59827	Female	77	Non-Hispanic Black	12533.1	12442.5	1	78	No	26.58	95.4	Yes	No	53	47	50	-0.412201	1.78	No	No	No	0.689	2.508
59828	Female	80	Other Hispanic	8391.88	9701.28	1	84	No	23.84	85.6	Yes	No	221	101	161	0.303018	1.09	No	No	Yes	2.19	4.474
59833	Female	62	Non-Hispanic White	75274.8	75381.4	2	75	No	36.45	118.7	Yes	No	3	45	24	0.263034	1.14	No	No	No	2.089	2.974
59844	Female	79	Non-Hispanic Black	16910.4	16726.1	2	78	No	42.14	121	Yes	No	2	63	32.5	0.0433346	1.42	No	No	No	1.569	3.336
59857	Female	54	Non-Hispanic White	94988.2	96228.5	2	76	Yes	24	88.3	Yes	No	213	1154	683.5	-0.477751	2.07	No	No	No	0.689	4.991
59863	Female	73	Non-Hispanic White	38596.5	39668.6	2	76	No	29.29	96	Yes	Yes	480	368	424	0.346989	1.29	No	No	No	2.868	3.569
59865	Male	78	Non-Hispanic White	35604.4	35523.2	2	77	Yes	27.99	112.3	Yes	No	97	74	85.5	0.250464	1.11	Yes	No	No	1.976	2.586
59869	Male	62	Mexican American	9286.36	9282.84	1	75	Yes	29.89	106	Yes	Yes	8	284	146	0.312095	0.93	No	No	Yes	1.908	2.457
59873	Female	55	Non-Hispanic Black	19627.5	21316.4	2	89	Yes	44.51	122.1	Yes	No	3	142	72.5	0.133291	1.03	No	Yes	Yes	1.4	3.129
59876	Female	55	Non-Hispanic White	22865.4	22498.5	1	77	Yes	22.21	78.9	Yes	Borderline	13	14	13.5	-0.343131	1.84	No	Yes	Yes	0.835	3.465
59881	Male	63	Non-Hispanic Black	12001.4	12579.3	2	83	Yes	30.37	106.4	Yes	Yes	47	65	56	0.0115819	1.11	No	No	Yes	1.14	2.25
59882	Female	49	Non-Hispanic Black	29736.2	31930	1	82	No	27.32	81	Yes	No	284	208	246	-0.431294	1.86	No	Yes	No	0.689	2.457
59908	Male	71	Non-Hispanic Black	9938.61	11112.9	1	84	Yes	25.59	97	Yes	Yes	165	149	157	-0.169257	1.45	No	No	Yes	0.982	2.56
59909	Female	60	Non-Hispanic Black	22270.7	22002.3	2	80	Yes	45.76	119	Yes	No	14	284	149	0.00835207	1.03	No	No	No	1.05	2.172
59911	Female	66	Non-Hispanic White	57442.8	56822.3	1	84	Yes	27.28	92	Yes	Borderline	5	2	3.5	-0.288193	1.6	No	No	Yes	0.824	4.758
59925	Female	80	Non-Hispanic White	43281.2	45269.7	2	80	No	23.15	81.3	Yes	Yes	7	56	31.5	0.118527	1.16	No	No	No	1.524	3.595
59928	Female	80	Non-Hispanic White	34593	36765.4	2	76	Yes	30.77	114	Yes	No	201	103	152	-0.49485	2.4	No	No	No	0.768	3.051
59931	Female	78	Non-Hispanic White	33552	34245.4	1	77	Yes	31.6	109.1	Yes	No	8	9	8.5	-0.141602	1.47	No	No	Yes	1.061	2.198
59935	Male	55	Non-Hispanic White	20723.5	20607.6	1	82	No	51.85	140.5	Yes	No	2	44	23	-0.154474	1.45	No	No	No	1.016	3.051
59938	Male	50	Mexican American	14486.7	14984.1	1	87	Yes	28.69	95	Yes	No	192	97	144.5	-0.0212541	1.34	No	No	No	1.276	3.517
59943	Female	73	Non-Hispanic White	34005.4	34708.2	1	77	No	26.86	94.6	Yes	Yes	316	148	232	-0.294732	1.78	No	No	Yes	0.903	2.017
59944	Female	47	Non-Hispanic Black	27003.4	28155.9	2	84	No	45.67	124.2	Yes	No	204	4	104	0.244391	1.19	No	No	Yes	2.089	3.853
59951	Female	62	Non-Hispanic Black	15331.1	15202.6	1	84	No	34.1	108	Yes	Yes	170	190	180	-0.17674	1.34	No	No	No	0.892	3.103
59952	Male	73	Non-Hispanic White	10077.3	10054.4	2	85	Yes	36.28	123.7	Yes	No	173	142	157.5	0.114674	1.37	No	No	Yes	1.784	4.112
59962	Male	44	Mexican American	13104.1	13474.3	3	86	Yes	21.92	81	Yes	No	0	47	23.5	-0.761526	2.87	No	Yes	Yes	0.497	2.793
59964	Male	42	Mexican American	18468.3	19102.5	2	86	Yes	27.15	96.4	No	No	113	120	116.5	-0.0962101	1.55	No	No	Yes	1.242	3.181
59966	Male	58	Mexican American	9655.42	9691.24	1	81	Yes	27.34	105.7	Yes	No	4	152	78	0.0686496	1.6	No	No	Yes	1.874	3.776
59972	Male	55	Non-Hispanic White	24437	25770.4	2	80	Yes	24.83	97.5	Yes	Yes	242	87	164.5	0.108702	1.09	No	No	No	1.4	3.957
59982	Male	57	Non-Hispanic White	87287	88714.7	1	82	Yes	28.28	105.1	No	No	625	474	549.5	-0.192945	1.55	No	No	Yes	0.994	5.379
59985	Male	67	Non-Hispanic Black	8577.51	8634.15	1	84	Yes	29.14	104.3	Yes	Yes	263	47	155	-0.00518811	1.6	No	No	No	1.581	1.836
59989	Female	68	Non-Hispanic White	75274.8	75906.6	2	75	No	33.2	119.8	Yes	Yes	103	189	146	-0.198619	0.91	No	No	No	0.576	1.603
59992	Male	56	Mexican American	12839.6	13666.9	1	81	No	37.14	115.1	Yes	Yes	373	393	383	0.224455	1.03	No	No	No	1.727	4.241
59999	Female	75	Non-Hispanic White	23379.9	24029.4	2	75	No	23.25	93.7	Yes	No	230	80	155	0.258069	1.29	Yes	No	No	2.337	2.793
60030	Female	71	Non-Hispanic White	32273	32940	1	80	No	29.08	95.3	Yes	No	321	231	276	-0.149855	2.2	No	No	No	1.558	9.698
60037	Female	70	Non-Hispanic Black	15299.7	16011.4	1	82	Yes	20.81	85.8	Yes	No	3	64	33.5	-0.00127173	1.71	No	No	Yes	1.705	3.233
60044	Female	64	Non-Hispanic Black	13020.6	13070.9	1	78	Yes	36.31	108	Yes	No	406	279	342.5	-0.151391	1.76	No	No	No	1.242	2.845
60047	Male	41	Non-Hispanic White	65472.7	65879	1	76	Yes	37.58	123.6	Yes	Yes	156	62	109	0.524213	0.78	No	No	No	2.608	3.31
60057	Female	61	Other Race - Including Multi-Racial	23289.8	22953	1	82	No	39.37	122.9	Yes	No	346	59	202.5	-0.0468556	1.32	Yes	No	Yes	1.185	2.198
60058	Male	56	Non-Hispanic White	98237.7	101884	2	81	Yes	27.3	96.9	Yes	Borderline	563	302	432.5	0.338925	1.19	No	No	Yes	2.597	3.931
60062	Female	53	Non-Hispanic Black	32645.3	33312.9	1	80	Yes	36.04	109.5	Yes	Yes	137	193	165	-0.450885	2.2	No	No	No	0.779	3.853
60069	Female	49	Other Hispanic	20951.6	21052.8	2	77	No	28.28	92.5	No	No	3	2	2.5	-0.178761	1.55	No	No	No	1.027	5.043
60088	Female	61	Other Hispanic	4735.92	4877.46	1	78	Yes	26.74	96.6	Yes	No	124	225	174.5	-0.0819697	1.5	No	No	Yes	1.242	2.56
60091	Female	69	Other Hispanic	6749.17	6950.89	2	77	No	46.01	130.8	Yes	No	3	3	3	0.0459594	1.29	No	No	No	1.434	2.819
60094	Female	78	Non-Hispanic White	24608.4	24810.5	1	87	No	31.05	98.5	Yes	No	47	0	23.5	0.47484	0.7	No	No	No	2.089	3.026
60095	Male	69	Non-Hispanic White	55672.1	55292.3	1	76	Yes	31.03	113.4	Yes	Yes	12	355	183.5	-0.136527	1.19	No	No	Yes	0.869	2.095
60104	Female	74	Mexican American	12438.8	14030.5	1	87	No	36.22	112	Yes	No	111	5	58	-0.020349	1.42	No	No	No	1.355	4.603
60105	Female	58	Non-Hispanic Black	22553.1	23515.7	2	84	No	40.23	117.7	Yes	Yes	29	0	14.5	-0.0805483	1.4	Yes	No	No	1.163	3.491
60111	Male	60	Mexican American	9286.36	9590.46	1	81	No	27.98	93.4	Yes	No	68	78	73	0.5272	0.54	No	No	No	1.818	1.577
60116	Female	69	Other Hispanic	6878.79	7084.38	1	81	No	29.48	102.5	Yes	Yes	331	202	266.5	-0.233273	1.99	No	No	No	1.163	3.517
60119	Male	66	Other Race - Including Multi-Racial	21456.3	21309.9	2	76	No	24.67	94.7	No	No	268	469	368.5	0.802558	1.11	No	No	Yes	7.045	4.888
60124	Male	54	Non-Hispanic Black	20565.7	20527	2	87	Yes	26.79	101.1	No	Yes	0	0	0	-0.0934341	1.4	No	Yes	No	1.129	3.62
60125	Male	72	Non-Hispanic White	33006.3	33337.8	2	81	Yes	26.68	96.2	Yes	No	107	415	261	0.365238	0.75	No	Yes	Yes	1.739	2.715
60138	Male	66	Non-Hispanic White	53058.4	52501.4	1	80	Yes	31.7	109.2	Yes	No	55	86	70.5	0.435795	0.65	No	No	No	1.773	4.603
60142	Female	49	Non-Hispanic White	20920.1	20891.9	2	83	Yes	29.59	99.5	Yes	No	286	236	261	-0.0798157	1.37	No	No	Yes	1.14	3.414
60145	Female	67	Non-Hispanic White	75274.8	74461.7	2	75	Yes	25.15	81.8	Yes	No	78	53	65.5	-0.442179	2.22	No	No	No	0.802	1.629
60151	Male	71	Non-Hispanic White	27296	27570.1	2	81	Yes	39.44	128.5	Yes	Yes	246	190	218	0.439047	0.83	No	No	Yes	2.281	4.319
60160	Female	63	Non-Hispanic White	64451.2	63755.1	2	81	Yes	33.43	103.4	Yes	Borderline	204	257	230.5	0.489885	1.14	No	No	No	3.522	2.095
60163	Female	73	Non-Hispanic Black	18393.9	19249.5	2	82	Yes	34.13	103.4	Yes	No	144	63	103.5	0.292583	1.22	No	No	Yes	2.393	4.474
60166	Female	63	Non-Hispanic White	67764.5	67032.6	2	85	Yes	17.91	66.1	Yes	No	72	32	52	-0.0953439	1.73	No	No	Yes	1.389	4.862
60171	Female	45	Other Race - Including Multi-Racial	67888.7	68102.7	1	88	No	26.52	90	Yes	No	267	710	488.5	-0.524751	1.55	No	No	No	0.463	3.181
60179	Female	68	Non-Hispanic Black	15331.1	15497.6	1	84	No	38.4	115.3	Yes	Yes	30	29	29.5	0	1.4	No	No	No	1.4	3.258
60181	Male	59	Non-Hispanic Black	18842.3	18761.4	2	86	Yes	39.14	121.5	Yes	No	7	0	3.5	-0.0876907	1.34	Yes	No	Yes	1.095	3.31
60187	Male	64	Non-Hispanic Black	9217.77	9343.29	1	84	Yes	32.86	106	Yes	Yes	122	114	118	0.058377	1.55	No	No	Yes	1.773	4.086
60195	Male	65	Mexican American	7959.04	8219.67	1	77	No	23.39	92.4	Yes	No	4	7	5.5	-0.0974225	1.06	No	No	No	0.847	1.758
60201	Male	80	Non-Hispanic White	23504	23957.8	1	81	Yes	26.63	100.6	Yes	No	122	86	104	-0.263276	2.07	No	No	Yes	1.129	2.638
60215	Male	80	Non-Hispanic White	11788.1	12164.1	1	76	Yes	22.33	88.3	Yes	No	374	189	281.5	-0.395234	1.6	No	No	Yes	0.644	3.801
60219	Male	57	Non-Hispanic White	98924.7	102596	2	79	Yes	19.42	80.3	Yes	No	783	1137	960	0.366056	1.91	No	No	Yes	4.437	3.439
60220	Male	53	Non-Hispanic White	16377.7	16985.6	2	89	Yes	38.31	134.5	Yes	Yes	234	185	209.5	0.11295	1.01	No	No	Yes	1.31	2.638
60226	Male	59	Non-Hispanic White	24052.9	23918.3	2	78	Yes	18.21	79.2	No	Borderline	141	0	70.5	-0.239716	1.53	No	No	Yes	0.881	1.707
60231	Female	62	Non-Hispanic White	55924.4	58063.7	2	89	No	33.66	112.9	Yes	No	201	190	195.5	1.13354	0.65	No	No	No	8.84	4.888
60232	Male	80	Non-Hispanic White	22813.3	23705	1	82	Yes	28.3	102.2	Yes	No	26	20	23	0.0433623	1.4	No	No	No	1.547	2.121
60241	Female	64	Non-Hispanic Black	14695.5	15361.1	1	80	Yes	29.97	104	Yes	No	0	57	28.5	0.192567	1.5	No	No	Yes	2.337	4.215
60242	Male	77	Non-Hispanic White	28328.8	29665.8	1	88	Yes	29.65	106.7	Yes	No	337	71	204	-0.289212	1.45	No	No	No	0.745	3.051
60256	Male	45	Non-Hispanic Black	28084	27932.2	2	77	Yes	29.14	105.1	Yes	No	0	0	0	0.313148	1.29	No	No	No	2.653	1.888
60259	Female	55	Non-Hispanic White	99448.7	97852.9	2	79	No	41.71	126.4	Yes	Yes	142	331	236.5	0.235859	1.22	No	No	No	2.1	4.551
60274	Female	62	Non-Hispanic White	70738.1	71331.9	2	78	Yes	35.55	117.5	Yes	Yes	2	87	44.5	-0.0733809	1.19	No	No	Yes	1.005	2.302
60283	Female	80	Non-Hispanic White	33429.8	35776.7	2	81	Yes	23.06	96.4	Yes	No	151	130	140.5	-0.216381	1.71	No	No	No	1.039	4.5
60293	Female	80	Non-Hispanic White	34155.1	36300.1	2	76	Yes	24.06	89.6	Yes	No	71	75	73	-0.3673	1.71	No	No	No	0.734	2.224
60296	Female	47	Non-Hispanic White	88745.8	88626.5	1	83	Yes	32.54	107.7	Yes	No	77	47	62	0.0124635	1.58	No	No	No	1.626	2.353
60300	Male	51	Non-Hispanic White	98237.7	99027.4	2	81	Yes	33.62	117.9	No	No	435	268	351.5	0.720715	0.67	No	No	Yes	3.522	1.5
60312	Male	50	Non-Hispanic White	95973.2	97542.9	2	80	Yes	30.24	107.4	Yes	No	296	245	270.5	-0.290217	1.19	No	No	No	0.61	1.914
60316	Male	80	Other Hispanic	10450.7	10884	2	85	No	28.38	106.4	Yes	Yes	71	70	70.5	0.265396	1.06	No	No	No	1.953	1.758
60324	Male	61	Non-Hispanic Black	12460.1	12542.4	2	80	Yes	27.11	96	Yes	No	240	95	167.5	-0.752018	2.87	No	No	Yes	0.508	4.37
60331	Male	76	Non-Hispanic White	36225.9	36143.3	2	78	Yes	23.27	94.1	Yes	No	151	104	127.5	-0.467198	2.12	No	Yes	No	0.723	1.215
60344	Female	53	Mexican American	11306.9	12067.6	2	86	Yes	35.96	107.9	Yes	No	0	181	90.5	0.400216	1.37	No	No	No	3.443	2.638
60345	Male	62	Non-Hispanic Black	11337.3	11491.6	1	79	Yes	23.07	91.3	Yes	No	349	197	273	0.232971	1.01	No	No	Yes	1.727	3.414
60347	Male	45	Non-Hispanic White	78578.8	79337.1	1	76	Yes	29.17	100	Yes	No	90	217	153.5	-0.123188	1.32	No	Yes	No	0.994	3.129
60351	Male	80	Non-Hispanic White	27123.4	28183.5	1	83	Yes	26.74	110.4	Yes	Borderline	101	47	74	0.197715	1.11	No	No	Yes	1.75	3.905
60357	Female	76	Non-Hispanic Black	18190.2	18281.8	1	83	No	30.11	96.1	Yes	Yes	4	3	3.5	-0.346492	1.63	Yes	No	No	0.734	4.37
60360	Male	53	Non-Hispanic Black	17179.1	17971.4	2	75	Yes	23.04	90.6	Yes	No	47	95	71	0.0658797	1.63	No	No	Yes	1.897	4.112
60361	Female	74	Non-Hispanic White	36390.4	37401.3	2	84	Yes	27.04	94.8	Yes	No	142	142	142	0.318027	1.14	No	No	Yes	2.371	4.991
60364	Male	67	Non-Hispanic Black	8412.93	8527.49	1	78	Yes	33.12	112.4	Yes	No	150	106	128	-0.251277	1.45	No	No	No	0.813	2.483
60376	Male	69	Non-Hispanic White	56052.8	56750.7	2	86	Yes	33.02	128.8	Yes	Yes	424	95	259.5	-0.433157	1.99	No	No	Yes	0.734	2.896
60390	Male	53	Non-Hispanic Black	18842.3	18906.2	2	86	No	35.66	117.2	Yes	No	0	0	0	0.773062	1.03	No	No	No	6.108	3.439
60397	Female	45	Other Hispanic	20951.6	21478.8	2	77	Yes	26.95	91.7	Yes	No	251	94	172.5	-0.359347	1.91	No	No	No	0.835	3.181
60406	Female	37	Non-Hispanic White	64982.1	67454.6	2	76	Yes	38.12	116.9	Yes	No	189	129	159	0.247022	1.24	No	No	No	2.19	1.784
60407	Female	78	Non-Hispanic White	20452.6	20875.3	2	76	No	20.03	71.5	Yes	No	57	0	28.5	-0.400415	2.64	No	No	No	1.05	2.25
60426	Female	80	Non-Hispanic White	25389.1	28097.2	2	76	Yes	27.51	108.3	Yes	No	118	172	145	0.196424	1.53	No	No	No	2.405	4.06
60427	Female	51	Non-Hispanic White	73374.2	72196.8	1	80	Yes	38.9	131.5	Yes	Yes	7	25	16	0.133278	0.98	No	No	Yes	1.332	2.974
60436	Female	24	Other Hispanic	24051.6	24420.2	2	77	Yes	22.17	78.6	No	No	2	82	42	-0.314453	1.84	No	No	No	0.892	2.819
60444	Female	80	Mexican American	10797.8	12482.6	1	82	No	22.15	84.3	Yes	No	1	1	1	-0.00725408	1.63	No	No	No	1.603	2.508
60461	Male	67	Non-Hispanic White	56052.8	56750.7	2	86	Yes	29.43	108	Yes	No	10	49	29.5	-0.508218	2.33	Yes	No	No	0.723	3.414
60469	Female	43	Other Hispanic	14229.9	14298.6	1	81	No	31.63	114.5	No	No	118	443	280.5	-0.206838	1.09	No	No	No	0.677	2.845
60471	Female	61	Non-Hispanic Black	14359.9	14415.4	2	78	Yes	27.29	100.7	Yes	Yes	99	54	76.5	-0.185578	1.99	No	No	Yes	1.298	2.25
60477	Male	69	Mexican American	9286.36	9282.84	1	75	Yes	35.81	120.8	Yes	No	247	348	297.5	-0.0408612	0.98	No	No	Yes	0.892	1.81
60478	Female	80	Non-Hispanic Black	14819.2	16144.9	1	88	No	39.25	137	Yes	Yes	47	27	37	0.425389	1.03	No	No	No	2.743	3.75
60500	Female	37	Non-Hispanic Black	25355.8	25966	1	84	No	34.94	117	Yes	No	118	3	60.5	0.386311	1.09	No	No	No	2.653	4.163
60506	Female	62	Non-Hispanic Black	14695.5	15361.1	1	80	Yes	47.22	123.4	Yes	No	0	0	0	-0.00521309	1.76	No	No	No	1.739	2.896
60516	Male	66	Non-Hispanic White	21456.3	21723.4	2	75	Yes	25.26	106.5	Yes	No	568	71	319.5	-0.189241	1.71	Yes	No	Yes	1.106	2.741
60528	Female	78	Non-Hispanic White	37212.6	37981.7	2	87	Yes	26.39	93.8	Yes	No	266	429	347.5	-0.289448	2.22	No	No	No	1.14	3.517
60535	Male	71	Non-Hispanic Black	14943.8	15851.4	2	83	Yes	26.22	86.6	Yes	No	119	210	164.5	-0.507084	2.43	Yes	No	Yes	0.756	2.767
60551	Female	68	Non-Hispanic White	59171.2	58315.3	1	80	No	41.27	126.8	Yes	Yes	0	4	2	-0.0147233	1.32	No	No	No	1.276	1.991
60553	Male	75	Non-Hispanic White	9644.77	10143.7	1	86	Yes	24.7	96.8	Yes	No	127	128	127.5	0.344611	0.72	No	No	Yes	1.592	2.715
60557	Male	68	Non-Hispanic Black	7828.57	7880.26	1	78	No	19.33	83.1	Yes	No	107	44	75.5	0.120076	1.19	No	No	No	1.569	2.767
60558	Male	78	Non-Hispanic White	10077.3	10249.5	2	81	Yes	22.29	92.5	Yes	Yes	404	95	249.5	0.326654	1.16	No	No	Yes	2.461	2.793
60562	Male	49	Non-Hispanic Black	28574.2	28419.8	2	78	Yes	27.87	98.3	Yes	No	100	47	73.5	0.0864172	1.24	No	No	No	1.513	3.336
60587	Male	56	Mexican American	11334.5	11483.4	2	88	Yes	28.12	99.1	No	No	45	29	37	-0.0349735	1.37	No	Yes	No	1.264	2.896
60590	Male	56	Non-Hispanic White	17328.5	17231.6	1	80	Yes	24.14	88	Yes	No	379	191	285	0.0983835	1.53	No	No	Yes	1.919	2.56
60598	Male	80	Non-Hispanic White	20404.7	21202.3	1	77	No	32.94	109.2	Yes	No	64	0	32	-0.0387695	1.37	No	No	No	1.253	3.439
60601	Male	51	Other Hispanic	11429.6	11822.1	2	86	Yes	32.15	111.2	Yes	Yes	171	221	196	0.631884	0.83	No	No	Yes	3.556	2.431
60618	Female	65	Mexican American	8526.03	8567.63	1	75	No	29.4	102.4	Yes	No	72	14	43	0.00668159	1.29	No	No	No	1.31	2.146
60628	Male	60	Mexican American	7492.22	7737.57	1	81	Yes	40.33	127.5	No	No	410	101	255.5	0.0492806	1.24	No	No	Yes	1.389	3.129
60629	Female	62	Non-Hispanic Black	15792.4	15660	2	75	Yes	26.58	96	Yes	No	44	29	36.5	-0.372317	1.81	No	Yes	No	0.768	1.836
60640	Male	62	Non-Hispanic White	21271.9	21387.7	2	79	No	25.76	103.1	Yes	No	53	2	27.5	-0.227881	1.45	No	No	No	0.858	3
60650	Male	55	Non-Hispanic White	24217.1	24081.7	2	83	No	30.42	126.2	Yes	Yes	1	1	1	0.205856	0.78	No	No	Yes	1.253	2.483
60653	Female	50	Other Hispanic	14309.2	14378.3	2	78	Yes	27.64	99.4	Yes	No	47	142	94.5	0.150119	1.47	No	No	No	2.077	3.284
60663	Female	45	Mexican American	26030.8	26829.1	1	81	No	35.91	117.1	Yes	No	2	41	21.5	0.113943	1.19	No	No	No	1.547	3.077
60664	Female	70	Non-Hispanic White	32779	36266.6	1	89	No	45.17	110.5	Yes	No	7	23	15	0.064407	1.47	No	No	No	1.705	2.974
60668	Female	71	Non-Hispanic White	47108.7	48417.3	2	83	No	23.4	87.1	Yes	Yes	20	67	43.5	-0.120211	1.34	No	No	No	1.016	3.051
60676	Female	58	Mexican American	11306.9	12091.9	2	86	Yes	46.42	139.5	No	No	261	217	239	0.473114	0.98	No	No	Yes	2.913	2.276
60694	Male	63	Non-Hispanic White	18242.6	19098.9	1	82	Yes	20.86	82.7	Yes	No	453	253	353	-0.0427098	1.42	No	No	Yes	1.287	3.957
60705	Female	60	Mexican American	5599.79	5941.8	1	88	No	30.79	103.7	Yes	No	191	153	172	0.0139588	1.99	No	No	No	2.055	3.31
60713	Male	68	Non-Hispanic Black	10022.4	9928.56	2	84	No	28.7	105.3	Yes	No	3	189	96	0.393775	0.88	No	No	Yes	2.179	2.069
60722	Male	39	Non-Hispanic Black	33620.5	33986.5	1	83	No	51.46	152.3	Yes	No	79	92	85.5	0.445513	0.85	No	No	No	2.371	4.215
60734	Male	66	Non-Hispanic Black	10270	10764.5	1	82	Yes	28.12	103	Yes	Yes	388	353	370.5	0.356233	0.83	Yes	No	Yes	1.885	3.698
60748	Female	61	Non-Hispanic Black	15331.1	15497.6	1	84	Yes	46.97	138.7	Yes	Yes	0	0	0	-0.185677	1.42	No	No	Yes	0.926	2.767
60754	Male	70	Non-Hispanic White	10077.3	10249.5	2	81	No	33.92	120.4	Yes	Yes	286	663	474.5	0.263421	0.88	Yes	No	Yes	1.614	1.293
60772	Female	71	Non-Hispanic White	43741.6	44645.6	2	79	Yes	26.47	96.2	Yes	No	284	166	225	-0.203779	2.04	No	No	Yes	1.276	4.836
60778	Female	53	Non-Hispanic Black	22553.1	24217	2	84	No	26.53	97.3	Yes	Yes	0	41	20.5	-0.154902	1.5	No	No	Yes	1.05	2.741
60779	Male	77	Non-Hispanic Black	11526	12832.3	1	88	Yes	28.81	102.3	Yes	Yes	73	114	93.5	0.251704	1.29	No	No	Yes	2.303	3.827
60788	Male	61	Non-Hispanic Black	10549.8	10619.4	1	79	Yes	38.73	124.6	Yes	No	313	77	195	0.992238	0.7	No	No	Yes	6.876	3.439
60799	Male	76	Non-Hispanic White	36181.2	36799.2	1	79	Yes	35.92	125.4	Yes	Borderline	284	4	144	0.389889	0.98	No	No	Yes	2.405	2.612
60800	Female	54	Non-Hispanic Black	28825.6	30593.2	2	78	Yes	46.92	143.7	Yes	Yes	5	4	4.5	0.246839	0.78	No	No	Yes	1.377	2.896
60802	Male	63	Non-Hispanic White	49373	49641.8	1	80	Yes	27.15	107.6	Yes	No	1484	789	1136.5	0.197715	1.11	No	Yes	Yes	1.75	4.138
60805	Female	65	Non-Hispanic White	17559	17706.4	3	86	Yes	35.11	110.7	Yes	Yes	954	712	833	0.397531	0.85	No	No	Yes	2.123	4.319
60806	Female	40	Non-Hispanic Black	34513.6	36343.3	2	78	No	39.89	122.6	Yes	No	16	48	32	0.395911	1.03	No	No	Yes	2.563	2.974
60811	Female	75	Non-Hispanic White	16105.5	16552.9	3	86	Yes	26.1	85.3	Yes	No	47	78	62.5	-0.186356	1.37	No	No	No	0.892	3.595
60820	Female	64	Mexican American	8526.03	8567.63	1	75	Yes	34.21	108.3	Yes	No	255	192	223.5	0.163597	1.34	No	No	Yes	1.953	2.612
60827	Male	72	Non-Hispanic White	21547.2	23591.6	1	88	Yes	31.23	118.2	Yes	No	51	7	29	-0.205035	1.14	Yes	No	Yes	0.711	3.181
60842	Female	48	Non-Hispanic Black	25579.6	27466.7	1	78	No	45.59	127.2	Yes	Yes	0	0	0	-0.111929	1.14	No	No	No	0.881	3.31
60845	Female	64	Mexican American	6676.66	6876.21	1	82	No	27.71	85	Yes	No	86	106	96	-0.265567	1.81	No	No	No	0.982	3.388
60854	Female	61	Non-Hispanic White	64451.2	64992.3	2	81	No	38.71	131.3	Yes	Yes	71	7	39	0.311851	1.09	No	No	No	2.235	2.353
60863	Female	52	Non-Hispanic White	22067.9	21713.8	1	83	Yes	31.27	110.2	Yes	No	204	155	179.5	-0.198919	1.66	No	No	Yes	1.05	4.034
60871	Male	48	Non-Hispanic White	92825.8	96096.1	2	78	Yes	34.93	120	Yes	No	131	241	186	0.172009	1.14	No	Yes	No	1.694	4.81
60875	Female	80	Non-Hispanic White	31907.4	33497.4	1	77	Yes	29.72	105.4	Yes	No	300	201	250.5	0.286381	1.01	No	No	Yes	1.953	2.845
60881	Female	45	Mexican American	21182.6	21284.9	1	75	No	27.01	93.9	Yes	No	0	141	70.5	-0.148116	1.27	No	No	No	0.903	3.026
60883	Female	47	Other Hispanic	22081.1	23076.4	2	82	No	37.82	113.3	Yes	Yes	48	50	49	0.399775	0.85	No	No	No	2.134	3.207
60895	Female	71	Non-Hispanic White	34682	35645.4	1	80	No	36.04	111.3	Yes	Yes	142	89	115.5	0.114336	0.85	No	No	No	1.106	1.836
60896	Male	60	Non-Hispanic Black	12460.1	13060	2	80	Yes	32.25	100.2	Yes	No	462	237	349.5	0.916807	0.67	No	Yes	Yes	5.532	4.888
60899	Female	64	Non-Hispanic White	65849.7	66402.5	1	77	No	31.44	106.3	Yes	No	117	118	117.5	-0.400043	2.07	No	No	No	0.824	3.258
60908	Male	72	Non-Hispanic White	10296	10828.6	2	76	Yes	28.69	109.3	Yes	No	665	621	643	0.180113	1.29	Yes	No	Yes	1.953	2.689
60923	Female	64	Non-Hispanic White	57442.8	56822.3	1	84	Yes	34.44	103	Yes	No	320	237	278.5	-0.496672	2.09	No	No	No	0.666	2.922
60925	Female	46	Mexican American	14288.5	14357.5	2	88	Yes	34.63	105.2	Yes	No	191	46	118.5	0.071183	1.37	No	No	Yes	1.614	4.215
60932	Female	47	Other Hispanic	18922.6	19231.1	1	81	Yes	35.08	108.2	Yes	Yes	262	526	394	0.255273	1.06	No	No	Yes	1.908	3.595
60934	Male	49	Non-Hispanic White	80724.3	81895.4	1	77	Yes	32.39	108.6	Yes	No	568	566	567	-0.144569	1.78	No	Yes	Yes	1.276	1.526
60940	Female	61	Non-Hispanic White	20036.8	20205	1	80	No	24.92	97.1	Yes	Yes	2	0	1	0.0921928	1.37	No	No	Yes	1.694	3.362
60944	Female	48	Non-Hispanic White	84008.2	83895.3	2	81	No	38	106.1	Yes	No	0	0	0	-0.185352	1.73	No	No	No	1.129	3.439
60946	Male	68	Other Hispanic	8742.77	8445.59	2	82	No	28.12	106.9	Yes	Yes	6	2	4	0.0901277	1.11	No	No	Yes	1.366	1.603
60956	Female	69	Mexican American	6017.79	6323.3	2	88	No	32.83	104.2	Yes	Yes	0	0	0	0.402337	1.14	No	No	No	2.879	2.302
60958	Male	80	Mexican American	9390.77	9780.11	1	85	Yes	29.07	100.5	Yes	No	150	97	123.5	0.0597832	1.24	No	No	Yes	1.423	2.405
60975	Male	80	Non-Hispanic White	21378.3	21791.1	2	81	Yes	30.23	102.4	Yes	Yes	353	277	315	0.0441204	1.01	No	No	No	1.118	2.095
60994	Male	60	Non-Hispanic Black	11351.3	11286.8	2	78	Yes	30.55	101.2	No	Borderline	245	0	122.5	0.213899	1.29	Yes	Yes	No	2.111	3.103
60995	Male	70	Non-Hispanic Black	14943.8	16159	2	83	Yes	39.78	126.5	Yes	Yes	3	0	1.5	0.0750344	1.14	Yes	No	Yes	1.355	3.362
60998	Female	60	Other Hispanic	5428.92	5704.54	2	89	No	52.49	131	Yes	Yes	0	0	0	-0.0867404	1.53	No	No	Yes	1.253	3.414
61006	Male	75	Non-Hispanic White	35221.9	35141.5	1	82	Yes	28.69	100.7	Yes	Yes	57	4	30.5	0.0261001	1.34	No	No	Yes	1.423	2.121
61009	Male	80	Non-Hispanic White	21842.2	23469.1	2	76	Yes	33.22	120.4	Yes	No	260	322	291	0.0661645	1.27	No	No	No	1.479	1.81
61011	Female	80	Non-Hispanic White	42413.5	44527	1	83	Yes	23.81	94	Yes	No	6	0	3	-0.00170646	1.53	No	No	No	1.524	3.517
61029	Male	62	Other Hispanic	5543.29	5585.81	1	78	No	30.08	103.2	No	No	0	0	0	0.00553249	0.78	No	No	No	0.79	4.267
61033	Female	47	Non-Hispanic Black	26565.9	27109.2	1	85	Yes	32.95	120.9	Yes	Yes	132	2	67	0.116581	1.01	No	No	No	1.321	2.069
61036	Male	37	Non-Hispanic Black	28700.3	28942.6	2	84	Yes	49.62	153.6	Yes	No	49	196	122.5	0.348954	0.93	Yes	No	No	2.077	2.095
61062	Female	72	Non-Hispanic White	37776.8	38087.1	2	81	No	27.2	95.6	Yes	No	208	93	150.5	-0.3217	1.42	No	No	No	0.677	2.327
61063	Female	71	Other Race - Including Multi-Racial	21047.3	21141.6	2	85	No	22.88	84.6	Yes	No	4	2	3	-0.199594	1.68	No	No	No	1.061	2.586
61080	Male	46	Mexican American	20157.5	20849.7	2	87	Yes	32.42	108.5	Yes	No	768	1137	952.5	0.0714944	1.14	No	No	Yes	1.344	1.965
61082	Female	27	Non-Hispanic Black	24604.4	25202.4	1	84	Yes	53.27	139.3	No	No	0	0	0	0.359764	1.06	No	No	Yes	2.427	1.733
61088	Female	64	Non-Hispanic White	81771.4	80888.1	1	83	Yes	35.56	105.7	Yes	No	256	224	240	-0.0177288	1.4	No	No	No	1.344	3.724
61110	Female	58	Non-Hispanic Black	27951.3	28522.9	2	81	Yes	41.09	126.5	Yes	Yes	20	2	11	0.1293	1.09	No	No	No	1.468	2.353
61111	Female	77	Non-Hispanic Black	13369.1	13223.4	1	89	Yes	36.24	116.7	Yes	No	4	4	4	-0.27868	1.78	No	No	No	0.937	1.603
61126	Male	74	Non-Hispanic White	35221.9	35823.5	1	82	Yes	32.7	123.3	Yes	Yes	101	189	145	0.25746	0.88	Yes	Yes	Yes	1.592	5.146
61131	Male	62	Mexican American	7679.75	7931.24	1	75	No	32.09	107.4	Yes	No	127	123	125	-0.302355	1.97	No	No	No	0.982	3.31
61133	Female	66	Non-Hispanic Black	17201.6	17057.4	2	81	Yes	40.33	106	Yes	Yes	79	51	65	0.186773	1.66	Yes	No	Yes	2.552	2.974
61134	Female	38	Other Hispanic	22421.9	23804.6	1	81	Yes	38.69	105.1	No	No	0	0	0	-0.530215	1.99	No	Yes	No	0.587	1.707
61155	Female	63	Non-Hispanic White	81771.4	80888.1	1	83	Yes	37.62	104	Yes	No	207	81	144	-0.06788	1.32	No	No	Yes	1.129	3.439
61156	Female	64	Non-Hispanic Black	16418.3	16280.6	1	77	No	23.74	85.6	Yes	No	201	284	242.5	0.273951	1.34	No	No	No	2.518	1.603
61157	Female	80	Non-Hispanic White	39043.8	40989.4	2	75	No	27.14	106.3	Yes	No	8	20	14	-0.32308	2.02	No	No	No	0.96	2.508
61160	Male	34	Other Hispanic	25173.1	27118.8	2	86	Yes	28.76	91.9	No	Yes	258	57	157.5	0.7934	1.11	No	Yes	No	6.898	4.862
61181	Male	50	Non-Hispanic Black	27005.2	28250.7	2	75	Yes	26.28	97.5	Yes	No	182	123	152.5	0.268809	0.93	No	Yes	Yes	1.727	2.017
61182	Female	46	Other Hispanic	20951.6	21052.8	2	77	Yes	31.36	106.4	Yes	No	39	128	83.5	0.019853	1.24	No	No	No	1.298	3.414
61192	Female	60	Non-Hispanic White	66693.9	65973.5	2	76	Yes	31.2	100	Yes	Yes	398	284	341	-0.381987	1.47	No	No	No	0.61	1.422
61194	Female	80	Non-Hispanic White	32202.9	34225.3	1	76	No	35.41	112.5	Yes	No	0	0	0	0.132542	1.09	No	No	No	1.479	3.698
61203	Female	59	Mexican American	11014.1	11067.3	1	85	Yes	48.3	137.7	Yes	No	30	0	15	0.531479	0.88	Yes	No	No	2.992	2.586
61204	Male	80	Non-Hispanic White	21842.2	23469.1	1	77	Yes	19.53	83.4	Yes	No	188	335	261.5	-0.150296	1.34	Yes	No	Yes	0.948	1.758
61207	Female	71	Non-Hispanic White	34682	35645.4	1	80	No	36.34	123.5	Yes	No	399	282	340.5	0.00179337	1.45	No	No	Yes	1.456	2.845
61213	Male	63	Non-Hispanic White	49457.5	48938.3	2	76	Yes	31.71	119	Yes	Yes	194	235	214.5	-0.171373	1.19	No	No	Yes	0.802	2.353
61217	Male	68	Non-Hispanic Black	9217.77	9131.51	1	84	No	27.42	100.8	Yes	No	5	20	12.5	-0.400618	1.22	No	No	No	0.485	1.836
61223	Female	37	Non-Hispanic White	22047.2	22478.6	1	87	Yes	28.81	92.2	Yes	No	160	0	80	-0.20568	1.45	No	No	Yes	0.903	3.853
61231	Female	48	Non-Hispanic Black	34513.6	35219.4	2	78	No	37.71	121.6	Yes	No	130	5	67.5	-0.186356	1.37	No	No	Yes	0.892	3.698
61232	Female	72	Other Hispanic	12079.9	13516.8	2	82	No	28.17	98.4	Yes	No	36	12	24	0.304201	1.16	No	No	Yes	2.337	3.051
61238	Male	47	Non-Hispanic White	67585.7	68566.2	2	76	Yes	22.65	88.5	Yes	No	213	190	201.5	-0.259437	1.97	No	No	Yes	1.084	3.414
61239	Female	56	Non-Hispanic White	76378.7	77376.1	2	88	No	34.6	104.8	Yes	No	444	895	669.5	-0.282434	1.6	No	No	No	0.835	4.5
61248	Female	60	Non-Hispanic Black	15331.1	15497.6	1	84	No	31.52	109.7	Yes	No	211	145	178	0.282618	1.06	No	No	No	2.032	3.724
61273	Male	80	Non-Hispanic White	21842.2	22538.9	2	76	No	25.39	101	Yes	No	109	476	292.5	-0.0944334	1.53	No	No	Yes	1.231	2.043
61308	Female	74	Non-Hispanic Black	14930.7	15110.5	2	84	Yes	45.37	139.4	Yes	Yes	9	78	43.5	0.28463	0.85	Yes	No	Yes	1.637	4.112
61311	Male	80	Non-Hispanic White	21842.2	23469.1	1	77	Yes	28.42	113.3	Yes	Yes	950	668	809	0.4371	0.78	No	No	Yes	2.134	2.689
61327	Female	56	Non-Hispanic White	26933.6	26501.4	1	83	No	30.47	99	Yes	Yes	215	326	270.5	-0.00755314	1.16	No	No	No	1.14	2.508
61329	Male	61	Non-Hispanic White	57793.1	57398.8	2	81	Yes	29.67	108.3	Yes	Borderline	352	346	349	-0.189247	1.24	No	No	Yes	0.802	2.353
61332	Male	40	Non-Hispanic Black	27707.6	27557.8	2	81	Yes	39.87	123.1	Yes	No	0	0	0	-0.427369	1.45	Yes	Yes	No	0.542	3.62
61338	Male	58	Mexican American	12839.6	13715.7	1	81	Yes	23.81	84.6	Yes	No	304	154	229	-0.148742	1.4	No	No	Yes	0.994	3.233
61349	Female	63	Non-Hispanic White	82028.7	81142.7	2	79	No	30.18	109.2	Yes	No	198	365	281.5	-0.476421	1.86	No	No	No	0.621	4.215
61353	Male	54	Other Hispanic	14464.5	14717.2	2	78	No	25.34	88.3	No	No	6	36	21	-0.237071	1.5	No	Yes	No	0.869	2.664
61362	Female	60	Non-Hispanic Black	18879.5	18721.2	2	78	Yes	28.74	98.1	Yes	No	32	8	20	-0.686602	2.25	No	No	Yes	0.463	2.922
61365	Female	61	Other Race - Including Multi-Racial	23542.8	23288.5	2	77	No	36.12	111.7	Yes	No	8	51	29.5	-0.0598098	1.71	No	No	No	1.49	2.922
61366	Male	75	Non-Hispanic White	10077.3	10598.6	2	81	No	20.37	86.2	Yes	No	1	0	0.5	-0.456332	1.55	No	No	Yes	0.542	2.457
61369	Male	57	Non-Hispanic White	87147.8	90382.4	1	79	Yes	28.75	107	Yes	No	987	562	774.5	-0.389519	1.66	No	No	No	0.677	2.664
61380	Male	74	Mexican American	11743.7	12635.9	1	81	No	31.57	114.8	Yes	Yes	57	4	30.5	-0.220748	1.97	No	No	No	1.185	1.681
61382	Male	79	Non-Hispanic Black	13996	15134.1	2	75	Yes	40.6	130	Yes	Yes	2	2	2	0.031599	1.06	Yes	No	No	1.14	3.388
61394	Male	80	Non-Hispanic White	14148.2	15202	2	80	No	42.8	140.7	Yes	No	207	190	198.5	0.602874	0.8	No	No	Yes	3.206	3.026
61396	Male	63	Other Race - Including Multi-Racial	19315.6	19112.8	2	85	Yes	25.3	91	Yes	No	131	0	65.5	0.0980242	1.09	No	No	Yes	1.366	3.336
61411	Male	72	Non-Hispanic White	11769.7	12378.5	2	75	Yes	22.49	85.2	Yes	No	180	630	405	-0.177494	1.24	No	No	Yes	0.824	2.405
61414	Male	74	Non-Hispanic White	33668.1	34006.2	1	79	Yes	30.37	109.5	Yes	Borderline	208	2	105	0.255273	1.01	Yes	No	Yes	1.818	2.353
61429	Female	51	Mexican American	10005.8	10168.9	1	88	No	33.02	106.4	Yes	Yes	163	356	259.5	0.720159	0.8	No	No	No	4.2	3.077
61441	Female	53	Non-Hispanic Black	25206.4	25721.9	2	84	Yes	31.48	105.5	Yes	Yes	0	0	0	-0.228298	1.47	No	No	Yes	0.869	2.043
61446	Female	62	Non-Hispanic Black	13020.6	13070.9	1	78	Yes	24.38	90.2	Yes	Yes	30	1	15.5	-0.45445	2.09	No	No	No	0.734	1.888
61459	Male	51	Non-Hispanic Black	20544.8	21078	1	82	Yes	53.39	155.7	Yes	Yes	804	284	544	0.356614	0.78	Yes	No	Yes	1.773	1.965
61460	Male	62	Other Hispanic	4448.72	4733.54	2	88	Yes	46.24	132.5	Yes	Yes	9	0	4.5	0.204703	0.93	No	No	No	1.49	2.87
61471	Female	52	Other Race - Including Multi-Racial	94204.3	93110	2	87	No	22.2	76	Yes	No	0	0	0	-0.370994	2.07	No	No	No	0.881	2.793
61479	Male	63	Mexican American	7492.22	7737.57	1	75	Yes	26.98	101	Yes	No	378	249	313.5	-0.103696	1.29	No	No	Yes	1.016	2.586
61486	Male	63	Mexican American	6971.81	6969.17	1	81	Yes	29.95	98.2	Yes	Yes	236	111	173.5	0.897031	0.83	No	No	Yes	6.548	2.276
61499	Female	55	Mexican American	12701.7	13556.3	1	81	Yes	30.24	97.4	Yes	No	0	0	0	-0.278771	2.51	No	No	Yes	1.321	3.62
61507	Female	68	Mexican American	5033.76	5184.2	3	86	Yes	28.23	96.7	Yes	Yes	207	126	166.5	-0.038224	1.27	No	No	Yes	1.163	1.888
61508	Female	45	Non-Hispanic White	20148	20120.9	2	81	Yes	31.21	104.2	Yes	No	92	87	89.5	-0.021325	0.96	No	No	Yes	0.914	2.948
61514	Male	80	Non-Hispanic White	19626.9	20394.1	1	80	No	21.47	79	Yes	No	0	0	0	-0.143766	1.32	No	No	Yes	0.948	3.181
61519	Male	36	Non-Hispanic White	80997.6	80661.4	2	82	Yes	26.89	97.7	No	No	148	300	224	-0.0217368	1.27	No	No	Yes	1.208	3.543
61533	Male	50	Mexican American	14486.7	14984.1	1	87	Yes	28.84	99.5	No	No	186	188	187	-0.353559	1.58	No	Yes	Yes	0.7	3.439
61542	Female	62	Other Hispanic	7469.39	7692.64	2	82	Yes	25.55	84.4	Yes	No	7	6	6.5	-0.159016	1.97	No	Yes	No	1.366	2.689
61550	Male	62	Non-Hispanic White	16866.1	16689.1	1	80	Yes	50.49	155.8	Yes	Yes	1041	201	621	0.209515	0.85	No	No	No	1.377	2.56
61555	Male	63	Non-Hispanic White	21456.3	21723.4	2	75	Yes	25.26	109.2	No	No	452	592	522	0.151476	0.98	No	No	Yes	1.389	2.896
61561	Female	76	Non-Hispanic White	40750.4	41882.4	2	77	Yes	25.75	102.2	Yes	No	79	99	89	-0.137145	1.78	No	No	Yes	1.298	1.681
61577	Female	52	Non-Hispanic White	109395	110824	1	87	No	32.04	107	Yes	Yes	241	101	171	0.419557	1.16	No	Yes	No	3.048	1.758
61578	Female	66	Non-Hispanic Black	13992.5	13875.2	1	78	Yes	28.77	99	Yes	Yes	148	69	108.5	0.153474	1.34	No	No	No	1.908	4.396
61586	Male	66	Non-Hispanic Black	10187.9	10255.2	2	87	Yes	27.78	100.4	Yes	No	119	294	206.5	0.203183	1.16	No	No	Yes	1.852	3.569
61588	Female	59	Non-Hispanic White	26933.6	26981.7	1	83	Yes	26.67	103	Yes	No	0	0	0	0.245067	1.22	No	No	No	2.145	3.414
61603	Male	80	Non-Hispanic White	23061.1	23962.5	2	77	Yes	28.72	104.5	Yes	Yes	146	396	271	0.0764412	1.06	Yes	No	Yes	1.264	1.5
61618	Male	43	Non-Hispanic Black	16006.1	15937.4	1	89	Yes	28.17	95.2	Yes	No	64	0	32	-0.295672	1.45	No	No	Yes	0.734	4.034
61625	Male	73	Non-Hispanic White	28639.6	29991.3	2	89	Yes	32.58	118.7	Yes	Yes	101	138	119.5	-0.223745	1.53	No	No	No	0.914	2.948
61639	Female	59	Non-Hispanic Black	20742.6	21166.8	1	84	No	21.78	84.3	No	No	58	154	106	-0.127787	1.53	No	No	Yes	1.14	4.241
61647	Female	72	Non-Hispanic White	33211.5	35296.9	1	85	Yes	25.06	93.7	Yes	No	206	284	245	-0.384465	2.38	No	No	Yes	0.982	4.215
61650	Male	80	Non-Hispanic White	21842.2	22695.9	2	76	Yes	32.23	127	Yes	No	568	244	406	0.870679	0.85	No	No	Yes	6.311	7.499
61652	Female	80	Non-Hispanic Black	19947.9	19730.5	2	80	No	30.29	108.5	Yes	Yes	31	0	15.5	0.124221	1.06	No	No	No	1.411	2.612
61658	Male	30	Non-Hispanic White	88557.9	90137	1	77	Yes	37.06	123.5	No	No	53	115	84	0.205856	0.78	No	No	No	1.253	2.508
61661	Male	63	Non-Hispanic White	47794.4	47468.4	2	81	Yes	31.19	115	Yes	No	303	189	246	0.0864172	1.24	No	No	Yes	1.513	2.819
61672	Male	56	Non-Hispanic White	87147.8	90382.4	1	79	No	29.28	105.2	No	No	718	189	453.5	-0.132165	1.01	No	No	No	0.745	3.543
61675	Female	50	Non-Hispanic White	123702	125317	2	75	Yes	30.94	103.5	Yes	Yes	509	146	327.5	0.0941715	1.4	No	No	Yes	1.739	2.534
61682	Female	80	Non-Hispanic White	34383	36096.4	1	86	Yes	30.03	101.3	Yes	Borderline	2	2	2	-0.149662	1.53	No	No	Yes	1.084	2.483
61683	Female	74	Non-Hispanic White	24117.1	25631.5	2	80	No	25.08	95.5	Yes	No	634	651	642.5	0.515532	0.93	No	No	Yes	3.048	2.948
61696	Female	62	Mexican American	6623.29	6821.24	2	87	No	25.22	89.4	Yes	Yes	28	0	14	0.119937	1.55	No	No	No	2.043	2.534
61697	Female	32	Other Race - Including Multi-Racial	18446.1	18891.8	1	86	Yes	23.19	83.5	No	No	50	50	50	0.00254719	1.19	No	No	Yes	1.197	4.474
61707	Female	80	Non-Hispanic White	38708.2	41139.1	2	79	No	34.36	119.3	Yes	No	3	3	3	0.178742	0.98	No	No	No	1.479	2.87
61717	Male	59	Non-Hispanic White	88102.8	87610	1	77	Yes	39.7	127	Yes	No	281	165	223	0.619941	0.91	No	No	Yes	3.793	2.353
61770	Male	40	Mexican American	20020.6	20708.1	2	85	Yes	28.07	95.9	Yes	No	0	4	2	0.187697	0.96	No	No	No	1.479	3.465
61772	Female	61	Other Hispanic	6749.17	6950.89	2	77	Yes	21.06	74.4	Yes	No	53	77	65	-0.405322	1.78	No	Yes	Yes	0.7	3.336
61773	Male	60	Mexican American	5442.63	5791.07	2	88	Yes	30.26	100.7	Yes	Borderline	96	144	120	-0.0265835	0.96	No	No	No	0.903	3.698
61775	Male	61	Mexican American	7164.96	7399.59	2	85	Yes	30.71	110.2	No	Yes	106	0	53	0.377737	0.88	No	No	No	2.1	2.431
61777	Male	66	Non-Hispanic White	67498.5	68338.8	2	75	Yes	27.26	109.1	Yes	No	7	60	33.5	-0.148531	1.16	No	No	Yes	0.824	1.94
61780	Female	37	Mexican American	21166.2	21584.6	1	86	Yes	34.29	102	No	No	418	192	305	-0.409105	1.97	No	Yes	No	0.768	3.284
61792	Male	51	Non-Hispanic Black	23122.2	22997.3	2	81	Yes	39.06	122.8	Yes	No	329	293	311	0.540295	1.09	No	No	No	3.782	2.845
61805	Male	80	Non-Hispanic White	21459.3	23057.7	2	77	Yes	23.16	87.6	Yes	No	83	203	143	-0.552304	1.73	Yes	No	Yes	0.485	2.302
61809	Male	80	Other Hispanic	11398.7	12264.6	1	82	Yes	29.39	104	Yes	Yes	0	352	176	-0.0505413	1.42	No	No	No	1.264	1.965
61821	Male	57	Non-Hispanic Black	23122.2	23722.3	2	81	Yes	34.68	117.7	Yes	Yes	0	0	0	-0.0547388	1.14	No	No	Yes	1.005	4.396
61823	Female	80	Non-Hispanic Black	13789.9	15023.5	1	88	No	35.1	114.5	Yes	No	33	29	31	0.384134	1.24	No	No	No	3.003	3.801
61831	Female	80	Non-Hispanic White	29007	33418.1	1	89	Yes	34.58	100.2	Yes	No	74	48	61	0.163833	1.03	Yes	No	Yes	1.502	2.741
61839	Male	75	Non-Hispanic Black	9938.61	10672.4	1	84	Yes	30.33	112.4	Yes	No	0	4	2	0.052758	0.96	No	No	Yes	1.084	2.198
61848	Female	80	Non-Hispanic White	34155.1	36300.1	2	76	No	22.38	86	Yes	No	102	0	51	0.146663	1.16	No	No	No	1.626	4.758
61850	Female	60	Non-Hispanic White	27216.1	27444.6	2	83	Yes	26.91	109.3	Yes	No	0	0	0	-0.419096	1.63	No	No	Yes	0.621	4.112
61866	Female	74	Non-Hispanic White	36390.4	37401.3	2	77	No	33.33	105.1	Yes	No	0	137	68.5	0.151624	1.29	No	No	No	1.829	2.612
61873	Female	57	Mexican American	11306.9	11609	2	86	Yes	34.98	108.1	Yes	Yes	4	4	4	-0.115528	1.4	No	No	Yes	1.073	1.345
61874	Male	66	Non-Hispanic Black	12079.2	12660.8	2	75	Yes	33.47	117.5	Yes	No	0	0	0	0.580516	0.78	Yes	No	Yes	2.969	3.284
61880	Female	60	Other Hispanic	5089.43	5114.26	1	78	No	37.74	108	Yes	Yes	101	142	121.5	0.359279	1.16	No	No	No	2.653	2.689
61890	Male	50	Mexican American	7855.98	8077.87	2	88	Yes	48.53	136.7	No	No	427	0	213.5	0.417523	0.98	Yes	No	No	2.563	3.517
61904	Male	60	Non-Hispanic Black	7222.08	7269.77	2	75	Yes	31.05	109	Yes	Yes	142	136	139	0.344679	0.96	Yes	No	Yes	2.123	2.379
61905	Female	77	Non-Hispanic White	45512	48369.7	2	80	Yes	46.81	121.7	Yes	No	3	0	1.5	-0.263867	1.97	No	No	No	1.073	2.664
61913	Female	80	Non-Hispanic White	43281.2	46319.7	2	75	No	26.9	102.6	Yes	No	3	2	2.5	0.291466	1.01	No	No	No	1.976	3.207
61914	Female	66	Non-Hispanic White	79229.9	79894.9	1	87	No	47.13	127.6	Yes	No	264	288	276	0.079698	1.4	No	No	No	1.682	2.56
61928	Female	80	Other Race - Including Multi-Racial	32423.1	33912.8	2	86	No	26.93	91	Yes	Yes	5	95	50	0.161979	0.98	No	No	No	1.423	1.629
61932	Female	64	Mexican American	6400.98	6592.29	1	81	No	41.2	124.5	Yes	No	259	129	194	0.031599	1.06	No	No	No	1.14	4.836
61943	Male	59	Non-Hispanic White	72987.5	75696.6	1	80	Yes	33.56	117.4	Yes	No	111	10	60.5	0.306837	0.78	No	No	No	1.581	2.405
61947	Male	56	Non-Hispanic White	88102.8	91372.9	1	77	Yes	32.21	108.5	Yes	No	358	518	438	-0.022853	1.19	No	Yes	Yes	1.129	3.336
61948	Male	71	Mexican American	8531.09	9365.32	2	88	Yes	30.64	108	Yes	Yes	96	149	122.5	0.101529	1.01	No	No	No	1.276	2.974
61951	Female	80	Other Hispanic	11105.6	12526.7	2	78	No	33.24	106.5	Yes	No	1	26	13.5	-0.221071	1.86	No	No	Yes	1.118	3.646
61960	Female	78	Non-Hispanic White	38534.2	40953.8	1	79	No	46.98	129.5	Yes	No	203	151	177	0.0497525	1.45	No	No	No	1.626	3.517
61962	Male	80	Other Hispanic	9268.47	10174.8	2	89	Yes	27.14	96.7	Yes	No	142	77	109.5	-0.139306	1.68	No	No	Yes	1.219	3.31
61967	Female	69	Non-Hispanic White	83444.3	84144.7	2	80	Yes	23.54	81	Yes	No	49	48	48.5	-0.801166	1.86	No	No	No	0.294	2.405
61968	Male	66	Non-Hispanic White	63430.5	62997.7	2	78	No	38.79	126.9	No	No	162	113	137.5	0.538125	1.03	No	No	No	3.556	0.621
61986	Male	52	Non-Hispanic White	24217.1	24613.2	2	83	Yes	35.01	115.4	Yes	No	489	142	315.5	-0.270322	2.02	No	No	Yes	1.084	2.405
61987	Male	80	Non-Hispanic White	21378.3	22213.9	2	81	Yes	28.31	112.4	Yes	Yes	438	284	361	0.586885	0.83	No	No	Yes	3.206	2.56
61998	Male	26	Other Race - Including Multi-Racial	26081.8	26954.1	2	84	No	22.29	79.5	Yes	No	0	180	90	0.152499	1.16	No	No	No	1.648	3.388
62000	Female	67	Other Hispanic	6435.09	6627.42	1	75	No	29.59	103.2	Yes	Yes	84	46	65	-0.0141887	1.4	No	No	Yes	1.355	1.94
62019	Male	69	Non-Hispanic White	14780.4	14964.4	3	86	No	39.71	134	Yes	Borderline	428	228	328	-0.229386	1.55	No	Yes	Yes	0.914	3.517
62035	Female	75	Mexican American	10352	11967.2	1	81	Yes	26.67	88	Yes	No	11	91	51	-0.6773	2.15	No	No	Yes	0.452	4.344
62045	Female	75	Non-Hispanic White	41410.6	42560.9	1	79	Yes	21.49	88.8	Yes	No	0	9	4.5	0.283539	1.14	No	No	No	2.19	2.612
62048	Male	55	Non-Hispanic Black	24699.8	25931.2	2	82	Yes	40.37	134.4	Yes	Yes	0	96	48	0.391376	0.72	Yes	No	Yes	1.773	2.793
62050	Female	53	Non-Hispanic Black	22553.1	23014.3	2	84	No	37.5	111.8	Yes	No	0	0	0	-0.411222	1.66	No	No	No	0.644	2.741
62060	Female	80	Other Hispanic	8984.1	10700.4	1	88	Yes	30.99	109.8	Yes	No	144	95	119.5	-0.0533864	1.34	No	No	No	1.185	1.888
62063	Female	73	Mexican American	8684.63	10343.7	1	88	No	28.94	103.3	Yes	No	119	71	95	-0.36097	1.66	No	No	No	0.723	2.741
62064	Female	77	Non-Hispanic White	23633.6	24122.1	1	83	Yes	26.95	92	Yes	No	244	216	230	0.464602	1.22	No	No	No	3.556	3.31
62070	Male	70	Non-Hispanic Black	11804.6	12676.2	2	87	Yes	22.72	87.3	Yes	No	2	0	1	-0.71781	2.12	No	No	Yes	0.406	1.965
62079	Female	76	Non-Hispanic Black	14145.3	13991.1	1	80	No	28.62	88.3	Yes	Yes	0	0	0	0.175854	1.22	No	No	No	1.829	1.293
62092	Female	46	Other Race - Including Multi-Racial	13191.9	13233.5	2	89	No	30.11	91	Yes	No	67	65	66	-0.100074	1.55	No	No	No	1.231	1.94
62108	Female	54	Mexican American	12701.7	13021.3	1	81	Yes	28.98	97.7	Yes	Yes	2	41	21.5	-0.551508	2.09	No	No	No	0.587	3.569
62112	Female	58	Other Hispanic	14063.7	15009.9	2	77	No	24.55	84.7	Yes	Yes	273	101	187	0.299905	1.16	No	No	No	2.314	3.491
62117	Female	72	Non-Hispanic Black	15177.4	15883.4	2	87	Yes	29.11	108.6	Yes	Yes	77	189	133	0.16218	1.29	No	No	Yes	1.874	2.043
62120	Male	49	Non-Hispanic White	13841.1	13738.6	2	84	Yes	27.02	93.5	Yes	No	177	291	234	-0.0900876	1.5	No	No	Yes	1.219	4.681
62122	Male	64	Other Race - Including Multi-Racial	67498.5	67037.9	2	75	Yes	31.06	127.6	Yes	No	62	128	95	0.389166	1.06	No	No	Yes	2.597	2.741
62123	Female	78	Non-Hispanic White	36056.5	37058.1	1	77	Yes	29.89	95	Yes	No	101	71	86	0.0251047	1.63	No	No	Yes	1.727	4.215
62132	Female	66	Non-Hispanic White	24965.7	26032.9	1	87	Yes	45.39	128.5	Yes	Yes	201	154	177.5	-0.37097	1.99	No	No	Yes	0.847	3.414
62142	Male	55	Non-Hispanic White	84321	85700.2	2	75	No	27.85	104	Yes	No	63	85	74	-0.0540076	1.24	No	No	No	1.095	4.681
62148	Female	74	Non-Hispanic Black	18562.4	19425.8	2	80	Yes	35.38	117.7	Yes	Yes	261	134	197.5	-0.195795	1.24	Yes	No	Yes	0.79	3.517
62149	Female	66	Non-Hispanic White	60891.9	60234.2	1	85	Yes	21.32	80.3	Yes	No	0	3	1.5	-0.0531572	1.71	No	No	Yes	1.513	4.086
62158	Male	75	Non-Hispanic Black	11983.6	12958	2	81	Yes	28.37	104	Yes	No	80	106	93	-0.325553	1.53	No	No	No	0.723	2.689
62160	Female	63	Other Hispanic	6256.68	6443.67	2	81	Yes	28.82	102.1	Yes	Yes	213	237	225	0.207706	0.98	No	No	No	1.581	1.965
62174	Male	80	Non-Hispanic White	24912.7	27335.9	3	90	Yes	33.9	116.5	Yes	No	67	119	93	0.09691	1.4	No	No	No	1.75	2.405
62217	Female	77	Mexican American	15730.6	17568.4	2	98	No	30.6	118.6	Yes	Yes	6	21	13.5	0.00651997	1.19	No	No	No	1.208	2.741
62218	Female	38	Non-Hispanic Black	39534.6	41046.6	2	102	Yes	45.4	120.3	Yes	No	0	59	29.5	0.293731	0.93	No	No	Yes	1.829	5.767
62221	Female	41	Non-Hispanic Black	25818.8	25697	1	100	Yes	52.6	141.8	Yes	No	3	28	15.5	0.102201	1.24	No	No	No	1.569	3.388
62226	Male	80	Other Hispanic	13654.3	13892.3	2	93	No	28.4	97.2	Yes	No	56	0	28	0.0914471	0.96	No	No	No	1.185	2.146
62228	Male	50	Non-Hispanic White	144353	144730	1	91	Yes	43.4	136.1	Yes	Yes	87	43	65	0.40664	0.85	No	No	No	2.168	2.896
62230	Male	75	Non-Hispanic White	12946.8	13703.9	1	101	Yes	29.7	109	Yes	No	0	0	0	0.420683	0.93	Yes	No	Yes	2.45	4.422
62232	Female	42	Non-Hispanic White	115926	118970	1	101	Yes	31.6	111.1	No	No	395	248	321.5	0.161979	0.98	No	No	Yes	1.423	2.793
62237	Female	58	Non-Hispanic White	140431	139254	1	91	Yes	39.9	113.2	Yes	No	849	402	625.5	-0.00478127	1.37	No	No	Yes	1.355	2.069
62255	Male	65	Non-Hispanic White	29731.9	29889.9	1	95	Yes	27.1	97.7	Yes	No	714	604	659	0.249074	0.98	No	No	Yes	1.739	1.164
62256	Male	80	Non-Hispanic White	7911.36	9487.39	2	94	Yes	26	94.8	No	No	94	125	109.5	0.237307	0.85	Yes	No	Yes	1.468	3.465
62259	Male	61	Non-Hispanic Black	7736.56	7645.78	1	99	Yes	41.7	138.4	Yes	Yes	36	12	24	0.362944	0.93	No	No	Yes	2.145	4.939
62264	Male	77	Non-Hispanic White	52448.4	55291.9	1	99	Yes	31.1	112	Yes	No	124	142	133	0.0402791	1.42	No	No	Yes	1.558	1.94
62279	Male	80	Non-Hispanic Black	9456.78	9941.38	2	99	Yes	21.9	85.3	Yes	No	77	72	74.5	-0.360798	1.4	No	No	Yes	0.61	2.793
62282	Female	57	Non-Hispanic Black	21219.1	20638.4	1	102	Yes	23.7	90	Yes	Yes	127	85	106	-0.34163	1.86	No	No	No	0.847	2.715
62287	Female	73	Non-Hispanic Black	12183.8	12607.8	2	100	Yes	26.8	100.2	Yes	No	4	23	13.5	0.288572	1.22	No	No	No	2.371	4.707
62291	Male	56	Other Race - Including Multi-Racial	20111.2	20038.5	1	92	Yes	29.9	104.5	Yes	No	141	2	71.5	-0.259993	1.11	No	Yes	No	0.61	2.043
62295	Female	69	Other Hispanic	9716.81	12994.3	2	90	No	32.7	103.5	Yes	No	139	135	137	0.496231	1.03	No	No	No	3.229	3.62
62297	Male	43	Non-Hispanic Black	18403	18977.1	2	95	Yes	31.1	88.5	No	No	255	2	128.5	-0.493975	1.55	No	Yes	Yes	0.497	3.491
62303	Female	76	Non-Hispanic White	61501.1	65355.9	2	101	No	31.9	119	Yes	No	9	77	43	0.55145	0.65	No	No	No	2.314	3.801
62307	Male	61	Non-Hispanic Black	7828.12	8460.92	2	90	Yes	33.5	123.6	Yes	Yes	0	0	0	0.601804	0.85	No	No	Yes	3.398	1.965
62312	Female	63	Mexican American	16352.9	17178.8	3	92	No	34.7	103.1	Yes	Yes	106	2	54	0.0213496	1.29	No	No	No	1.355	2.121
62315	Female	80	Non-Hispanic Black	12842.6	13803.1	2	95	No	22.7	83.7	Yes	No	2	2	2	-0.463878	1.97	No	No	No	0.677	2.431
62317	Male	46	Non-Hispanic White	18872.8	18824.3	1	94	Yes	27.6	107	Yes	Yes	408	256	332	0.0322658	1.53	No	Yes	Yes	1.648	3.414
62347	Female	71	Non-Hispanic White	25812.9	27430.8	2	95	No	24	95.8	No	No	30	6	18	-0.127903	1.47	No	No	No	1.095	4.008
62353	Male	80	Non-Hispanic White	39587.3	43438	2	91	Yes	27.8	105.4	Yes	Yes	7	9	8	-0.11896	1.01	No	No	Yes	0.768	1.733
62377	Female	78	Non-Hispanic White	35965.8	38220.1	1	95	Yes	24.7	85.2	Yes	No	8	9	8.5	-0.024586	1.29	No	No	Yes	1.219	3.284
62378	Female	68	Other Hispanic	10979.1	11879.5	1	96	No	33.2	97	No	No	47	50	48.5	0.00406836	0.85	No	No	No	0.858	1.862
62386	Male	35	Other Race - Including Multi-Racial	21163	22845.2	1	97	Yes	38.4	119.7	No	No	220	343	281.5	0.156678	1.22	No	Yes	Yes	1.75	6.284
62388	Female	69	Non-Hispanic White	49644.1	54110.5	1	97	Yes	38.4	128.2	Yes	Yes	142	142	142	0.170451	0.93	No	No	No	1.377	0.853
62399	Female	53	Mexican American	24870.5	25871.3	2	98	Yes	30.7	94.4	Yes	Yes	8	2	5	0.10281	1.55	No	No	Yes	1.964	4.551
62407	Male	49	Other Race - Including Multi-Racial	28680.7	29290.2	1	94	Yes	29.9	105.5	No	Borderline	188	78	133	-0.60254	1.81	No	No	Yes	0.452	2.974
62409	Female	80	Non-Hispanic White	22419.6	27869.7	1	94	Yes	30.5	115	Yes	No	403	144	273.5	-0.195795	1.86	No	No	Yes	1.185	2.224
62411	Female	51	Non-Hispanic Black	15790.7	17527.2	2	90	Yes	26.3	100.1	Yes	No	24	24	24	0.145775	0.88	No	No	Yes	1.231	3.465
62413	Male	65	Non-Hispanic White	131446	130104	1	101	Yes	40	127.5	Yes	Yes	355	373	364	0.0683908	1.63	No	No	Yes	1.908	1.086
62414	Male	58	Non-Hispanic Black	17206.3	17681.8	1	96	Yes	16.5	65.7	Yes	No	1	0	0.5	-0.0105316	0.96	No	No	No	0.937	2.741
62418	Male	80	Non-Hispanic White	46965.8	52174.8	1	101	Yes	23.5	101.9	Yes	No	268	241	254.5	0.396671	0.96	Yes	No	Yes	2.393	2.405
62431	Male	54	Non-Hispanic Black	25969.9	29542.3	1	97	Yes	18.9	73.7	Yes	No	63	40	51.5	-0.369427	1.4	No	No	Yes	0.598	2.043
62439	Male	75	Non-Hispanic White	60942.6	64726.7	1	94	No	33	114	Yes	Yes	97	5	51	-0.0821868	1.16	No	No	Yes	0.96	4.655
62441	Male	68	Other Hispanic	8609.25	11228.9	2	90	No	24	90	Yes	No	47	47	47	-0.0498316	1.19	No	No	Yes	1.061	4.603
62450	Male	57	Non-Hispanic White	19282.8	20545.3	2	97	Yes	28.2	98.5	Yes	No	188	78	133	-0.213214	1.66	No	No	Yes	1.016	1.577
62474	Female	71	Non-Hispanic White	31347	31681.8	1	98	Yes	56.3	140.6	Yes	No	4	101	52.5	0.138591	1.37	No	No	Yes	1.885	3.931
62476	Male	40	Non-Hispanic White	28680.7	28607	3	91	No	25.8	93.1	No	No	0	71	35.5	-0.0500111	1.14	No	Yes	No	1.016	2.922
62510	Female	80	Non-Hispanic White	62763.5	78020.8	1	92	Yes	29.8	99.9	Yes	No	101	37	69	0.0891054	1.37	No	No	Yes	1.682	2.508
62514	Male	44	Non-Hispanic White	19633.6	20188.8	2	95	Yes	33.6	111.4	No	No	198	170	184	0.157264	0.88	No	No	Yes	1.264	3.672
62527	Male	79	Non-Hispanic Black	9541.52	10104.5	1	100	Yes	25.8	95	Yes	Yes	6	72	39	-0.30103	1.4	No	No	Yes	0.7	2.379
62529	Male	59	Non-Hispanic Black	15760.9	16568.5	3	90	Yes	45.6	136.8	Yes	No	3	50	26.5	-0.30033	1.24	No	No	No	0.621	2.198
62539	Male	60	Non-Hispanic Black	10717.4	11218.7	2	101	Yes	31.9	103.3	Yes	Borderline	0	20	10	-0.409068	1.68	No	No	Yes	0.655	1.784
62567	Female	80	Non-Hispanic White	22991.3	25575.2	1	99	Yes	22.4	84.7	Yes	No	71	94	82.5	-0.107847	1.91	No	No	No	1.49	2.741
62579	Male	78	Mexican American	12782.6	13005.5	2	96	Yes	23.8	94.4	Yes	No	24	88	56	-0.164981	1.37	No	No	Yes	0.937	4.163
62585	Female	80	Non-Hispanic Black	14859.7	15314.8	1	95	No	34.3	101.8	Yes	No	342	0	171	-0.0179654	1.53	No	No	No	1.468	5.689
62586	Male	70	Non-Hispanic White	68266.7	71967.8	1	95	Yes	40.1	127.3	Yes	No	208	101	154.5	0.557808	0.8	No	No	No	2.89	1.94
62593	Female	72	Non-Hispanic White	64463.3	65151.8	1	91	Yes	34.5	115.3	Yes	No	400	218	309	0.0950038	1.37	No	No	No	1.705	2.638
62597	Female	60	Non-Hispanic Black	11697	12170	2	97	No	50.5	126.8	Yes	No	0	39	19.5	-0.644349	1.94	Yes	No	No	0.44	2.431
62599	Female	50	Non-Hispanic Black	17521.5	17644.2	2	97	Yes	30	84.9	No	No	164	0	82	-0.139799	1.09	No	No	No	0.79	2.534
62604	Female	73	Non-Hispanic White	69887	80170.5	1	102	No	22.2	81	Yes	No	67	0	33.5	-0.365339	1.86	No	No	Yes	0.802	3.155
62611	Male	45	Other Race - Including Multi-Racial	11725.7	11815.3	2	95	No	30.7	118.1	Yes	No	134	44	89	0.168694	0.75	No	No	No	1.106	1.914
62619	Male	80	Non-Hispanic White	24023.7	25884.6	2	96	Yes	24.9	100.8	Yes	No	67	141	104	-0.0211893	1.47	No	No	Yes	1.4	1.526
62623	Female	78	Non-Hispanic White	39653.4	40869.9	2	95	No	26.9	91.3	Yes	Borderline	0	0	0	-0.20806	1.24	No	No	No	0.768	1.267
62625	Female	60	Mexican American	15207.3	15896.1	1	92	Yes	23.9	85.5	Yes	No	101	154	127.5	-0.0250439	1.16	No	Yes	No	1.095	3.672
62630	Female	68	Non-Hispanic White	149154	157450	1	101	No	31	105	Yes	No	37	280	158.5	-0.185182	1.4	No	No	No	0.914	2.819
62644	Male	61	Non-Hispanic Black	11761.4	11893.9	1	95	Yes	42	133.4	Yes	Yes	503	527	515	0.226561	1.32	No	No	Yes	2.224	4.629
62649	Male	76	Non-Hispanic Black	9334.08	9516.92	2	96	No	36.6	118.8	Yes	No	51	0	25.5	0.533329	1.24	No	No	No	4.234	3.595
62664	Male	64	Non-Hispanic White	25436.9	25763.2	1	94	Yes	39.4	130	Yes	Yes	460	143	301.5	0.588272	0.88	No	No	Yes	3.41	3.155
62678	Male	68	Other Hispanic	9235.95	9462.88	2	103	Yes	23.7	92.8	Yes	Borderline	4	44	24	-0.17157	1.29	No	No	Yes	0.869	2.431
62682	Female	62	Non-Hispanic White	44636.8	48652.7	2	91	Yes	34.9	120.5	Yes	No	142	201	171.5	0.538189	0.85	No	No	No	2.935	2.689
62686	Female	80	Non-Hispanic White	38007.8	47247.2	1	94	Yes	38.7	133	Yes	Yes	111	189	150	0.135109	1.34	No	No	Yes	1.829	3.388
[truncated: 5,436 more rows]

## Sheet: Table3
Table3.Screening Process of Instrumental Variables
[truncated: 5 more rows]

## Sheet: Table4
Table4Instrumental Variables SNP of GOUT (n=28)
[truncated: 29 more rows]

[truncated: 18 more sheets: Table5, Table6, Table7, Table8, Table9, Table10, Table11, Table12, Table13, Table14, Table15, Table16, Table S17, Table S18, Table S19, Table S20, Table S21, Table S22]
