# Supplementary material for: Decoding the lipid etiology of atherogenic index of plasma and gout: establishing the causal role of triglycerides through NHANES, Mendelian randomization, and network pharmacology
Source: Cardiovasc Diabetol Endocrinol Rep. 2026 Jul 13;12:40. doi: 10.1186/s40842-026-00309-0 (PMC13362044; doi:10.1186/s40842-026-00309-0)
Supplement: Supplementary file 11 — Supplementary Material 11 [file 40842_2026_309_MOESM11_ESM.zip › 40842_2026_309_MOESM11_ESM.xls]

## Sheet: Table1
Table1.GOUT Genes(3428) from the GeneCards Database and the OMIM Database
HPRT1
ABCG2
DARS2
LDHD
H19
UMOD
PRPS1
ENSG00000231193
SLC2A9
SLC22A12
XDH
SLC17A3
SLC17A1
INS
LOC107032760
LOC129929047
SLC22A11
GCKR
PDZK1
APRT
IL1B
NLRP3
CARMIL1
TNF
SLC16A9
SLC22A13
ALDH2
ALPK1
MEFV
P2RX7
SLC22A8
PKD2
IL6
HLA-B
CXCL8
PNP
ALB
IL1R1
HNF1B
ADSL
SLC22A7
CYP2C8
PTGS2
IL1RAPL2
IL18
CCL2
CYP2E1
SLC22A6
TLR4
S100A9
MUC1
NLRP1
CRP
PYCARD
G6PC1
R3HDM2
INSR
SEC61A1
PPAT
SLC37A4
PRPSAP1
ALDH16A1
PRPS1L1
LIPC
B3GNT4
TMEM171
PRPS2
PRPSAP2
PRKAG2
HNF1A
HNF4A
APOA1
REN
AQP2
MSMB
MAOA
LOC126862549
LRP2
ADH1B
PRKG2
SLC2A2
GCK
ABCC8
KCNJ11
KLF11
TNFRSF11B
AMPD1
ANKH
GAA
PCBD1
MIR376A1
IL37
JAK2
COMT
PYGM
TET2
BLK
CTLA4
PARK7
AVPR2
AVP
HHEX
LEP
ATIC
UMPS
XPNPEP3
ASS1
WDR1
HADH
CEL
PDX1
WFS1
APPL1
NEUROD1
PTF1A
PAX4
CDKAL1
RFX6
CD14
ACADS
SLC17A5
OTULIN
LOC100130744
IRS1
A1CF
GLUD1
APOB
SHLD2
APOE
LMNA
C12orf43
MAF
MLXIPL
IL2RA
LPL
APOC3
MIR146A
ZNF518B
CLNK
TGFB1
IL4
PPARG
PAX2
CARD8
BCAS3
SLC17A2
UPB1
NT5C3A
NIPSNAP2
SPG21
PAAF1
ATM
AGT
DNAJB11
SLC12A3
RASGRP2
SF1
AKT2
TGFBR2
ENPP1
SCN9A
TAB2
WRN
RBPJ
SELP
MLKL
PPP1R3A
FABP2
RANGAP1
INSL6
ZSCAN20
MIR150
LOC127407129
LOC107548112
RREB1
ADA
INHBC
CNTN5
ZNF724
MIR302F
ADRB3
MYH9
CD160
ADIPOQ
NIPAL1
MERTK
SLC2A9-AS1
CERNA3
SOCS3
LRP1
HP
SLC2A6
TNFSF11
NRXN2
VDR
TET2-AS1
BTF3P7
CSF1
PPARA
HLA-DRB1
IGF1R
LPA
IL6R
MYO9A
PTPN11
TERT
MAP4K2
CSF2
LDLR
BAZ1B
CPS1
MEN1
CDC42BPG
NGF
LOC129929046
PKLR
CBS
RPGRIP1L
TLR2
CFTR
CYP3A4
ADM
SOD2-OT1
TFAP2A
GDA
PRTFDC1
FFAR2
MAFTRR
MC4R
TCF7L2
IGF2BP2
ADRA2A
CLCNKB
RELN
KTN1
UGT1A1
UGT1A4
UGT1A6
UGT1A10
UGT1A7
UGT1A8
HNF4G
NPHP1
IL12B
GSK3B
S100A8
MICA
SLC28A2
OIT3
PANK2
CST3
ACE
PPARGC1A
EGF
IL10
IL17A
CXCL16
SNHG1
MIR488
MIR3146
MIR920
SIRT1
PON1
ABCC4
GPT
MIR223
MIR30C1
MIR663A
POMC
HRH2
IL23R
OPRD1
PRG4
NRBP1
MIR143
MIR126
MIR142
MIR16-1
MIR222
MIR25
MIR16-2
MIR17
MIR18A
MIR30A
MIR133A2
MIR133A1
MIR30C2
SLC12A1
TNFRSF1A
ADK
SLC6A3
IMPDH2
TOR1A
DGUOK
PFAS
SGCE
EN1
ANO3
THAP1
NSMCE4A
CNNM2
HBB
RELA
MYD88
SLC2A5
PDK2
TRPM2
PGR-AS1
KCNA3
FXYD2
KCNJ16
DNAH8
HMGCR
CD40LG
POP1
PFKM
SLC4A1
LRP6
ANK1
SPTA1
SPTB
EPB42
AOX1
TBXAS1
PANX1
TRAF1
CYP4B1
CSF3
G6PC3
G6PC2
GPI
HFE
AGL
EPO
SGK1
MPC1
LPXN
LINC01010
CT69
PDGFRB
ITGAM
NPHS2
EYA1
NPHP4
TRIM8
MIR22
MIR345
MIR452
MIR556
MIR619
MIR1303
MIR4452
SLCO1B1
SLC22A1
HLA-A
HLA-C
G6PD
VEGFA
CCL3
JAG1
EPB41
CASQ1
SLC7A9
CLDN10
SLC4A8
CYS1
LINC02605
SLC9A3
ABCB1
IFNA2
NOTCH2
DPP4
EIF2AK3
PKM
ACACA
GATA4
GALNS
FOXA2
GATA6
PAX6
GANAB
GAD2
ISL1
SLC19A2
SLC25A15
SLC7A7
SOX9
PLAGL1
PTPRN
GCG
MNX1
SIX1
SLC30A10
SOX17
NAGS
NKX2-2
SLC30A8
CAPN10
LHX1
ONECUT1
AATF
NKX6-1
SIX2
UBA5
UFM1
NPHP3
PLPBP
NEUROG3
PKHD1
UFC1
UFSP2
ZFP57
CDC123
NKX6-2
PIGW
TADA2A
CLTRN
DDX52
DUSP14
GLIS3
KIF12
UFL1
CDK5RAP3
DDRGK1
IER3IP1
MRM1
ZNHIT3
MYO19
SYNRG
GGNBP2
UFSP1
C17orf78
TBC1D3G
TBC1D3H
HYMAI
TBC1D3D
PC
MGAM
SI
MIPEP
PTX3
KCNJ1
TEC
PIK3CG
FGFR2
BMPR2
ACVR2A
B4GALT1
ATXN2
DAB2
FGF5
FRK
ASAH2
LTBP3
USP2
AKT1S1
INHBB
NCOA6
NFAT5
STC1
DACH1
HLF
NRG4
INHBE
UBE2Q2
OVOL1
SFMBT1
MLXIP
QRICH2
TRIM46
ADPGK-AS1
B4GALT1-AS1
TUBB1
NPPB
SYK
FCGR3A
ATG16L1
ABCF1
IL17REL
FGFR3
TP53
F2
MTNR1B
ABL1
MIR519C
CLEC12A
CAT
PIK3C2A
CCN2
NR5A2
BDNF
NOS3
NRG1
ABCB11
CYP3A5
HLA-DQB1
PAX8
KCNQ1
FTO
GRB14
HLA-DQA1
PSMD9
SLC47A1
ADAMTS9
MLLT3
DUSP9
JAZF1
KCNK17
TM4SF4
KLF14
R3HDML-AS1
CD44
POU5F1
SLC2A4
KCNJ10
TRPM6
CLDN16
PDGFRA
SMPD1
PGM1
CSF3R
FAH
GATM
PHKA2
MPDZ
DOCK7
CRTC2
LAMC3
RERE
NEK3
SLC35C1
KPTN
SPCS3
MIR3916
MIR4763
UGT1A9
UGT1A3
UGT1A5
GBE1
TNFRSF10B
RPS6KB1
WT1
PTH
APOC2
AMPD3
COG2
LOC106501713
CYP1A2
CYP2C9
IGF1
KIF16B
SRC
HMOX1
MMP14
NFE2L2
VIM
MAPT
TUBB
GAL
SAA1
PSORS1C1
KNG1
FUT2
CASR
C3
MME
TRPC6
CFI
NPHS1
ACTN4
CFB
CFH
CR2
DGKE
LAMB2
COL4A3
COL4A4
IDUA
SCARB2
SMARCAL1
APOL1
CD2AP
NUP107
PLCE1
DNASE1L3
LMX1B
MYO1E
TREX1
CLCNKA
ANLN
COQ2
CRB2
KANK1
PDSS2
BSND
CFHR5
INF2
FAN1
KANK2
KANK4
MMP2-AS1
MIR6505
LOC126862361
HMGB1
LOC106099062
LOC107133510
TBX21
CHKA
LOC126862264
PIK3R1
PKD1
IL1RN
PHGDH
LCAT
FADS1
GLS2
GPAA1
SLC10A2
ABO
MTHFR
MMP2
CHUK
GATA1
ARID1B
SCGN
VSTM4
FFAR1
NR1H3
TREM1
HSALNG0035738
AR
CYP2D6
CYP2C19
MTOR
FYN
TFRC
SLC12A2
ENO3
SCNN1B
SLC12A5
SPTAN1
WNK1
CUL3
KCNMA1
KCNN4
SLC3A1
ALAS2
CD47
CETP
PRDX2
SLC12A6
WNT4
AGXT
GJB2
GRHPR
NR3C2
ADD1
PFKL
PFKP
SLC12A4
SLC26A3
STK24
STK39
SUOX
ANK3
CLCN5
COL4A5
GYPA
H6PD
SALL1
SLC26A4
ADD3
APOA5
GYPC
MOCS1
MOCS2
OSGEP
PDE4C
PGAM2
PHKG1
RHAG
RHD
ROBO2
RPL26
SLC12A7
TRPV5
WNK4
WNT9B
ANK2
CDH4
KLF1
SEC63
ADD2
HBG1
IFT88
MOCOS
OXSR1
SEC23B
SPTBN4
STOM
TULP1
WNK3
CDH16
GYG2
HOGA1
KLHL3
TBX6
TMOD1
TRIP4
BLOC1S6
CLDN19
DMTN
MAGED2
PIEZO1
LMF1
SIX5
UPK3A
CDAN1
FRAS1
GPIHBP1
GYPB
FREM2
ICAM4
CDIN1
DHRS11
DZIP1L
RIPPLY2
SPTBN5
CNKSR3
GRAMD2B
GREB1L
SLC12A8
SLC41A3
ZFYVE19
MAK16
ZNF3
DPH3
SIRPD
TBC1D3F
DPPA5
MIR802
TBC1D3K
MT-TI
HPN-AS1
SNORA90
LOC126860368
LOC126860369
LOC124153154
LOC130000286
LOC130059053
LOC130059054
CTSB
AMPD2
PTK2
SCD
LDHA
NOD2
FLT3
PTPN6
UCP2
IGFBP1
NR0B2
SST
CILP
ACVRL1
CASP1
MMP3
ACVR1B
ARNT
HDAC7
P2RY6
ORC4
ADPGK
SLC48A1
MUSTN1
ANKRD55
LINC02875
C5orf67
PRKCA
WWP2
LYN
SP1
RGS14
PVR
FGFR1
KIT
EP300
KDR
MAPK14
B2M
NOS2
TRPV4
CTSL
IDO1
TNFRSF11A
NOD1
STING1
TXNIP
LACTB
CALCB
MIR494
CHASERR
MIR1246
BRAF
CSF1R
RHEB
RPS6KA1
GRB10
SRSF2
CBX5
EDC4
MIR5702
BRD4
TSC2
AKT1
STAT3
TYK2
MYC
STAT1
BCL2L1
TNFRSF25
MAMSTR
IFNG
NFKBIA
HCK
MAP3K7
MMP1
PTGS1
TSHR
EPHA3
FBN1
KL
FADD
MB
COX5A
PLAA
HBG2
ECI2
CDH10
MC3R
PLA1A
DCDC2
VPS45
CIRBP
MYO18B
MARCO
MRPS30
DCBLD2
KLHL5
HMGB1P5
ASS1P7
ISCA1P1
CHEK2
ERBB4
CDK4
EZH2
NTRK2
BMPR1A
CAMK2A
CCND1
HGF
IDH2
CDKN1A
DDC
DDR2
KAT5
KCNH2
SHH
SLC9A1
ABCA1
ALDH1A2
CACNA1B
CACNA1C
EIF2AK2
GUSB
PRKCZ
PSMB8
PTH1R
RARB
CASP9
F12
FST
MITF
MYL2
TAP1
UBA1
CEBPA
CTNNA1
GJB1
GLI1
GLI2
HNRNPA1
MECOM
NR4A1
POLE
PPARD
PPM1D
ROR2
RPA1
RUNX2
ADH5
CA12
CA4
CLTC
DRD5
HLA-DRA
HMGCS2
HPD
KCNJ6
MAD1L1
MAPK10
PAFAH1B1
PNKP
PPP2R1B
PRKCI
PSMB9
PTGES3
PTPRD
RARG
RXRB
SIN3A
SPHK1
TBX2
THBS1
TNFSF10
ATF1
CD74
CUBN
ELK1
GHSR
GNB1
GUCY2D
HABP2
IRF5
P2RX4
SFN
SLC1A5
SLC20A2
ABCC9
ANTXR2
APLNR
ARID1A
BCAT2
BDKRB2
C4A
CNTNAP2
CRK
DNASE1
EGR2
ETV1
FGF19
GNAI3
GRK6
HINT1
HLA-DPB1
ITGB7
LAMC1
MAP3K11
MAP3K12
NONO
P4HA2
PDE6A
PEPD
PRKAG1
PRKD2
RPS6KA4
RPTOR
RUVBL2
SERPINF2
SKI
SOS2
SPP1
TAP2
TFAM
TNFRSF14
TNIK
TRAP1
UBE2A
ABCG1
ADAM15
ADCY9
ADH1A
AKAP13
BAG1
BEST1
C9
CHD3
DDX1
EFEMP2
EMX2
ENPP3
FGFRL1
FUT8
GGPS1
H2AX
IGFBP6
KLC1
KMT2D
MAPKAPK5
MRAS
NSD1
PDE1C
PTDSS1
SLC13A3
SLC34A1
SLC39A8
SMARCC1
SOX6
TFAP2B
THY1
TOLLIP
TRPS1
VDAC3
ACD
AOC1
AP2S1
BANF1
BRSK2
CDK16
CPT1C
DMP1
DPF2
DST
ELAVL1
EXOC7
GMDS
JMJD6
MFN1
NDUFS4
NEO1
NFATC3
NUDC
PCDH19
PIBF1
PIP5K1B
PNPLA3
POLR1C
PRKAR2A
PRMT7
PTRH2
PUS1
RAD52
RING1
RPLP0
SDC2
SLC25A5
SLC26A2
SLC38A1
SNCG
SRD5A2
TERF2
TSFM
WNT5B
AAK1
ADIPOR2
ATP6V1C1
BMP5
CARS1
CCS
CTRL
CYB5B
DBN1
ERC1
FADS2
GRID1
GSTM2
INPP5K
LDB3
LIN28A
MUS81
POLD3
PUM1
TAX1BP1
TRIM63
ABCG4
ADH1C
APH1B
ARID5B
ATP1A4
AUTS2
CACNA2D3
CACNA2D4
CD7
CLIC5
COQ5
COX11
CST6
CUX2
DCTN2
ETS2
FAF1
FANCE
FAT1
H1-4
HIC1
HLA-DPA1
HLA-DRB5
HOXD13
JMJD1C
KLB
KLC2
KLF10
MGAT5
MICB
MTX2
MYO1C
NADK
OPN4
OS9
PCBP2
PDE1A
PHF1
PRPF8
RBFOX1
RUNX1T1
SCYL1
SETBP1
SLC67A1
SMARCD1
SMUG1
SPRED2
SPRY1
SRSF3
ST6GALNAC1
SYN2
TBCE
TCOF1
TSEN2
TTBK1
ALG9
ARID2
AS3MT
ASH1L
ATAD3A
BTN3A1
BTNL2
CD320
CHRDL1
CPSF1
CYP3A7
DAP3
DHX15
DNAJC13
DPH1
DYNC2H1
FGF21
FIGNL1
FUT1
GLE1
HLA-DMA
HMGN1
HNRNPM
KCNS3
KLF15
L2HGDH
MAP3K6
MAST3
NTN4
NTNG2
PIGV
PLPP3
PTPN23
RBM4
RHBDF2
SCRIB
SEPTIN9
SF3B2
SIPA1
SLC38A2
SLC7A10
SRSF6
SV2B
TAF6
TET1
THBS3
TIMP4
TOMM20
TRIM29
UAP1
UPF3B
USP11
ZBTB20
AAAS
ALX4
ANKLE2
ARHGAP9
ARHGEF18
B3GALNT2
B3GALT5
CHMP5
HFM1
IL31
INCENP
INPP5A
KCNK5
MEPE
NINJ1
PHIP
POLA2
POLR3C
RNASEH2C
SDF4
SELENON
SETD1B
SLC14A2
SLC30A5
SMYD3
SRP68
WASHC5
ACOT2
AP4M1
ATF7
ATP5MC2
C1QTNF5
CADM2
CD52
CDK11A
CERS4
CISD1
CKAP2L
CNKSR1
DYNLRB2
EIF5A2
FGD2
FOXJ1
HACL1
HLA-DQA2
INA
KCNAB3
LIN7C
LY86
MAN2C1
MED27
MKLN1
MRPS23
MYRF
NLRX1
NSMCE2
PARD6A
PARP10
PITPNA
RAB11FIP2
RBM14
RGN
RIPOR2
SBF2
SEC16B
SGMS1
SHARPIN
SLC52A2
SSR1
TARBP2
TBL2
TFCP2L1
TRIP10
TSEN54
VPS28
WWTR1
ZMYM3
ZPBP
ABCA6
ADGRE1
AGMAT
APCDD1
ARID4B
ASXL2
BAIAP2L1
BAZ2A
BTN2A1
CALCOCO1
CCNL2
CDX1
CEBPG
COPZ1
CPEB4
CSAD
DPM2
DTL
FNBP1L
GOLGA3
H4C3
HMGN2
HNRNPA3
HOXC6
HOXD10
KCTD7
KHDRBS2
LIMA1
MTX1
NAA25
NAP1L4
NCOA7
NSUN3
ODF1
PFDN5
PHLDA2
PIPOX
POMK
PSMG1
PTGFRN
RIOK1
RPS18
RSRC1
SART1
SCARF1
SLC28A3
SLC5A11
SLC5A9
SMU1
TFDP2
TNN
TNS2
TPPP3
WAPL
WDR11
WDR45B
WDR81
WNK2
ATAD3B
ATG2A
BANK1
CDK3
DPEP2
FADS3
FAIM2
GABPA
GSDME
HOXC10
HOXC8
INTS11
KIF18A
LPGAT1
MESP1
METTL23
MOK
MRPL11
PDE8A
PDLIM4
PKIG
PRELID1
RAB24
RAB3IL1
RBM6
SNRPB2
SNUPN
TOX3
TRIB1
ZNF365
ACAD10
ADO
ANAPC5
APPBP2
ARHGAP17
BCL7B
BICC1
BTN3A2
C1QTNF3
CEP89
CLUAP1
CNIH2
CNTROB
CROCC
CTDSP2
DAPP1
DUS2
EP400
EPS8L3
FAAP24
FAM83H
FNDC3B
FSIP1
GALNT6
HOXC4
INSIG2
IRF2BP2
IRX3
IZUMO1
LSM14A
MBD6
MFRP
MLEC
MPPED2
MRPL38
MXRA8
MYORG
NFIL3
NKX2-6
NUDT2
POLR2G
POM121
PPHLN1
PRDM8
PRSS16
PSD3
RAI14
RASIP1
RDH14
SAP30BP
SCAF11
SEMA4B
SMYD4
TMBIM6
TMEM222
TMEM87B
TPST1
TRAPPC1
TSPAN6
TUBD1
UVSSA
VKORC1L1
VMP1
WHR1
ZRANB1
ABRAXAS2
ACAD11
AHDC1
ANKRD50
AQP10
ASB10
BAG4
BCDIN3D
CELA2B
CTSW
CYBC1
DDX28
DOK3
DPF3
EHBP1L1
FITM2
FOXK2
H1-3
H2BC5
H4C5
HLA-DQB2
HOXC9
HOXD1
HOXD3
IPMK
LHFPL3
MICALL2
MOGAT2
NIPSNAP3B
PSKH1
RPL22L1
RTKN2
SCAMP3
SCAPER
SENP2
SEZ6
SH2D3A
SH3BGRL3
SLC25A25
SLC43A3
STXBP4
SUPT6H
TMEM18
TNKS1BP1
TNMD
TRIM47
TRIM65
TRMT112
WDR47
YIPF3
AASDH
ABT1
ADCK5
ARL15
BRIX1
CEP85
COBLL1
COL21A1
DLK2
GCN1
NKAP
NT5DC1
NUFIP2
PDCD5
PFN3
PHYHIPL
PLPP7
PRPF40B
PXDNL
RER1
TRAFD1
UBXN11
WDR20
ZNF318
ACKR4
ANKRD28
AP5B1
ATP23
CACFD1
CCDC146
CCDC63
CLDN8
DHX40
DMAC1
DNAJC24
DNPH1
DPY19L3
EVA1A
FAM186B
FMNL3
GFOD1
GPATCH1
GPR89A
H4C8
HLA-DOB
HOXD4
HS6ST3
KDF1
LRRC14
LRRC25
METTL16
MYG1
NGRN
NOC4L
PLAC1
RBMS2
RNF157
SKA2
SLC22A25
SLC25A43
SLC43A2
SMG8
STEEP1
STRIP1
TJAP1
ZDHHC18
ZFPL1
ZNF385B
ATXN1L
BLTP3A
BTN2A2
CHFR
DCDC1
DDX31
FAM13C
FAM53B
FRMD4B
GPSM3
H3C4
HEATR6
KCP
LHPP
LMBR1L
MARVELD3
MFSD11
MTERF3
NCKAP5
PALS2
RNF115
RNFT1
SNRNP48
TAF11
UNK
ZNF558
ZNF79
ACSM2B
BORCS7
BRI3
BRINP3
BTN3A3
EEIG1
EIF1AD
ENTREP3
FAM53A
FBRSL1
FSTL4
GPN2
HEXD
HOXC5
INTS7
KLHDC10
KLHL25
LCA5L
MMRN2
MORN1
MRGPRF
MTFR1L
MYL10
NME9
NYAP2
OAF
PDIK1L
PRRC2B
SH2D4A
SLX4IP
SPATA33
SPATS2
TAMALIN
TMEM248
UNCX
YPEL2
ZNF140
ZNF507
ZNF740
CNPY4
DNAJC16
DPEP3
DPY19L4
FBXO22
GPATCH3
MOAP1
NAIF1
NALF1
PIP5KL1
SANBR
TMEM176B
TOP6BL
TTC28
ZNF157
ADIRF
ANKRD33
CASKIN2
CRIP3
CWC22
CYB5D1
DCAF4
FAAP20
FBXL14
HMGN4
IRAK1BP1
LRRC43
LTO1
MAJIN
MALRD1
MMD
MXD3
NCKAP5L
PCNX3
PRCD
PSD4
SMIM19
SPINK4
SPPL3
SPRYD4
SURF6
TIGD6
TMCO6
TMEM174
TMEM176A
TMEM88
TMPRSS11E
TRNP1
TSC22D2
TSKS
TTPAL
USP38
ZC3H3
ZNF652
ZNF697
ZSCAN25
C5orf22
CRYBG2
CTIF
DCAF12L2
EEF1AKMT2
FRMD8
KRTCAP2
NAA38
NEMP1
RBM34
SNX12
TLCD5
TMEM266
TMEM35A
ZNF593
ZNF639
ZNF707
ENKD1
GDPGP1
H2AC7
MBLAC1
OBP2B
WDR88
ZNF557
ZNRD2
CLEC18A
COMMD2
GARRE1
H2BC7
HMGXB3
LY6G5B
NUTM2A
OVCA2
RSRP1
TTC23L
YIPF4
ZFAND2A
ZNF414
ZNF827
ZSCAN31
ASAH2B
EEF1AKMT3
LRRC73
PABIR2
PABIR3
RGPD8
SLC38A11
ZNF710
FAM110D
OR13C3
PGPEP1L
PRR13
SLC67A1-AS
TLCD2
ZNF322
ZNF623
CLEC18C
DSCR4
FAM25A
NRN1L
NSUN5P2
OR13C8
RAB44
SPATA31H1
ZNF26
C16orf86
MEDAG
MYO15B
RTL5
TCL6
MIR21
C4orf54
CLDN24
FIGNL2
NUTM2D
RPEL1
UBALD2
ZNF891
BDNF-AS
BTN2A3P
C4orf51
MIR10B
MIR29A
MIR99AHG
IQANK1
ZNF730
HNF1A-AS1
HSP90AA2P
LINC-PINT
MIR29B1
MIR615
SNHG20
EP400P1
HAGLR
HCG11
SPATA31C2
LINC00862
USP2-AS1
CCND2-AS1
HOXC-AS1
HOXD-AS2
HSP90AB3P
LINC01094
MIR1237
MSC-AS1
MYRF-AS1
NPHP3-ACAD11
PDXDC2P
CEBPA-DT
CYP21A1P
CYP3A7-CYP3A51P
HNRNPA1L3
KCNQ1-AS1
LINC00944
NUTM2A-AS1
TMEM183BP
HLA-DQB1-AS1
UBE2L5
GUSBP2
LINC01620
LINC02871
LINC03047
LMCD1-AS1
SLC25A5-AS1
SNORA54
AADACL2-AS1
CASC17
EAF1-AS1
FLJ12825
HLA-DPB2
JAZF1-AS1
LINC00332
LINC00940
LINC01430
METTL21EP
RFX3-DT
SCARNA21
VHRT
WASHC5-AS1
CPEB2-DT
DTX2P1-UPK3BP1-PMS2P11
LINC02883
LINC02940
LNCTSI
PPP1R3B-DT
TAT-AS1
LINC00598
LINC01767
LINC02532
LINC02985
LOC100507053
LOC101928008
MIR569
NKAPP1
OVOL1-AS1
RNF139-DT
SLC38A4-AS1
ZNRD2-DT
ALDH1L1-AS2
DST-AS1
HLA-DRB6
LINC00622
LINC00938
LINC01091
LINC01122
LINC01432
LINC01804
MIR1538
MIR631
CLDN14-AS1
GBA1LP
POU5F1P4
SCPPPQ1
DHDDS-AS1
EEF1A1P30
FAM53B-AS1
LINC01101
RNU4ATAC15P
SNORA11C
TBX2-AS1
ZNF652-AS1
CCT6P1
CLDN10-AS1
DYNLRB2-AS1
FIGNL2-DT
FTH1P22
GUSBP5
H2AC10P
IDH2-DT
KLC2-AS1
LINC01007
LINC01117
LINC01228
LINC01229
LINC01352
LINC01571
LINC01752
LINC01865
LINC02068
LINC02395
LINC02558
LNCATV
LOC100128993
LOC154449
LPGAT1-AS1
MRGPRF-AS1
PPM1K-DT
RNFT1-DT
SKINT1L
ZNF593OS
ACTG1P20
BRPF3-AS1
DNM1P35
ENSG00000256950
FLJ46284
GIMAP3P
LINC00513
LINC01049
LINC01404
LINC01624
LINC02017
LINC02198
LINC02318
LINC02723
LINC02724
LINC02980
LOC101927636
LOC124902694
MICA-AS1
MIR193BHG
MIR4316
MPPED2-AS1
NRXN2-AS1
OSTCP2
PRKCZ-AS1
R3HDM2-DT
RAI14-DT
RPL17P9
SF1-DT
THBS3-AS1
TOLLIP-DT
TRIB1AL
TSBP1-AS1
USP38-DT
WAPL-DT
ZFAND2A-DT
DDX19A-DT
ENSG00000254461
ENSG00000254973
KLC1-AS1
KRT8P26
LINC02537
LINC02971
LOC105374901
LOC105379030
LOC124900448
NRXN1-DT
DDIT4L-AS1
DGAT2-DT
EIF3IP1
ENSG00000224713
ENSG00000226334
ENSG00000226698
ENSG00000235070
ENSG00000238007
ENSG00000238280
ENSG00000245156
ENSG00000249001
ENSG00000250132
ENSG00000250829
ENSG00000250971
ENSG00000254548
ENSG00000255038
ENSG00000257767
ENSG00000258539
ENSG00000258830
ENSG00000259276
ENSG00000260037
ENSG00000260063
ENSG00000260597
ENSG00000262370
ENSG00000262652
ENSG00000266980
ENSG00000267546
ENSG00000270175
ENSG00000270792
ENSG00000273049
HLA-DPA3
IMPDH1P8
LINC01768
LINC01938
LINC02372
LINC02674
LINC03076
LOC107984399
LOC124902280
NDUFB8P2
NPM1P39
PGAM1P5
RABGEF1P1
RELA-DT
RNU6-343P
RNU6-41P
RNU6ATAC35P
RPL32P1
RPL35AP31
RPS15AP30
TRMT2B-AS1
ADAMTS7P4
CALM2P1
CFL1P5
ENSG00000183562
ENSG00000228830
ENSG00000233082
ENSG00000237614
ENSG00000237903
ENSG00000238221
ENSG00000240731
ENSG00000242798
ENSG00000248245
ENSG00000251309
ENSG00000252443
ENSG00000254165
ENSG00000254739
ENSG00000255050
ENSG00000255404
ENSG00000255933
ENSG00000256706
ENSG00000256875
ENSG00000257086
ENSG00000258344
ENSG00000258634
ENSG00000260077
ENSG00000261584
ENSG00000262791
ENSG00000263096
ENSG00000266998
ENSG00000267130
ENSG00000267342
ENSG00000269300
ENSG00000269921
ENSG00000271204
ENSG00000272849
ENSG00000286856
FABP5P9
H2AC9P
[truncated: 1,429 more rows]

## Sheet:  Table2
Table2.AIP Genes(1287) from the GeneCards Database and the OMIM Database
TP53
INS
IL6
APOE
STAT3
ACE
TNF
MTHFR
AKT1
EGFR
PPARG
CDKN2A
PTEN
ENPP1
ALB
CTNNB1
LEP
TGFB1
CRP
BDNF
SQSTM1
IGF1
LDLR
HNF1A
APOA1
MTOR
GCK
APOB
IL10
ADIPOQ
H19
ABCC8
ESR1
MYC
LPL
BDNF-AS
LMNA
F2
RB1
HNF4A
IFNG
CBS
TTR
VWF
IL1B
CP
AR
POMC
APP
PIK3R1
MIR21
TNFRSF11B
B2M
SRC
VEGFA
MMP9
ABCA1
BCL2
SLC6A4
REN
SERPINE1
INSR
STAT1
CCL2
CXCR4
AKT2
HFE
HLA-DRB1
BMP2
JAK2
MAPK1
SOD1
MMP2
PIK3CG
CDKN1B
CETP
RBP4
NOS3
GHRL
NR3C1
CXCL8
AGT
ABCC6
NPPA
TLR4
F11
IGF2
MIR125A
EGF
PCSK9
CAV1
UCP2
SERPINA1
MTR
LIPC
TF
FTO
LEPR
PON1
COG2
IL2
F5
HLA-B
SNCA
KDR
SLC17A5
PTGS2
NFKB1
TUG1
ELN
F9
SERPINC1
EDN1
ICAM1
MPO
GJA1
XIAP
CASR
PDGFRB
F8
SMPD1
HIF1A
CD36
VDR
MIR155
CD40LG
IL4
PAH
NPPB
APOA5
CASP8
IL1RN
APOC3
THBD
AGTR1
CDKN1A
PLAT
BMP4
GAA
IKBKB
ENG
SPP1
CDKN2B-AS1
ADRB2
CD4
TRPV4
IL2RA
TNFSF11
LCAT
MMP1
CTSD
RUNX2
HSPG2
EPO
SCARB2
BAX
C3
CFH
YAP1
HLA-DQB1
ELANE
NLRP3
MIR126
NAGLU
CYP3A4
CST3
LRP1
GAS5
FASLG
ALPL
JUN
PCNA
CYP19A1
MIR143
PLG
HMGCR
NEU1
HADHA
PLA2G6
TGFBR1
TIMP1
CD40
MIR34A
FOXP3
CASP3
GRN
CHUK
LPA
F3
PRL
IGFBP3
CYP27A1
F13A1
SELP
FOS
DNMT1
CTSK
MIR223
FGF2
SMAD2
SHBG
GH1
HMOX1
ABL1
NFE2L2
FGA
GGT1
IL18
CDC42
MFN2
SOD2
RHOA
GHR
MIR145
PLAU
KNG1
POLD1
UGT1A1
CDKN2B
IRS1
CD79A
GNRH1
CAT
ITGB1
MAPK3
BSCL2
MEFV
TFAP2A
VCAM1
CEL
BGLAP
IL17A
HSPD1
G6PD
ITGB3
IL6R
NOS2
MTTP
F10
APOA2
GALNS
PDGFB
CYP1B1
GPT
PGR
CYP21A2
HP
PTH
HSP90AA1
CYCS
LOX
PAPPA
ITGAM
IL13
F7
PLA2G7
LIPA
MIR146A
PPARGC1A
PPARA
ABCG5
RETN
SGCB
HMGB1
BMP6
TNFRSF1B
CSF1
XDH
CALR
LBR
TLR2
CREB1
MIR146B
CSF2
RXRA
SELE
CYP2C9
PAFAH1B1
TIMP3
SYK
APOC2
DNM2
SIRT1
GSTM1
ADRB3
RAI1
HADHB
STAR
MBL2
GCG
CPT1A
KCNJ5
MIF
MAPK8
COMP
CCR5
FOXO1
ABCG8
ESR2
PTK2
GNAQ
MIR210
HSPB1
MIR122
TCF7L2
G6PC1
GSK3B
ASS1
CXCL12
NPY
F12
SCARB1
ITGB2
FCGR2A
MMP3
SOCS3
STAT6
IL6ST
PRKCA
THBS1
BCL6
HBA1
ABCG2
TG
CFI
GCKR
CYBA
CYBB
HLA-DQA1
TRAF2
RELA
NCOR2
MIR22
MIR29A
AHSG
GNA11
MMP13
LRP2
CCL5
CLU
SERPINF1
TAFAZZIN
NR1H4
MAPK14
BCL2L1
SREBF1
UCP3
ANXA5
MAPK10
VLDLR
MIRLET7C
LEPQTL1
PRKCD
TGIF1
PNPLA2
VTN
IL5
GLUD1
NFATC1
EDNRB
CYP7A1
MIR20A
LINC02605
MIR200B
TIMP2
CCN2
CERNA3
HSPA5
LCN2
LYST
PLTP
AGER
ALDH2
SHC1
MMP14
ADAM17
TERC
PYY
CD55
ACP5
ASL
P4HB
PIK3CB
LYN
GSR
NDUFS4
APOA4
GSTP1
CD14
NOS1
NOG
ABCB7
C1S
IL7
PROS1
HSPA4
AHR
MIR31
RIPK1
PIK3C2A
MIR27B
MGP
SLC2A4
BMPR2
CYP1A1
JAK1
SORL1
IRF1
ZMPSTE24
MIR34C
CHGA
FASN
MAFB
PECAM1
GALNT2
PDE4D
GP1BA
SP1
YY1
IGFBP1
LTF
DPP4
CD59
ANGPTL4
MIAT
CAVIN1
CTSB
TRAF6
MIR195
ACE2
CIITA
SLC34A1
TNFAIP3
ITGA4
IFNB1
ADRA2A
APPL1
LIPE
CDKN3
CHI3L1
MT-ND2
APOH
CCL3
SLC9A1
HK1
MIR106A
LTA
KYNU
CCR1
CPOX
GDF15
MIR16-1
NCF2
MIR204
ALOX5
LPIN1
LOC110806262
UCP1
NR1H2
CEBPA
IFNGR1
AXL
ADCY10
MB
NAMPT
PLAUR
STRA6
PIEZO1
PLCB1
SELL
IL2RB
CCR2
CASP9
GPIHBP1
ANPEP
LDLRAP1
USP7
MIR133B
MIR205
SERPINA6
ADM
CYP2E1
IGFBP2
MIR130A
PTK2B
CASP1
HSPA8
CCNA2
SDC1
AP3B1
ODC1
MCL1
WASHC5
DCN
BGN
HBEGF
MIR7-3HG
CSNK2B
NFAT5
ANGPTL3
ALPP
ICOS
CPB2
CXCR2
ADRB1
CNR1
AGPAT2
IRS2
PTPN1
SOD2-OT1
APOC1
FTH1
CGA
PPARD
NQO1
SOX11
FABP2
TAP1
FGFR4
CHIT1
A2M
GANAB
IL4R
SERPINF2
MIR192
ALDH4A1
HAVCR2
AGTR2
TGM2
HDAC2
KEAP1
IL12A
GSTT1
CD163
TRPC6
TRAF3
TXN
PTGS1
MIR206
PON2
PLCG1
H6PD
AQP1
FMO3
MARS1
MATR3
ACACA
SAA1
PLA2G2A
NR1H3
PLA2G4A
MERTK
IAPP
LIPG
ECE1
PLIN1
CEACAM5
SHOX
GPC4
C1QBP
RORA
PFN1
ITGAL
IL33
HSD11B1
ADIPOR1
JAM3
GP6
GNAI1
DLL4
PGF
CCL4
STS
PTPN3
SLPI
COX5A
IDO1
OLR1
EGR1
PF4
CHKA
BSG
AKR1B1
IL17RA
SFTPD
ARRB2
MIR10A
ABCG1
NR1I2
MMP7
MIR98
PCYT1A
SOAT1
HNF1A-AS1
CXCL1
HSPA1A
TNFSF12
PTX3
CANX
XK
PPIG
RGS4
SRF
CR1
FGF21
MIRLET7G
GAD2
MIR211
PRKAA2
S100A8
VCAN
ADORA2A
HSP90B1
MSR1
LPIN2
SMARCD1
CRAT
IFNGR2
MIR33A
PRKCB
CARTPT
GPX4
PRKAA1
RNF213
MAP2K4
DAPK1
LBP
PPARGC1B
FABP4
MIR216A
MIR92A1
NEDD4
CCR7
FDFT1
NRP1
CD47
TRPV6
PRLR
FADS1
IRF5
FCGR1A
PGR-AS1
ITGAV
SLC30A8
GPX1
CD68
AEBP1
SREBF2
MT-TP
TSHB
SCD
GAS6
GTF2I
RFX5
PPBP
C1QA
ATP5F1E
PPP1R3A
PRKAB1
ABCA2
PWAR1
CDH13
NPPC
USF1
ROCK1
HNRNPUL2-BSCL2
CIDEC
HPX
CX3CR1
PCK2
CTSH
APOD
EPHX2
PSMA3
CSN1S1
GLP1R
SNHG6
CLOCK
CCDC22
TRPA1
TLN1
HPSE
CAV2
SIRT6
NOX4
EIF4A1
SLC22A1
SPHK1
METTL3
CDH5
ADAMTSL1
TRB
QKI
SCARNA5
PLD3
AOC3
SOD3
DGAT1
ESRRB
HRH1
SLC2A9
SORT1
TFPI
RAB5A
MIR499A
NPC1L1
FOXM1
PON3
MIR16-2
ALOX5AP
ADIPOR2
GPER1
APOA1-AS
RECK
MRTFA
C1QC
TBXA2R
PNLIP
NR5A2
CX3CL1
HSPA1B
FGF19
PLEK
ABO
PDE4A
FST
ARG2
LSS
ELK1
FNDC5
MAP3K5
PROCR
PXN
MARCKS
NECTIN2
CES1
SGMS2
MAPK7
CTSS
SP3
PHACTR1
MMP12
ST3GAL4
NR1I3
SERPINA12
FABP5
S100A12
ATF1
C4BPA
SULT1A3
AIF1
PDGFA
AOC1
WWTR1
RARRES2
KLB
ANGPTL8
FAS-AS1
CD74
ALOX15
PCSK5
HSF1
LYVE1
CAPN2
ADAMTS1
SIRT3
PAM
NR1D1
IL1RL1
SESN2
ATF2
ITLN1
MIR188
ESRRA
NR4A1
TRA-TGC7-1
C1QTNF5
VEGFD
GPLD1
DGAT2
ATG16L1
CSDE1
APOM
CXCL2
PTBP1
SAA4
LPO
AKR1A1
ADAMTS4
DUSP1
ATHS
ACAT2
GJA4
SELPLG
BCL3
TYRO3
ALDH9A1
PRDX2
ALOX12
KLF2
SERPINB5
CMA1
MIR33B
LRPAP1
LRP8
RHOD
SUV39H1
TDO2
TLR6
PI3
CNR2
TNFSF15
PTGIS
NISCH
RAPGEF3
TSLP
APBB1
TRAF1
SNAP23
USP14
PLIN2
GPR55
NEDD8
NCK1
NOX1
MIR92A2
PDZK1
GCLM
NNMT
TREM1
ACKR3
WWP2
GET1
CD1D
VAMP3
NR4A3
CRY2
SUB1
KLF5
UTS2
TM6SF2
CEP43
BTG2
MIR663A
TTF2
PLA2G10
IL1R2
PLA2G5
USP16
COPS5
CCL7
UBE2K
PSMA4
CXCL5
MIR302A
MCAM
BAIAP2L1
HTR2B
APOF
LGALS3BP
THBS4
MFGE8
SLC7A1
TNPO1
SOAT2
LDLR-AS1
SHARPIN
ST2
NPR1
HSPB2
FABP12
SNORD44
ETS2
SLC17A3
ACMSD
TRE-TTC3-1
MIR124-3
PCSK6
LGMN
F11R
EREG
ELOVL6
TNFAIP6
POU2F1
LTB4R
TRIB3
EDN2
CLEC12A
CCL21
SPHK2
TNFRSF25
PSG2
PCSK7
PSMA2
CXCL16
AHSP
CATSPER1
AKT1S1
TRA
GH2
KCNMB1
LTA4H
IL32
CCL27
MIR1-1
DDAH2
PDCD4
SGMS1
ASRGL1
TNFSF14
CA3
CCR8
MIR6886
KCNIP1
JMJD6
TNFRSF18
DBI
RXRG
KALRN
SPPL2B
MIR490
LPXN
APOBEC1
APPL2
BRAP
PWAR4
PTAFR
MIR1-2
STARD3
PDIA2
CXCR6
MIR877
CLEC4A
NUAK2
AKR1B10
HCAR2
CCL19
GLG1
SIK2
ALOX15B
HDAC7
ESM1
CD5L
CCL1
CCL13
AAMP
XRN1
SLC20A1
FSTL1
MAZ
IL1F10
SULT1E1
EXOSC4
MIR519D
LPAL2
MGST1
CARD16
COPS3
HNRNPAB
NLRC5
CREM
TOR2A
MTMR9
GSTK1
MTHFD2
SULF2
PTOV1
ENHO
GPR4
NPY4R
DPP7
APOBR
PAPPA-AS1
MOK
PLA2G2D
SCARF1
UTS2R
C1QTNF1
NEIL3
CTSV
KLF14
EBI3
TXNDC5
ACSM1
GPR65
ERO1B
MIR758
SLC27A3
CCL15
OSCAR
MSRB1
CEBPZ
RNY3
RNF213-AS1
C1QTNF9
TPST2
CCL14
ABCA6
OTUD7B
KLF3
PGLYRP1
ACKR5
ANGPTL2
LTB4R2
MIR320B1
MIR545
ERP29
TMBIM1
PDZK1IP1
DAOA-AS1
RCN2
TSKU
MIR320B2
TPST1
C1QTNF12
TMEM182
GSTA4
COL20A1
RNU1-1
SNORD50A
TRL-TAG1-1
LOC110973015
MSBP2
CLQTL1
SIGNAL
AMYLOID
APOLIPOPROTEIN
LOW
ATPase
CHOLESTERYL
COLLAGEN
ESTROGEN
FACTOR
FUCOSIDASE
FUCOSYLTRANSFERASE
GLUTATHIONE
INSULIN
ARACHIDONATE
SYNUCLEIN
NUCLEAR
LEPTIN
PARAOXONASE
ECTONUCLEOTIDE
PAPPALYSIN
PROTEIN
FIBROBLAST
RETINOL
CHEMOKINE
UPSTREAM
KALLIKREIN
MEDIATOR
PDZ
COAGULATION
ALG13
TLE
PLASMOLIPIN
SURVIVAL
VANGL
INTER
NK2
MutS
SUCCINATE
SMAD
MECHANISTIC
Fc
SELENOPROTEIN
VPS35
SWI
PHOSPHOLIPASE
RAS
AGOUTI
BUB1
MITOTIC
SHOC2
ATP
CARBOXYPEPTIDASE
INHIBITOR
VPS52
SYNTHESIS
HYALURONAN
CRUMBS
MODULATOR
HPS6
SCRIBBLE
VPS11
REGULATOR
CREB
RIC8
SOLUTE
DOPAMINE
ESTABLISHMENT
LIPOPROTEIN
RIC1
STEAP4
VPS39
BINDER
STIMULATOR
POC1
ADIPOCYTE
DCSTAMP
SUPPRESSOR
HOPS
RTEL1
STING1
RIC8B
MEMBER
VANGL1
TRANSDUCER
BETA
DENSITY
Ca(2+)
ESTER
TYPE
RECEPTOR
XIII
ALPHA
PEROXIDASE
ANTIGEN
LIKE
PYROPHOSPHATASE
GROWTH
BINDING
CC
TRANSCRIPTION
COMPLEX
DOMAIN
UDP
FAMILY
PLLP
OF
PLANAR
HOMEOBOX
HOMOLOG
DEHYDROGENASE
TARGET
FRAGMENT
RETROMER
RELATED
A2
ARREST
LEUCINE
B2
SUBUNIT
CELL
BIOGENESIS
CORE
REGULATED
GUANINE
CARRIER
LIPASE
METALLOREDUCTASE
CENTRIOLAR
PLASMA
ACTIVATOR
PRECURSOR
GPX3
NFKBIA
LIGAND
ACETYLGLUCOSAMINYLTRANSFERASE
NEURON
POLARITY
NKX2
MSH6
FLAVOPROTEIN
RAPAMYCIN
IgG
SUBFAMILY
COMPONENT
ASSOCIATED
VII
BOTULINUM
AGRP
SERINE
REPEAT
GARP
CURRENT
LYSOSOMAL
ELONGATION
COACTIVATOR
EXCHANGE
CHROMATID
GEF
RESPONSE
AUTOPHAGY
ATP2B1
ATP2B4
ATP2B2
COL4A2
COL4A4
FGFR2
ATP2B3
COREPRESSOR
TLE1
SMN1
VANGL2
CHAIN
ITIH4
SDHA
FCGRT
AND
RAC1
DEPENDENT
SMARCB1
SUBSTRATE
MAD1L1
1UBUNIT
KINASE
1SCO1
MLC1
SCRIB
CRTC2
COMPLEXES
TRANSPORTER)
SLC29A4
ACETYLTRANSFERASE
ACEYTLTRANSFERASE
ESCO2
ESCO1
PARTNER
INTERACTOR
APMAP
LRP12
SOGA1
DCST1
A4
IV
TRANSPORTING
TRANSFER
A1
FUT5
LIPOXYGENASE
KAPPA
PROZ
MOTIF
CONTAINING
IX
MOTOR
TRYPSIN
SELENOP
MATRIX
GROUP
NEUROPEPTIDE
CHECKPOINT
DEFICIENT
RICH
CASSETTE
CYTOCHROME
VRAC
TELOMERE
NUCLEOTIDE
HYDROXYLASE
SISTER
RAB6A
SPERM
INTERFERON
MEMBRANE
CPQ
PAPPA2
GLUCOSE
FUCA2
II
KLKB1
MED12
PDZD11
TRANSCRIPTIONAL
HEAVY
TRANSPORTER
SMAD4
CHROMATIN
ACTIN
TOXIN
SCAFFOLD
OXIDASE
HABP2
CRB1
ORGANELLES
CORVET
HELICASE
(MONOAMINE
DBH
COHESION
cGAMP
POC1A
POC1B
THREONINE
PHOSPHODIESTERASE
SNF

## Sheet: Table3
Table3.HDL_C Genes(14220) from the GeneCards Database and the OMIM Database
ABCA1
APOA1
CETP
LIPC
LCAT
SCARB1
NIPSNAP3B
APOE
LPL
APOB
APOC3
LDLR
GPIHBP1
NPC1
APOA1-AS
LIPG
APOA2
HDLCQ1
HMGCR
CYP7A1
HDLBP
PCSK9
APOA5
HDLC3
PLTP
LIPA
ABCG8
ABCG5
HDLCQ2
NPC2
HDLCQ4
HDLCQ5
HDLCQ7
NPC1L1
PON1
APOC2
SMPD1
ABCG1
ANGPTL3
PPARG
APOA4
LPA
CYP11A1
INS
MTTP
DHCR7
SOAT1
LDLRAP1
SREBF2
CYP27A1
COG2
ALB
PPARA
FDFT1
SOAT2
APOC1
CRP
CH25H
DHCR24
CEL
STAR
CAV1
CES1
APOL1
PLA2G7
EBP
SREBF1
MVK
ADIPOQ
ITGA2
MSMO1
GALNT2
GBA1
SC5D
MIR33A
NCEH1
APOM
NR1H2
NR1H3
NSDHL
ABCA7
LOC105376196
LIPE
LEP
SCP2
SAR1B
LMNA
ABCB4
ABCG4
CUBN
ACE
HNF1A
APP
SORT1
HNF4A
SCAP
SCARB2
CREB3L3
NR1H4
CLU
ABCB11
STARD3
HDLCQ14
SLC12A4
CD36
CBS
PON2
EPHX2
LBR
TNF
SLC17A5
NOS3
SERPINE1
CYP7B1
IL6
APOD
SHBG
TTC39B
CYP3A4
SLCO1B1
CYP51A1
CYP17A1
NAXE
PNLIP
ABCB1
INSR
LEPR
SELP
MTHFR
SQLE
DOCK7
CELA2A
LIMA1
LRP1
ACAT2
LMF1
LDLR-AS1
HSD3B7
SLC25A13
HP
REN
EDN1
DGAT1
FABP2
ALDH2
INSIG1
GHR
GPT
ESR1
ANGPTL4
CELSR2
HPR
IGF1
SELE
ABCA5
HFE
PLCB1
GCKR
LSS
FADS1
UCP2
AGT
SAA1
CYP11B2
ABCA13
CYP11B1
TTPA
CYP21A2
RETN
MMAB
MT-TP
MIR6886
RBP4
G6PC1
HMGCS2
APOH
PPARD
PCYT1A
GBA2
PLCG1
PIK3R1
SMARCA4
AGTR1
CFTR
APOC4
ABCA8
FDXR
HSD17B7
PSAP
STARD4
PLIN1
ACACA
MPO
ATP8B1
APOF
PLA2G6
HRAS
MIR7-3HG
VMA12
ACAT1
CP
SOD1
SLC7A7
GHRL
FASN
GCK
F2
TSPO
PCK1
ABCA4
HSD3B2
STS
PCK2
SERPINA1
MIR33B
CYP19A1
HSD11B1
G6PD
ABCA12
HSPD1
SCD
NR1I2
INSIG2
AKT2
CYP2C9
PTEN
PPARGC1A
PLAT
B4GALT1
STAP1
ACADVL
CCL2
PSRC1
DNM2
PTGIS
CAT
PMVK
RHOD
ATAD3A
VWF
TRIB1
HMOX1
LAMP2
SAA4
PRKAA2
FLNA
MYLIP
ABCA3
GNB3
PON3
HSD11B2
NAMPT
LEPQTL1
PIK3CA
PTPN11
CTSD
GP6
TMEM97
NAGLU
IL1B
ADD1
MIR21
CYP2D6
UCP1
MVD
ANGPTL8
MLXIPL
CPT1A
FDPS
FADS2
CAVIN1
H19
GGT1
VCAM1
FABP1
MIR122
SERAC1
USF1
ADRB3
PLAAT3
GM2A
DOCK6
TF
SERPINC1
TM7SF2
OSBP
NR5A2
GALK1
ABCA2
PRKAG2
PVT1
AKT1
EGF
LOC106560211
COMT
UGT1A1
LRP8
ZPR1
HMGCS1
NPY
APTX
DYNC2LI1
PNPLA3
UCP3
CHST6
NEU1
TTR
POR
FDX1
BSCL2
ACADM
XDH
SPTLC1
IDI1
SI
SLC12A3
HNF1B
ARSA
ACOX1
CYP27B1
ICAM1
ACACB
ZMPSTE24
NR5A1
SLC22A5
RXRA
LOC130002275
ADRB2
MC4R
MLYCD
SIRT1
GLUL
CHLSN
ABCD1
SCNN1A
ABCC8
F7
SLC5A1
FABP4
ABCB7
C3
GLA
CPT2
VMA22
MMP9
AGPAT2
RORA
OLR1
GPAM
PNMT
ABCD2
PCCB
IRS1
AGER
TOMM40
LPIN1
ALMS1
HADHB
DYRK1B
IFT172
GRAMD1A
ARF1
SLC10A2
HMGCL
CPOX
ALG6
SLC2A2
PLCB4
PMM2
LDAH
SKIC2
PTPN1
CLN3
ABCG2
RHOA
ACADS
LCT
STT3A
PLA2G15
APOL2
SP1
PLCG2
PNPLA2
ACLY
LRP2
DPAGT1
SLC37A4
APOC4-APOC2
RAI1
MKS1
PRKAG3
SETX
GPD1
NR0B2
SLC39A8
THBD
KCNJ11
MIR126
HMGA1
TFAM
APOL5
NUS1
DNMT1
CYB5R3
BSND
IDUA
BDNF-AS
NR3C1
BAAT
GH1
VLDLR
CAPN3
F5
CHIT1
BUD13
FGB
CYP8B1
BCO1
ITIH4
NOS2
COG4
AMACR
LRAT
H6PD
CAD
ABCD3
ECHS1
MIR17
ATP6AP1
TMEM70
LIPC-AS1
MSR1
ALG9
TCN2
BBS2
WDPCP
C1QA
TLR4
GALC
HADHA
MBTPS1
PEX6
HCAR3
EPHX1
MCOLN1
PHKA2
MIR223
KL
PEPD
BBS1
G6PC3
PLA2G10
ESR2
WFS1
TTC8
VKORC1
TSKU
TGFB1
NPPB
NFE2L1
HERPUD1
GCSH
BACE1
CEP290
GPR146
FKTN
ASAH1
CMA1
PIK3R2
PYGL
PITPNA
TFR2
TH
BMP2
CFAP418
MIR27B
MBTPS2
CANT1
NPHP1
IFT27
FA2H
CFH
AR
INPPL1
CD14
FOXRED1
CYCS
OCRL
CLN5
PRKAB1
IL10
BBIP1
NAGA
GPX1
KMT2D
PEX5
ACAD8
IDS
ACAA2
PAX4
KARS1
OPA3
GUSB
NEAT1
SDCCAG8
GK
MIR144
PDX1
FBP1
FUT2
GANAB
PLIN2
PTK2
PIGV
IL18
ATP6V0A2
COX10
XPR1
GCG
FGA
HMBS
PTGS2
VTN
PSMB8
COX5A
ALAD
MAPK3
ACSM3
ACOX2
COQ5
PPOX
ACSL4
PRKCSH
GAD1
ANTXR2
CEP19
B3GALNT2
PAH
CPS1
CYP2B6
NCOA1
GNMT
MGME1
PIK3C2A
APRT
PDHB
CYP1A2
PTCH1
MAPK1
KMT2A
PRKACA
ECE1
TM6SF2
B3GAT3
INPP5E
TREX1
GAS5
CTSA
MPV17
LRPAP1
NAGS
PNP
ITGB3
PEX12
MTOR
DARS1
LRP6
PFKM
SUMF1
STARD3NL
PEX11B
NGLY1
ARG1
COG1
MYO5B
GNE
NR3C2
GPHN
SLC6A9
PIGT
PEX7
ERLIN1
HSD17B3
SLC6A3
PNLIPRP1
IGFBP3
CHKB
OSBPL2
GYS1
CYP1B1
CNR1
ADH1C
GLB1
DHODH
ADA
NPPA
IFT74
SLC25A15
PEMT
TBL2
NNT
ATHS
NSD1
AUH
OTC
GAA
MALAT1
FTO
PNPLA6
ABCC2
TRIM37
AGL
HTR2A
PLCE1
SNCA
LOC108491825
PRKAA1
CTSK
AMN
MIR27A
ASS1
OSBPL5
DMGDH
RPE65
MIR143
NDUFS2
F8
PIGW
AMT
TRIM32
AHCY
MAGEL2
SLC2A1
ALG12
UBE3B
ABCD4
PHKG2
CYP3A5
HAMP
PCCA
FGFR2
KCNJ10
LIPE-AS1
PLA2G5
PIGC
LAMP1
MMUT
HAVCR1
GALNS
PIGQ
DBH
PEX10
MMAA
DYM
LPIN2
MKKS
HSD17B4
GC
POMC
HTT
PHKB
CYP2R1
RXRB
SLC46A1
TWNK
OAT
SLC2A4
ATP7B
COX16
BBS9
THRB
GLUD1
MIR130A
MTRR
F3
ITGAM
SUCLG1
GBE1
ELOVL4
GCLC
PINK1
TBXAS1
LZTR1
POLG
MOCS1
ALOX5
SLC25A3
CREBBP
PPT1
MTR
FLOT1
MPI
PEX14
ATIC
HGSNAT
RAC1
LYST
PGK1
MIR140
SUCLA2
CFB
ABHD5
ATP13A2
VEGFA
TAFAZZIN
KDR
SDHB
AKR1D1
AMPD3
CLCNKB
CST3
LPXN
NEUROD1
DDC
SPP1
MOCS2
AGPS
COG5
SLC52A2
YJEFN3
MT-ND2
SRD5A2
PEX16
RNASEH2C
TPI1
ARL6
TPP1
CCR5
DPYD
KDM6A
COQ8A
PEX1
CRPPA
POLR3B
SLC25A20
PTS
SLC33A1
PWAR1
PRPS1
STAT2
ABCA6
GPLD1
GCLM
SLCO1B3
PGAP3
FMO3
HERC2
IFNG
ANO10
UMOD
ANPEP
BDNF
MFN2
COG8
RFT1
FXN
PC
FGFR4
MRPS7
PHGDH
UQCC2
PLA2G2A
SLC2A9
ABHD12
MAGT1
SRC
TALDO1
BCS1L
CIDEC
BBS4
BBS10
BBS5
BBS7
LZTFL1
BBS12
ADAR
RRM2B
DGUOK
MEG3
LBP
CASR
ASL
CILP2
PIK3R5
HPS1
MDH2
LRPPRC
SLC25A26
BCAM
PEX2
HK1
CLN8
IL1RN
CYP2C19
PGAP1
PBX4
ADCY5
COQ2
CLN6
NDUFA13
GSK3B
TMEM165
SPTLC2
DNAH8
FECH
CCK
DDOST
LOC110596866
MAPK14
CYP2U1
CTH
HSPA4
BCL7B
UMPS
SGSH
SAA2-SAA4
SLC40A1
FAH
RPIA
FUT6
NDUFC2
HPD
ACSF3
RBCK1
DPM2
MTRFR
HJV
ETHE1
AIFM1
NARS2
ALDH3A2
FCSK
COX6A1
XPNPEP3
SPG7
MPDU1
ALPL
PKLR
GYS2
SCYL1
FABP6
ALDH5A1
SLC22A12
ATP6V1A
ACADSB
CTSF
ADAMTS13
HYAL1
LARGE1
SLC3A1
SLC7A9
NR0B1
SLC16A1
NDUFS4
MMACHC
AARS2
VAPA
HAAO
NANS
ADCK5
SLC30A10
ALG8
AGK
DHFR
ST3GAL4
IGFBP1
CERNA3
ADSL
SIL1
NDUFA9
ETFB
STT3B
DHDDS
IAPP
COQ8B
B4GAT1
SURF1
PMPCA
SLC35C1
BLVRA
TCF7L2
GNPTAB
ETFA
MINAR2
SLC27A1
TKT
SYNE2
ARSL
RELB
CDKN2A
GALT
NCOA2
ISCU
SUOX
NFU1
SLC25A19
CLPB
CXCL12
MIR378A
DNM1L
SCLT1
VPS13B
FUT8
EDEM3
OSBPL8
POMGNT2
ATP2A1
NDUFS3
CXCL8
SRD5A3
CDKN2B-AS1
PGM1
MIR34A
CD40
ADORA2A
POFUT1
NFKB1
TUFM
TRMU
ATP6V1E1
BCAT2
ATPAF2
EDNRA
MIRLET7D
CTSB
VPS33B
SCAPER
BCKDK
TYMP
CYC1
FDX2
FKRP
MAP2K1
UGCG
PDSS2
LAMA2
ETFDH
COL2A1
HCFC1
ALDOB
COQ9
NCOR2
NPAP1
IGF2R
C19orf12
ITPA
HAGH
TSFM
MTFMT
PHYH
PDSS1
AHDC1
MRPS23
NMNAT1
AMPD1
TYR
SELENBP1
TRIT1
MFSD2A
SLC5A2
IGF1R
CSN1S1
ASPA
SARS2
BTD
PEX19
FOXC2
FXYD2
ITGB2
CLDN16
RDH12
ARSB
MYH3
OPA1
MMP3
RAF1
TRAPPC11
PEX13
ALG1
PUS1
TREH
ARSG
CHST14
GLYCTK
GTPBP3
SCO1
DAO
MT-CO1
NLRP3
GGPS1
PLCD1
SGMS1
STAT3
RYR1
F10
VDR
CERKL
MYL2
SPR
TXN2
AFG3L2
SLC19A2
PYGM
ALAS2
UROD
PEX3
UROS
PEX26
POGLUT1
SLC19A3
MECR
HEXB
SEC23B
SOD2-OT1
NFKBIA
MYH9
GCH1
OSBPL10
HEXA
PLA2G3
TIMM50
LDHA
CERT1
ADK
MOGS
LOC101930071
FLAD1
HPRT1
LMBRD1
STAT1
SLC35A1
COQ6
COG7
CAPN10
ADH1B
HULC
ADIPOR2
CYBA
LRP5
POLG2
DDHD1
ALG13
MIR16-1
APOL3
LARS1
DAB2
GFM1
TPMT
CAV2
FOLR1
ACO2
AK1
NDUFV1
CA5A
NDUFA6
TMLHE
VPS33A
NSUN3
VPS16
NDUFAF6
SDHAF1
PROS1
PDZK1
B3GLCT
MTPAP
LIPF
JAK2
EMD
NBAS
TRPM6
MOCOS
CLDN19
CDC42
VIPAS39
XKR6
MIR132
HBB
MIR30A
TCIRG1
EPS15
FH
NT5C3A
POMT1
ALG2
TSHR
IDH2
NDUFAF3
AGXT
GMPS
DNAJC5
GSS
SLC25A1
EXT2
OSBPL1A
B2M
MCCC2
SACS
F9
ATP6AP2
GNPAT
DBT
NR1I3
MED1
ENO3
FGF1
MIR26A1
IMPDH1
ALDOA
ACSM1
GLS
NR2F2
B3GALT6
SLC25A4
SUGCT
CTSC
TREM2
EP300
PIKFYVE
MIR185
CD320
MT-TL1
UQCRB
BCL3
UPB1
GCDH
MMADHC
TIMM8A
SAA2
CBL
TLR2
HADH
HSD17B10
ACAD9
YARS2
COQ7
MRPS22
HOGA1
COQ4
TANGO2
MKRN3
ALOX12B
FHL1
PSPH
SULT2A1
HLA-A
ADIPOR1
CACNA1S
GMPPB
ALG3
POMT2
MMP2
MAOA
SLC9A1
GLDC
POLR3A
AMFR
PNLIPRP3
SCO2
ADAMTSL2
PCSK5
PRL
HGD
RPL10
MTHFD1
FABP3
DNM3
ALDH7A1
SLC35A2
PLG
PLOD2
MIR146A
VASP
ST3GAL5
ABCC6
PCBD1
IL6R
PDHX
ANXA6
STAT5B
DNAJC19
SSBP1
EEA1
PRKCA
GPI
GNAS
SKIC3
COA8
PIGO
GPR101
MAN1B1
DOLK
COG6
LHCGR
PDHA1
DPM1
SAMHD1
SSR4
L2HGDH
FAM111A
GPT2
EGFR
RXRG
SLC8A1
LIAS
ATP5F1A
PIGM
PIGY
BCKDHA
IVD
DPM3
VDAC1
M6PR
DPP4
DGAT2
DNA2
MAT1A
SLC25A21
GFPT1
DLD
GATM
MAN2B1
TK2
PROC
PROM1
BCO2
FOXO1
ADAM17
EXT1
NECTIN2
NT5E
ABCA9
SOCS3
AIP
TRAP1
PTCD3
TIMD4
NDUFS6
MT-TM
CERS3
ATF6
KYNU
CD81
BPGM
AGA
IHH
MIRLET7C
CASP3
TAT
ADAM10
IPW
SNORD116-1
IL4
MGAT1
RAB11A
HOTAIR
ALDH18A1
PIGA
OXCT1
CEBPA
COPA
PWRN1
SNORD115-1
PNPT1
DGKE
POMK
RXYLT1
BCL2
AGTR2
MRPL3
MCEE
PIGL
MIR758
MT-CYB
FADS3
ALPP
MIR183
GATB
TIMM22
MT-ND5
DLAT
NCSTN
DNAH11
ACSL1
GLP1R
MSTO1
RMND1
GAMT
CTNS
ABO
MRPS28
MIR155
CLTC
CYP26A1
OPLAH
VIM
ST3GAL3
MIR22
RARA
ACBD5
GFER
PPM1K
MAF
C1QBP
FTCD
PTX3
SUCLG2
NUBPL
PYY
PDP1
GOT2
TP53
GATA4
EOGT
TYRP1
SDHD
FARS2
NDUFV2
CHCHD10
ISCA2
LYRM4
ATG4C
SLC22A1
LTA
MAPT
FUCA1
QDPR
SLC6A8
DPYS
GYG1
ACY1
GNS
MCCC1
NDUFS1
POMGNT1
PRODH
BCKDHB
D2HGDH
GALE
HLCS
MGAT2
RNASEH2A
SLC6A19
CBLIF
EPM2A
HIBCH
MANBA
PGAM2
PTF1A
SLC39A4
ALG11
GMPPA
NDUFAF2
PHKA1
TUSC3
CNNM2
GLRX5
LIPT1
NHLRC1
TMEM126A
BOLA3
FBXL4
GNPTG
MFSD8
RNASEH2B
TNFRSF1A
ADRB1
NDUFA10
MIR151A
GALNT3
SLC52A3
HS6ST1
SLC25A32
SLC52A1
NADK2
MIR148A
LONP1
CSF1
SLC18A2
ALG14
MT-TG
MT-ND1
PLOD3
TNFRSF1B
LOC129931597
RAB7A
DNMT3B
NFS1
MRPL12
ACE2
JAG1
HIBADH
CYP4A11
ACSS2
PRKACG
LFNG
QRSL1
SLC39A14
CISD2
MFF
NPY5R
PRDX1
GABRG2
TPK1
BPNT2
SLC10A7
C2orf69
IL12RB1
F12
MAFB
HTRA2
GATA6
STX1A
ACOT8
PLOD1
UQCRC2
NDUFB8
MRPS2
MT-CO2
SIDT2
PLA2G12A
APLN
TNFRSF11B
PIGN
PIGP
SMPD2
HTR1A
SORL1
PIP5K1C
GARS1
PYCR1
HARS2
VARS2
NDUFA4
RNASEH1
TECR
COX20
TRMT10C
PGR-AS1
CRABP2
LARS2
WARS2
ALDH4A1
NDUFA8
HCCS
PMPCB
B4GALT7
FAR1
MRPS16
NDUFA2
CARS2
PPCS
TRMT5
MRPS25
MRPS14
COA3
MT-TK
MTMR2
COX15
SARDH
TARS2
COX8A
ATP5F1D
PPA2
STAC3
GATC
CGA
ANXA2
RBM8A
FGF23
SEPSECS
MIPEP
C1GALT1C1
MT-ATP6
MIR29C
RAB5A
LOC130009157
DGKQ
BGLAP
CD59
LOC110121285
RELA
IGBP1
GLRA1
ALDH1A3
UQCRFS1
FIG4
AASS
NAXD
MT-CO3
SUGP1
ZNF202
IL2RB
NAT2
LOC126805877
GOT1
SERPINA3
ABCA10
CREB1
EEPD1
MTFP1
PGRMC1
P2RY12
ADAMTSL1
GP1BA
SLC25A12
PDK3
RDH5
LDHB
DBI
CHRNA7
MIR429
MIR200C
ACTN1
SMAD3
TFEB
CTSS
MIR10B
HBA1
TXNRD2
BRCA2
ADM
RPS6KB1
FGF21
KCNJ2
TNXB
SDHA
AK2
ATP7A
COX4I1
PNPO
PSAT1
SAT1
ABAT
GRHPR
NDUFS7
ALDH6A1
CLPP
MINPP1
NDUFA12
PANK2
SMS
XYLT1
XYLT2
COX6B1
LTC4S
MTM1
NDUFB9
NDUFS8
RNASET2
TOP3A
CHST3
CHSY1
DARS2
EARS2
GDAP1
IDH3B
MICU1
MPC1
MTO1
NDUFA1
NDUFB10
PGM3
PHKG1
RARS2
ATP5F1E
ATP5MC3
IARS2
MARS2
NDUFAF4
PNPLA8
SLC25A22
TRNT1
CTDP1
DCXR
DHTKD1
ELAC2
GFM2
GPD1L
NDUFAF1
NDUFB3
UQCRQ
COX7B
DNAJC12
MRPL44
NDUFB11
PARS2
SLC35A3
SLC6A20
TACO1
TRAK1
UROC1
WDR45
AP1S1
MRM2
RTN4IP1
SLC35D1
TTC19
B3GALNT1
COA6
CYB561
EPG5
FASTKD2
ISCA1
LYRM7
NDUFA11
SFXN4
SLC25A42
SLC25A46
TIMMDC1
COX14
COX6A2
SLC25A38
TMEM126B
MICOS13
NDUFAF5
GORAB
IBA57
MRPS34
COA5
COA7
IER3IP1
LIPT2
PGAP2
UQCC3
ALG10
MT-ND3
MT-ND4
MT-ATP8
MT-ND6
PET117
NDUFAF8
PET100
MT-ND4L
MT-RNR1
MT-TF
MT-TH
MT-TS1
MT-TV
MT-TL2
MT-TW
MT-TD
MT-TE
MT-TI
MT-TN
MT-TQ
MT-TS2
MT-TA
MT-TC
MT-TR
MT-TY
AOMS1
DTNBP1
HMGB1
NRIP1
NCOA6
CYP1A1
CHD7
HBEGF
POU2AF1
MIR451A
PRKAG1
HLA-B
C4A
S1PR3
BCL2L1
ACADL
ERBB2
MYRF
KLF14
BLOC1S3
FGG
BSG
NFE2L2
PRF1
ALDH1A2
PF4
MED15
E2F4
ELN
SOS1
MIR30D
NYNRIN
GJA1
GFAP
MSBP2
PKD1
AHSG
AP3B1
HLA-DRB1
IGF2
MACO1
ESRRA
TFAP2A
SLC4A1
TUG1
DLK1
PCSK6
CIITA
SLC18A1
B3GALT4
OSBPL9
MIR200B
MIR200A
BPI
KNG1
ATP1B1
ACTB
PPARGC1B
CEACAM5
WWOX
COBLL1
NCAN
IL1A
CXCL16
LMNB2
MIR31
MIRLET7E
BASP1
SYNE1
CHGA
CDCA3
CLASRP
CCL5
CCL3
MIR187
RPGRIP1L
ENG
NRP1
MIR29A
RELCH
FLT1
BRD2
CYP2E1
NCOA3
FABP12
SCNN1B
MIR96
LINC02605
IL17A
MIR30C1
ELAVL1
TXNIP
CDKAL1
MYOF
FLNB
MIR95
TIMP3
LOC157273
EIF2AK3
OSBPL7
DLG4
STAT5A
C2
SYK
SNAP23
JUN
AGFG1
ESRRB
A2M
SCN5A
PLAUR
CEP164
EPO
KCTD10
CFI
GRB2
APOBEC1
NISCH
FEN1
SPRY4
PTPN3
MIR203A
APOO
TIMP1
NCOR1
KPNB1
NDN
P4HB
COL4A2
FAS
GPX3
HSD3B1
OSBPL3
KAT14
PLD1
STX4
PTPRJ
BMPR2
LCN2
PECAM1
MAP3K1
QKI
TMEM237
NFKB2
MSBP1
MIR107
GIPR
IL1R1
AOC1
NEGR1
RUNX1
TGFBR2
MADD
AFF1
MIR145
TPCN2
BICC1
CTNNB1
CHKA
EHHADH
F13A1
MED23
PRKACB
NOTCH2
VMP1
GNRH1
ARMS2
TIMP2
CITED2
C5orf67
APOGCDS
KRAS
PRKAR1A
ANKRD26
ACVR1
RMRP
MIR154
MNX1-AS1
LINC01260
LPAR3
CNTNAP4
ELOVL6
NUMB
F11
HSPA8
PNPLA5
ITGA2B
FGFR1
EDNRB
JMJD1C
ROM1
ACYP1
AHSP
TUBB1
ANXA5
ACVRL1
HTRA1
MIR302A
GSTM1
CASP8
TRIM22
MIR9-1
FASLG
PDE3B
TNFSF15
STK11
ACTN3
VAMP2
LMAN2
ATAD3B
PIK3CB
GPBAR1
BCAR1
ZFP1
RHOB
NR1D1
TRPS1
PCIF1
NF1
MAPKBP1
SMPD3
PNLIPRP2
TPM1
WNK4
SHC1
DDIT3
SIK3
MIR150
NEK8
NPHP3
KCNH2
LOC126862855
ADAMTS4
HLA-DQA1
APOL4
ARCN1
LTF
ANXA1
GPER1
PPP3CA
HAND1
CARM1
SELPLG
AHNAK
AACS
GRB14
CLPS
KLF4
SUN1
HLA-DRA
TOMM20
IRF2BP2
PLA2G4A
GMPR
OSBPL6
SLC6A4
LGALS3
GSR
SLC27A4
TDRD15
USP24
OSM
VAT1L
C4B
UTS2
CMIP
S1PR1
RAB11B
CYP4B1
PCSK7
GGCX
IRS2
FYN
MSRB1
P2RX7
KIF6
HLA-G
CCDC92
TFAP2B
CEBPB
TRIB1AL
SIX5
STX5
FN1
AP2B1
MIAT
BAX
TGIF1
HSPA5
BAD
SLC35G5
PLA2G12B
MAPK10
HDAC3
MIR125A
MUC1
HOXA11
NBEAL2
SULT1A3
HCRT
CSK
MIR197
PPBP
NYAP2
SLPI
CCND3
SPC24
MTARC1
BAZ1B
ARRB2
HLA-DQB1
COL18A1
TMEM216
ILF3
CNBP
ENPP1
CLPTM1
SPRED1
CD5L
CD40LG
C12orf43
AFP
TNNT1
MBL2
RSPO3
KAT2B
NSMCE2
BLK
MIR486-1
DRD4
TAGLN
SERPINA6
CCHCR1
BANF2
MEF2C
TPO
TAP2
FCGR2A
CYP2C8
CCR2
TSHR-AS1
ORM1
HNF1A-AS1
MIR181A1
GCN1
ATXN2
OSBP2
HGF
PCTP
[truncated: 12,221 more rows]

## Sheet: Table4
Table4.TG Genes(14039) from the GeneCards Database and the OMIM Database
LPL
MTTP
PNPLA2
APOB
APOA5
LIPC
APOE
APOC3
CETP
APOA1
APOC2
LIPE
LIPA
DGAT1
PNPLA3
PNLIP
LIPG
DGAT2
APOA4
PNPLA4
P4HB
LIPF
CPT1B
MGLL
CPT1A
CES1
CPT2
PNLIPRP2
PNLIPRP1
CEL
CD36
MOGAT1
MOGAT2
SLC27A1
PLIN4
MOGAT3
GPAT3
PNLIPRP3
PLB1
INS
ABHD5
LDLR
GPIHBP1
PPARG
LMF1
ANGPTL3
ABCA1
ANGPTL4
LCAT
PLIN1
CREB3L3
PCSK9
LEP
PPARA
ALB
ADIPOQ
MT-TP
GCKR
APOA2
LPIN1
LPA
HADHB
COG2
PLTP
BSCL2
CIDEC
HMGCR
SLC25A20
GALNT2
ANGPTL8
CAV1
FABP2
GK
MLXIPL
AGPAT2
ABCG5
CRP
SCARB1
APOC1
C3
ABCG8
SREBF1
LOC130005097
HNF4A
LPIN2
SERPINE1
FDX2
C1QBP
GFER
ANO10
ACADL
SCD
POMGNT2
COL6A3
PYGM
SUCLG1
GMPPB
ALG2
COQ9
COL6A2
LDLRAP1
LMNA
TNNT3
HACD1
MYH1
GPD1
FABP4
USF1
GCK
TM6SF2
PREPL
POPDC1
KLHL41
TMEM65
KBTBD13
DDHD2
GPAM
IGF1
LDAH
ZPR1
SLC25A13
CAD
PLIN5
DOCK7
SAR1B
IL6
GPT
LEPR
RBP4
TNF
NPC1
SLC17A5
CYP7A1
PON1
ACADVL
MIP
HNF1A
SMPD1
NR1H4
PLIN2
PLA2G6
REN
PLIN3
HADHA
CLPS
INSR
APOBR
PLA2G7
ACE
ACACA
CAVIN1
PRKAG3
ADRB3
TRIB1
PNPLA8
G6PC1
MC4R
APOC4
KCNJ11
LOC108491825
FABP1
NPC1L1
SHBG
PNPLA5
FITM2
LPIN3
NPC2
MIR122
BUD13
TTPA
VLDLR
PPARGC1A
AKT2
UCP2
SLC22A5
ACADM
MVK
TMEM68
MIR7-3HG
PCK2
RETN
NR1H2
CAT
FASN
ALDH2
APOH
GCG
GHRL
LRP1
IRS1
AADAC
MIR33A
LEPQTL1
APOA1-AS
PNPLA1
FABP12
PCYT1A
SORT1
PPARD
G0S2
GGT1
CELA2A
FUNDC2
SLC2A2
TCF7L2
BGLAP
FADS1
MTHFR
ABCC8
PCK1
CBS
PHKA2
ABHD12
SREBF2
SI
HNF1B
SOAT2
CHIT1
HAVCR2
SELE
CCL2
NPY
EPHX2
AGL
NR1H3
ZMPSTE24
CERS3
TTR
GOT2
STAP1
ALDH3A2
ETFDH
GLA
IDS
ACOX1
NAMPT
ASL
POLR3A
CFTR
IDUA
CELSR2
IL1B
PNPLA6
MIR21
LYST
PHKG2
TF
PRKACA
PCCB
PLAAT3
APOC4-APOC2
PLAT
PDX1
FGF21
MMAB
SLC2A4
PSMB8
VCAM1
GK2
TBL2
PSRC1
ADIPOR2
PRAP1
ELOVL4
HMGCL
ETFB
SIRT1
PYY
ICAM1
DYRK1B
HILPDA
ESR1
IL18
LIPI
MFN2
ABCB11
NEUROD1
ETFA
LOC106560211
PAX4
GPX1
FADS2
VEGFA
TMX1
SOD1
UCP1
PRL
UCP3
GPAT4
HP
MIR27B
ACAD9
ALOX12B
EBP
TPP1
APOM
PRKACB
CAPN10
SIK3
ATP8B1
CYP19A1
HMOX1
FADS3
PLA2G12B
GCLC
ACADS
DOCK6
CPS1
MBOAT7
SLC37A4
NOS3
TRIB1AL
ABCB7
PCSK7
CCK
PPARGC1B
CACNA1B
PRKACG
DMGDH
ATHS
HSD11B1
F7
MTLN
DBH
ADRB2
PIK3CG
SLC12A3
BCL7B
SERPINA1
LIPH
STXBP2
F2
CP
PIK3R1
PHKB
THRSP
GK3
NIPSNAP3B
UNC13D
ADRA2A
FAF2
CKM
PEPD
SLC39A8
SLC7A7
TSTD1
ACACB
FTO
TIMD4
FDFT1
APOBEC1
PC
PIGT
RAI1
FABP5
SLC18A1
HFE
CYP27A1
PRKAG2
GALK1
ABCB4
C1QTNF3
FGF19
SLCO1B1
PIGV
LDLR-AS1
FHL1
ABHD16A
MALAT1
FABP6
HERPUD1
NR0B1
ESR2
PLCG2
CHKA
PTPN11
DNMT1
NDUFA13
NAGLU
LIPM
GBA1
PDIA2
PTGS2
MT-ND1
ARF1
ADIPOR1
FAS
PYGL
RAB18
MIR126
HAMP
BLK
STX11
G6PC3
MPV17
SMARCA4
TGFB1
FUT2
SERPINF1
CD14
G6PD
MIA2
CD1A
SOD2-OT1
XDH
ARG1
DENND5B
TPI1
HMGCS2
MIR34A
PRKAA2
ASS1
CERNA3
CEBPA
TNFRSF1A
GYS1
POLR3B
MAT1A
ACAD8
IGFBP3
CYP17A1
YARS1
HSD3B7
APTX
ELAVL1
TGM1
PHGDH
BCO1
FECH
AHDC1
INTS10
SCP2
TLR4
ASAH1
AHCY
OTC
NAGS
GPAT2
CDKAL1
ALMS1
HAVCR1
H19
GHR
RORA
MIR33B
SOD2
MIR27A
SRD5A2
MAP3K1
GPHN
SLC25A12
FOS
CUBN
FUT8
MIR22
ADA
SLC27A4
MT-CO1
PRF1
CILP2
CYP7B1
XKR6
FBN1
AK1
DHODH
COQ5
FKTN
SPINK1
EMD
XIAP
PAH
SYNE2
TOMM40
SELP
NDUFS2
GAS5
SLC30A8
DRD2
CANT1
LSR
NEAT1
AKR1D1
RXRB
MIR148A
RPE65
LCT
FITM1
POLG
CNR1
DNM2
CAPN3
MLYCD
MFSD2A
FGFR2
SCARB2
APOL1
PLCE1
POLD1
PEMT
BLVRA
TBXAS1
FXN
MIR17
NGLY1
PIK3CA
SPATA31H1
ADCY5
PLA2G4A
GLS
COMT
IL10
KLF11
FAH
GNMT
SLC25A15
DGUOK
IVD
SLC25A22
C5orf67
ASPA
RNASET2
CRABP2
MIR30A
IGF2BP2
SLC5A2
FOXRED1
EDEM3
MADD
SUGP1
SACS
PIGW
VWF
FLNA
AMPD3
GH1
MIR130A
MIR200C
RNASEH2C
AFF1
ATAD3A
PCCA
ECHS1
COBLL1
APPL1
NSMCE2
JMJD1C
IL2RA
ADH1B
MIRLET7D
AHSG
THBD
HSPD1
H6PD
NR3C1
AWAT1
TFR2
MIR140
IFT172
EGF
BSND
RYR1
NDUFAF5
PTPN1
SOAT1
BDNF-AS
OSBPL10
LOC157273
SLC2A1
AGMO
MAPK14
HK1
LDHA
COL2A1
CTSK
GLUL
HSD17B4
RPL10
STAT2
GLP1R
MIR29A
MGME1
LBR
CYP11B1
STAR
HSD3B2
FUT6
MIR29C
MIR192
INSIG2
LMNB2
LDAF1
GCLM
GLUD1
INSIG1
RXRG
CD40LG
POLR1C
POR
GLDC
TYMP
HCFC1
HPD
BCKDK
CHKB
GARS1
PNMT
SCO2
TAT
SLC25A19
SLC46A1
PIGO
SKIC2
NDUFC2
PGAP3
CRPPA
RXRA
MTRR
HULC
FBP1
ACSL4
SIL1
CYBA
ACSL5
BMAL1
PDP1
PCIF1
HDLBP
MAOA
CASR
UGT1A1
SERPINC1
LIPC-AS1
ANPEP
OSBPL11
PNPLA7
COX5A
PPOX
SPRY4
DPYD
PLA2G15
ABCA12
NIPAL4
ABHD1
ABHD15
GK5
TH
CYP27B1
GBE1
MIR132
MTR
PBX4
PSMB10
TLR2
PANK2
GM2A
CHST6
GAD1
PTEN
CYP1B1
ACAT2
MIR6886
NEU1
ABHD2
ABCG1
MDH2
PLCD1
BMP2
EXT2
PTGIS
GRB14
STAT1
RNASEH1
VMA22
VMA12
BCHE
CYP2U1
ABCD2
RAB11B
SCAP
NECTIN2
CYP11A1
PRKCSH
IGFBP1
SLC16A1
MIRLET7C
MIRLET7E
TTC39B
NR0B2
PRMT7
DGKE
MIR107
ADD1
SLC10A2
GANAB
NDUFS3
STT3A
B3GAT3
BCAT2
TRIT1
SCYL1
B3GALNT2
NSUN3
PSMB4
SEL1L
PPP1R3B
LMBRD1
MT-TL1
SORL1
HGF
STS
GPT2
CYP21A2
MIR200A
DPAGT1
PTK2
MTHFD1
PLOD2
SPG7
APOF
BAZ1B
CCDC92
PSAP
SLC5A1
GALC
COX10
COQ8A
PHKA1
SEC23B
SETX
MMAA
MT-TG
F3
ACAA2
LPAL2
VKORC1
KMT2A
CYP2R1
NARS2
SLCO1B3
NDUFB8
NDUFS4
SLC30A10
LRPPRC
PGAP1
SLC25A26
ABHD6
ABHD16B
GAA
GCH1
ATP13A2
RDH12
SURF1
TREH
WRN
CYP11B2
GOT1
EPHX1
NYAP2
TXNIP
HNRNPM
MB
HLA-DQA1
ANKRD55
MSBP1
SGPL1
CFHR4
ALPL
PFKM
WFS1
ACOX2
MSMO1
AGT
EXT1
PDHA1
MIR26A1
PON2
PRKAB1
NPY5R
PNP
HS6ST1
MAGT1
NBAS
DHFR
SDHB
COX4I1
FH
BCKDHB
SUGCT
CD79A
CANX
SAA1
ABO
SLC40A1
KDM6A
SAT1
GATM
HSD17B3
NNT
PTF1A
NDUFAF3
MIR378A
ENPP1
PHYH
MT-ND2
PLPP2
HHEX
LTF
BDNF
OSBPL2
NLRP3
INHBB
HLA-DRB1
ADK
AIFM1
FOLR1
DHCR7
HPRT1
GSS
HADH
PDHB
PKLR
ATIC
FMO3
LAMP2
PLCB4
DARS1
PEX7
TECR
SLC25A21
VPS13B
PLA2G5
TANGO2
IL1A
ACSL1
DNMT3B
ADAR
CTSA
TYR
ACO2
ARSA
HSD11B2
PDHX
SPTLC1
ALDH18A1
UMPS
BTD
NFS1
PRODH
XYLT2
CA5A
HARS2
KMT2D
NSD1
VARS2
MOCS1
POMT2
PUS1
SLC33A1
TSFM
FXYD2
NANS
NFU1
CHST14
DCXR
GLYCTK
MIPEP
TAFAZZIN
ALG9
AMN
CD320
COG4
DYM
PEX13
SLC35D1
TMEM165
TRMU
ATPAF2
B4GAT1
COG1
COG5
LYRM7
MRPL12
MRPS7
OPA3
PIGC
DPM2
VIPAS39
C19orf12
COA3
ALG10
PIK3C2A
MT-CYB
FNDC5
AGER
CYP4F22
SLC22A12
IL1RN
FABP7
TFEB
CAV3
CMIP
CTSD
IDH2
NT5E
DDC
CTH
CTSF
GALNS
ARSB
HEXB
NMNAT1
ADSL
ITPA
PSAT1
TPMT
AMPD1
GRHPR
SLC19A3
TYRP1
UPB1
ABCD3
ATP6AP1
GCDH
HMBS
LARS1
MYH3
PCBD1
SCO1
SDHD
SLC19A2
TFAM
TRAP1
AMT
ATG7
FARS2
GFM1
LDHB
NDUFA8
NDUFV2
PEX14
CLCNKB
COX15
GMPS
MMADHC
RARS2
RPIA
TREX1
TIMM8A
B4GALT7
FTCD
HPS1
MRPS22
PDSS2
POLG2
B3GALT6
CHCHD10
GLRX5
SLC35A1
COQ4
CERKL
ISCA2
LYRM4
PTCD3
TMEM70
MRPS28
TRMT10C
FCSK
MIR16-1
MIR31
MIR95
F5
KAT5
GFPT1
MIR10B
AGPAT1
CTDNEP1
CKB
CKMT2
CKMT1B
MBOAT2
MIR29B1
SLC2A9
HPS6
ACP1
PVT1
GPD2
BBIP1
FABP3
NAT2
PRKAA1
AQP9
PSMA3
MEFV
RPL31P23
MPO
XBP1
GPR50
SPC24
ALDH1A2
SULF2
GAL
PLG
ALOXE3
CES3
ABHD4
SDR9C7
ABHD10
ABHD3
LORICRIN
LIPK
ABHD13
ABHD14A
ABHD8
ABHD12B
LOC129998833
LHCGR
CH25H
LIPJ
NCOA1
INPPL1
OAT
SLC25A1
OPA1
MIR203A
MIR151A
MIR154
MIR183
MIR187
MIR30D
MT-TM
CFB
NPHP1
LRAT
TCN2
IFNGR1
SEMA3A
WDR11
GATA4
CDKN2B
CREBBP
KLHL8
GBF1
NTS
RNF214
BUD13-DT
ENSG00000224077
ENSG00000254851
DDX3X
SLC19A1
GSTM1
ATP5F1A
DPP4
VDR
MIR130B
DUSP6
NCF4
TM2D3
PPP1CB
LNC-RHL1
HSALNG0087419
TTC8
GC
ACLY
SLC6A3
ATP7B
ALDOB
TUFM
PEX2
ATP6V0A2
NDUFA9
SARDH
MEG3
HOTAIR
MMP9
URB2
CXCL8
GPLD1
OSBPL9
PPP1CA
PPP1CC
LINC01948
ENSG00000234553
ENSG00000285997
lnc-MAP3K1-6
WWOX
NPY1R
BBS2
RSPO3
CS
PIKFYVE
ALDOA
GUSB
PGK1
PRDX1
ENO3
GABRG2
PLCB1
CTSC
KYNU
PGM1
SPTLC2
B4GALT1
PINK1
GYG1
TKT
ACADSB
BPGM
CYB5R3
LAMA2
PYCR1
ST3GAL3
TPK1
FIG4
SLC39A14
NDUFA10
SUMF1
SUCLG2
ARSG
BPNT2
LARGE1
MRPL3
CNNM2
HIBADH
L2HGDH
NUBPL
PPM1K
DDHD1
B3GLCT
MRPS14
SLC10A7
C2orf69
MT-ND3
MT-RNR1
MIR451A
MT-TK
STX1A
MAFB
SLC12A4
NFKB1
AR
NXPH1
CLSTN3
TP53BP1
lnc-ALDH1A2-9
GIP
IFNG
PCSK6
STAT3
GAS6
KLF14
ALOX5
IL15
MBL2
CDKN2A
CYP26A1
BCAM
ZNF414
LINC01625
MIR5702
ATP5PBP6
lnc-ZNF296-6
GNB3
TACR3
IL17RD
PROKR2
ANOS1
NSMF
FEZF1
PSMB9
SLC35G5
PPP1R3A
RELB
POMC
GSTT1
TP53
NPPA
RC3H1
LOC126805688
ITIH4
ATG4C
SPART
LOC124904542
HSALNG0011363
piR-47675-007
BRD2
CD300LG
LPCAT3
HLA-DRA
HRAS
ACAT1
ATP2A1
CACNA1S
DLD
GLB1
PIK3R2
SPR
RRM2B
SDHA
ALDH7A1
DNM1L
FUCA1
GLRA1
IMPDH1
PIP5K1C
SGSH
SLC18A2
SLC25A4
SLC3A1
SLC6A9
ABCD1
AK2
ALAD
ALAS2
ALDH1A3
ALDH5A1
APRT
ATP7A
GALT
GAMT
GPI
HEXA
HSD17B10
HTRA2
HYAL1
LONP1
MAN1B1
OXCT1
PLOD1
PNPO
PPT1
PRPS1
QDPR
SLC6A8
ST3GAL5
SUCLA2
TALDO1
UQCRFS1
ABAT
AGA
AGXT
ATP6V1A
ATP6V1E1
DLAT
DPYS
FDXR
KCNJ10
MMUT
NDUFS7
PDK3
PLOD3
PMM2
PTS
UQCRC2
ACY1
AFG3L2
ALDH6A1
ALG1
AMACR
ANTXR2
ATP6AP2
BCS1L
CLPP
CPOX
CTNS
CYC1
DAO
DDOST
DHCR24
FA2H
GALNT3
GNPAT
GNS
GYS2
ISCU
KARS1
LARS2
MCCC1
MINPP1
MTMR2
NAGA
NDUFA12
NDUFS1
NDUFV1
NSDHL
NT5C3A
OCRL
PEX1
PNPT1
POFUT1
POMGNT1
POMT1
PSPH
RDH5
SARS2
SLC25A3
SMS
SUOX
TCIRG1
UROD
WARS2
XYLT1
AARS2
ALDH4A1
BCKDHA
CLN3
CLPB
COQ6
COX6B1
D2HGDH
DPM1
GALE
HAAO
HGD
HJV
HLCS
LFNG
LTC4S
MAN2B1
MCCC2
MCOLN1
MGAT2
MOGS
MPI
MTM1
NDUFB9
NDUFS8
PEX19
PEX5
PIGA
PIK3R5
RNASEH2A
SEPSECS
SLC6A19
STT3B
TOP3A
TRPM6
UQCRB
YARS2
AASS
ACSF3
AGPS
ALG3
ALG8
CBLIF
CHST3
CHSY1
COQ7
COX6A1
DARS2
DBT
EARS2
EPM2A
ETHE1
GDAP1
GNE
HAGH
HCCS
HIBCH
IDH3B
LIAS
MANBA
MICU1
MMACHC
MOCS2
MPC1
MTO1
NDUFA1
NDUFA4
NDUFA6
NDUFB10
NDUFS6
PGAM2
PGM3
PHKG1
PMPCA
PMPCB
SAMHD1
SLC7A9
TARS2
TWNK
TXN2
UMOD
ABCD4
ATP5F1E
ATP5MC3
AUH
BAAT
DHDDS
DNA2
GCSH
GNPTAB
IARS2
MARS2
NDUFAF4
PDSS1
SELENBP1
SLC39A4
SLC52A3
TK2
TRNT1
XPNPEP3
AGK
ALG11
ALG6
CLN5
COQ2
COX8A
CTDP1
DHTKD1
DNAJC19
DNAJC5
ELAC2
FAR1
GATB
GBA2
GFM2
GMPPA
GPD1L
MECR
MOCOS
MPDU1
MRPS16
MTFMT
MTPAP
NAXE
NDUFA2
NDUFAF1
NDUFAF2
NDUFB3
OPLAH
PEX10
PEX3
PEX6
POGLUT1
RBCK1
SC5D
SLC25A32
SLC35A2
SRD5A3
SSBP1
SSR4
TMLHE
TRIM37
TUSC3
UQCRQ
UROS
VPS33B
ADAMTSL2
ALG14
ARSL
ATP5F1D
CARS2
CISD2
CLDN16
CLN8
COQ8B
COX20
COX7B
DNAJC12
DPM3
FKRP
FLAD1
GTPBP3
HOGA1
INPP5E
LIPT1
MCEE
MRPL44
NDUFB11
NHLRC1
PARS2
PEX11B
PEX26
PIGN
PIGQ
PPA2
PPCS
QRSL1
SLC35A3
SLC6A20
TACO1
TMEM126A
TRAK1
TRMT5
UROC1
VPS33A
WDR45
ACBD5
AP1S1
CLDN19
DOLK
MFF
MRM2
MSTO1
PEX12
PIGL
RTN4IP1
SLC35C1
SLC52A1
TTC19
ALG13
B3GALNT1
BOLA3
COA6
COG6
COG7
COG8
CYB561
EOGT
EPG5
FASTKD2
FBXL4
ISCA1
MRPS2
MRPS23
MRPS25
MT-CO2
NDUFA11
NUS1
PEX16
PIGM
RFT1
SFXN4
SKIC3
SLC25A42
SLC25A46
SLC52A2
TIMM50
TIMMDC1
ALG12
CLN6
COX14
COX6A2
NADK2
NAXD
POMK
RMND1
SERAC1
SLC25A38
TMEM126B
TRAPPC11
UQCC2
VPS16
FAM111A
GNPTG
HGSNAT
MFSD8
MICOS13
PIGP
RNASEH2B
RXYLT1
STAC3
TIMM22
C1GALT1C1
GATC
GORAB
IBA57
MRPS34
NDUFAF6
SDHAF1
COA5
COA7
COX16
IER3IP1
LIPT2
MTRFR
PGAP2
PIGY
ADCK5
MT-ND5
UQCC3
MT-ATP6
MT-CO3
MT-ND4
MT-ATP8
MT-ND6
PET117
COA8
NDUFAF8
PET100
MT-ND4L
RMRP
MIR200B
MIR429
MNX1-AS1
MT-TF
MT-TH
MT-TS1
MT-TV
MT-TL2
MT-TW
MT-TD
MT-TE
MT-TI
MT-TN
MT-TQ
MT-TS2
MT-TA
MT-TC
MT-TR
MT-TY
LINC01260
AOMS1
NAFLD1
AKT1
LRPAP1
SYNE1
NLRC5
TNXB
CITED2
PLA2G2A
SERPINA6
AQP7
BBS1
MKKS
RASGRP1
COASY
SCARF1
FGFR1
NFKBIE
MAP2K7
XAB2
ZNF317
ZNF699
ZNF558
MARCHF2
SLC38A11
ZNF559
RAB11B-AS1
lnc-ANGPTL4-2
lnc-RAB11B-3
lnc-COBLL1-1
lnc-KANK3-3
lnc-SCN2A-8
piR-42491-135
NR5A1
EDN1
GNRH1
GAPDH
PRKCB
LINC02605
CIDEA
CCT5
PIGH
HNRNPUL2-BSCL2
ARID5B
ZNF664-RFLNA
IQCJ
TFAP2A
SLC22A1
RAB27A
EPO
LRP6
PGR-AS1
CASP3
SERPINA12
IRF8
DPP9
PRKCD
IFNGR2
NPHS1
RUNX2
MIR30C1
APOO
FOXO1
NDST1
TMEM241
BBS9
WDTC1
ALPP
FASLG
C1QTNF2
HK2
CYP2E1
FABP9
PIK3CD
TMEM43
HLA-DQB1
NUP133
ATF6B
PDXDC1
AEBP1
AGTR1
CEP290
BBS10
BBS5
BBS7
WDPCP
GPR146
NTM
SLC16A9
AFP
SCD5
LPXN
RELA
NCOR2
KRT18
IAPP
HSPG2
FETUB
SP1
PPP1R17
ILF3
LINC02850
PTPRD
SST
COPB1
CELA1
AP3B1
SOX11
IKZF2
TRPS1
MIR379
IKBKG
NLRC4
UBR1
AP3D1
FAAP24
CARMIL2
CYBC1
MYB
ST3GAL4
AVP
HCAR3
EP300
LINC02537
LINC02964
AQP10
ACSM2A
RSPO1
MKRN3
MAGEL2
NPAP1
LTB
KANK2
GPSM3
TRA-TGC7-1
CDKN2B-AS1
RPL15P15
ARFRP1
BTK
GATA2
IFNAR2
NCF2
IL12RB1
CORO1A
LMX1B
PROP1
NCKAP1L
RARRES2
DNAH10
USF2
CYP3A4
IGFBP2
HPR
MACO1
JAG1
FLII
FARSA
CFAP418
IL4
ADCY3
BBS4
STRIP1
PRPF38B
RPL17P7
ENSG00000258634
RPL7P8
ENSG00000274080
lnc-MYBPHL-1
piR-52364
LOC105377989
lnc-TM6SF2-1
HSALNG0063781
HSALNG0063784
SLC27A2
CASP2
MGAT1
LTA
NFKBIA
JADE1
HERC2
TNFRSF9
TRIM32
SLC29A3
SDCCAG8
ARL6
BBS12
GDF15
PID1
C4orf36
CSF2
MIF
RPS6KA1
MAP3K6
HMGN2
CEP85
DNAH11
CSN1S1
MTOR
HLA-DOA
PSD3
USP24
ATF3
APP
SUN1
MIR4271
MTMR10
ENSG00000279476
HSALNG0112994
HSALNG0112995
HSALNG0112997
G6PC2
MSL2
CIDEB
ITGB3
IGF2R
CYTH2
CASP8
CDH5
PLA2G12A
FNDC4
IL17A
CLOCK
THRA
HLA-DPB1
TAP2
HLA-DPA1
HLA-DMA
HLA-DMB
CHLSN
AFF3
MIR3201
NCAN
SELENOS
AOC3
POLR3D
PRDM16
CYBB
PRSS1
BEST1
NUDC
GATAD2A
MAU2
TMEM63B
TJAP1
ZNF155
RPL30P9
ENSG00000280087
HSALNG0050233
HSALNG0050234
NONHSAG026010.2
HSALNG0124715
piR-56133-114
LOC107986921
HSPA4
NISCH
IRS2
MYC
ASB7
SPATS1
IL1R1
IL13
FGB
GHSR
LOC129931597
GPR39
ARL15
SPTY2D1
PLA1A
ACSL3
ZNF664
ZNF184
ZNF512
PROK2
ZFAS1
GK-AS1
PLAU
LOC110596866
MICA
IL6R
CTSB
HGFAC
SLC10A6
TMEM61
CATSPER2P1
ENSG00000224407
ARPC1AP4
HSALNG0003815
NONHSAG001562.2
lnc-PTPN13-2
HSALNG0148138
CERT1
ITGAM
SDR39U1
FOXA2
MGAM
HLA-B
C12orf43
LOC110121472
KAT14
ADM
VEGFB
POU5F1
PCNX3
AZGP1
PABPC4
SLC25A10
PECAM1
CDC42
SEMA3E
KISS1
CDH7
FGF23
AOC1
PLAUR
F12
ELANE
IGF2
MAPK10
MAP2K1
CYP1A1
ABCB10
TAF5L
KDF1
RPL23AP31
HSALNG0084560
HSALNG0144378
NOS2
GSK3B
ADPRH
P2RX4
C4A
TMEM258
ABCB1
PPM1G
FAN1
LGI3
NRBP1
PHYHIP
SLC16A5
KRTCAP3
VPS37D
LRP8
SLC25A11
ERBB3
IL2RB
TNFRSF11B
GPR101
PWAR1
NR1I3
OSBP
SFRP5
BRCA2
CDIPT
MTARC1
BHMT
PDE3B
NRBF2
TDRD15
APOC1P1
HLA-DRB6
SFN
FAM110D
CST3
CIITA
IL1RAPL1
CASP1
COPG1
TAF8
N4BP2L1
PLCB3
LY6G5B
GCGR
EDN3
MIR410
ITK
WAS
IL2RG
MCM4
CD27
CTPS1
FADD
GNRHR
SH2D1A
SOX10
CPA1
CTRC
KISS1R
LAMP1
NLGN3
CD70
TBC1D4
RHOG
TAC3
LHB
STXBP3
BLOC1S6
UCA1
[truncated: 12,040 more rows]

## Sheet: Table5
Table5.Set A: Unique to AIP and gout Genes(33)
FOXP3
ABL1
CR1
NEDD4
CD47
PRLR
SNHG6
FOXM1
ATG16L1
TDO2
MIR663A
CLEC12A
TNFRSF25
AKT1S1
GPR65
ERO1B
TPST1
SOLUTE
STING1
UDP
HOMEOBOX
B2
GUANINE
CARRIER
EXCHANGE
COL4A4
CHAIN
MAD1L1
ACETYLTRANSFERASE
A1
NUCLEOTIDE
GLUCOSE
TRANSPORTER

## Sheet: Table6
Table6.Set B: Unique to TG and gout Genes(380)
SLC22A11
PKD2
PYCARD
PRPSAP1
ALDH16A1
PRPS2
IL37
AVPR2
PAAF1
ATM
DNAJB11
TAB2
CNTN5
MIR302F
SLC2A6
MYO9A
MAP4K2
NGF
PRTFDC1
IL12B
HRH2
MIR30C2
SLC12A1
IMPDH2
TOR1A
SGCE
EN1
ANO3
MYD88
SPTB
PANX1
LINC01010
NPHS2
NPHP4
SLC9A3
PAX6
PTPRN
NEUROG3
NKX6-2
C17orf78
KCNJ1
TEC
FGF5
ASAH2
USP2
STC1
DACH1
QRICH2
ADPGK-AS1
FGFR3
PAX8
SLC47A1
TM4SF4
CD44
PDGFRA
CSF3R
LAMC3
TNFRSF10B
WT1
TUBB
GAL
NPHS1
ACTN4
CD2AP
LMX1B
CLCNKA
GLS2
FFAR1
TFRC
WNK1
WNT4
GJB2
PFKP
STK24
STK39
COL4A5
SLC26A4
RPL26
KLF1
ADD2
WNK3
KLHL3
ICAM4
RIPPLY2
HPN-AS1
NOD2
ADPGK
SLC48A1
NOD1
HCK
ECI2
MC3R
PLA1A
DCDC2
MARCO
EZH2
NTRK2
CAMK2A
SHH
CACNA1B
PRKCZ
RARB
UBA1
CTNNA1
TNFSF10
ABCC9
DNASE1
EGR2
ITGB7
PDE6A
SKI
SOS2
BAG1
FGFRL1
KLC1
PTDSS1
SOX6
THY1
TOLLIP
CDK16
CPT1C
EXOC7
SDC2
SLC26A2
DBN1
INPP5K
FAF1
KLF10
MTX2
SPRY1
ST6GALNAC1
AS3MT
CYP3A7
PTPN23
RHBDF2
SLC38A2
TRIM29
ALX4
ARHGEF18
INPP5A
MEPE
SMYD3
ACOT2
FOXJ1
INA
MKLN1
RAB11FIP2
RGN
TRIP10
ZMYM3
ADGRE1
PSMG1
RPS18
TNN
WDR45B
LPGAT1
PDE8A
PKIG
MRPL38
NUDT2
SEMA4B
AQP10
BAG4
CYBC1
IPMK
SENP2
SH2D3A
TNMD
PLPP7
UBXN11
ACKR4
CLDN8
EVA1A
GFOD1
HS6ST3
SLC43A2
MFSD11
SNRNP48
BORCS7
HEXD
KLHDC10
LCA5L
MMRN2
MTFR1L
FBXO22
SANBR
TTC28
FAAP20
PRCD
PSD4
SPRYD4
TMCO6
USP38
CRYBG2
HMGXB3
OVCA2
RAB44
RPEL1
MIR29B1
SNHG20
LINC02940
MIR569
SLC38A4-AS1
LINC00938
LINC01091
SCPPPQ1
ZNF652-AS1
LINC02068
LOC154449
LINC00513
ENSG00000260037
ENSG00000262652
HLA-DPA3
LINC02674
RPL32P1
ENSG00000262791
ENSG00000271204
MRPS36P2
RNU1-88P
RNU6-1010P
RNU6-1098P
RPL12P30
RPL23AP12
RPSAP64
RPS4XP7
SLC25A51P4
ENSG00000272386
LOC110121472
PPIAP24
RNU4-12P
RNU6-879P
ENSG00000279378
HSALNG0049754
lnc-TLCD2-6
ENSG00000296966
ENSG00000308644
HSALNG0112914
HSALNG0113836
HSALNG0118817
HSALNG0123625
HSALNG0123626
HSALNG0133099
HSALNG0133110
HSALNG0144961
HSALNG0147184
LOC105371896
LOC107986930
lnc-MLXIPL-1
piR-48325-111
ENSG00000304240
HSALNG0036902
HSALNG0042408
HSALNG0061391
HSALNG0061392
HSALNG0061393
LOC101928842
lnc-MRLN-1
lnc-R3HDM2-1
piR-33614-060
piR-56759-048
lnc-BCL7B-2
piR-60447
TUBB3
NTRK1
TUBA1A
ABCC1
CHAT
VCL
S100B
TUBB2A
TBL1XR1
CFLAR
GMNN
MAP2
PTHLH
TUBB4B
TUB
TUBB2B
TUBA1C
SRI
PAOX
JAK3
PTPRC
ETV6
PTPN22
XBP1
CPA1
CTRC
HMGA2
IL3
PRSS1
TNFRSF10A
SOCS2
PASK
TBC1D4
IQCB1
REG1A
HBA2
IL11
IFNA1
CELA3B
UBE2E2
MAEA
AGMO
PTPRF
S100A4
INPP5D
ADSS2
TYMS
HPS5
PKD2L1
SYTL5
UNC119B
SLC16A12
WAS
IRAK4
CD27
MASP2
ITM2B
CABIN1
IL18RAP
MIR22HG
MIR320A
BTK
FCN3
DNM1
ITK
CYP24A1
XPO1
MALT1
S1PR2
EOMES
CXCR5
BACH2
SOX8
TMPRSS5
ZBTB46
CIMAP1B
PRKCG
HDAC9
TSC1
PDK1
BIRC3
PTGER4
VAV1
CRHR1
CD5
CORIN
KIF2C
KRT7
RBX1
TBX3
CD6
CFP
HPN
TCF7
TRIM33
KRT20
SAFB
ARF3
H3-4
TPD52
RGS1
SVEP1
OLIG3
ZNF746
EFS
MRPS26
PLA2G4C
THEMIS
PHOSPHATIDYLINOSITOL
GLUCOKINASE
FATTY
RHO
REGULATORY
CoA
ACID
GPATCH8
DESATURASE
SYNTHASE

## Sheet: Table7
Table7.Set C: Unique to HDL_C and gout Genes(310)
LDHD
PRPS1L1
TET2
SLC17A2
MLKL
RANGAP1
INSL6
KTN1
MIR25
MIR133A2
TRPM2
KCNJ16
POP1
SPTA1
MIR1303
EPB41
SLC4A8
SIX2
UFM1
NPHP3
DDX52
DDRGK1
MRM1
TBC1D3H
NCOA6
HLF
OVOL1
TRIM46
B4GALT1-AS1
TUBB1
DUSP9
KIF16B
MME
SMARCAL1
ANLN
MIR6505
LOC106099062
LOC107133510
GPAA1
KCNN4
CLCN5
RHD
SLC12A7
HBG1
SPTBN4
STOM
TULP1
CDH16
TBX6
TRIP4
DMTN
SLC12A8
MAK16
ZNF3
AMPD2
PTPN6
P2RY6
BRAF
CSF1R
RHEB
TYK2
CDH10
EIF2AK2
MYL2
ROR2
SLC1A5
SLC20A2
GNAI3
RUVBL2
CHD3
ENPP3
MAPKAPK5
AP2S1
RAD52
AAK1
LDB3
TAX1BP1
CST6
TCOF1
CPSF1
DAP3
FIGNL1
SEPTIN9
TAF6
THBS3
UPF3B
CDK11A
CKAP2L
CNKSR1
MAN2C1
PARP10
RIPOR2
SSR1
TARBP2
VPS28
ZPBP
CCNL2
MTX1
NAP1L4
PHLDA2
RIOK1
SMU1
RBM6
SNRPB2
ACAD10
CNTROB
DAPP1
EPS8L3
FAM83H
GALNT6
MXRA8
NFIL3
PPHLN1
SCAF11
ZRANB1
MICALL2
SCAMP3
SH3BGRL3
SLC43A3
YIPF3
BRIX1
RER1
TRAFD1
ZNF318
CCDC63
DNPH1
LRRC14
LRRC25
NGRN
ATXN1L
H3C4
MARVELD3
RNF115
ENTREP3
MYL10
PRRC2B
CNPY4
TOP6BL
CYB5D1
DCAF4
LRRC43
LTO1
MAJIN
SMIM19
ZC3H3
ZSCAN25
KRTCAP2
RBM34
ZNF707
H2AC7
MBLAC1
CLEC18A
H2BC7
NUTM2A
RSRP1
ZSCAN31
RGPD8
OR13C3
ZNF623
HCG11
USP2-AS1
LINC01094
NPHP3-ACAD11
PDXDC2P
GUSBP2
LMCD1-AS1
EAF1-AS1
SCARNA21
VHRT
LNCTSI
LINC00598
LINC01767
LINC01432
CLDN14-AS1
POU5F1P4
FAM53B-AS1
RNU4ATAC15P
TBX2-AS1
H2AC10P
LINC01007
MRGPRF-AS1
ENSG00000256950
GIMAP3P
LINC01404
LINC02980
RAI14-DT
THBS3-AS1
DDX19A-DT
ENSG00000254973
ENSG00000257767
ENSG00000258539
IMPDH1P8
ENSG00000233082
ENSG00000238221
ENSG00000240731
ENSG00000242798
ENSG00000251309
ENSG00000252443
ENSG00000254165
ENSG00000263096
H2AC9P
LINC01724
RPLP0P1
RPS10P1
ENSG00000282988
H1-12P
MIR6761
MTND5P5
NPIPB14P
ENSG00000260274
ENSG00000272631
GUSBP18
RPL13AP13
RPL35AP35
LOC126807122
NDUFA5P10
RNU6-983P
ENSG00000269737
LOC124902693
LOC124905962
RN7SKP94
RN7SL371P
lnc-DKK4-4
ENSG00000259015
ENSG00000298157
HSALNG0007480
HSALNG0041092
HSALNG0062380
HSALNG0108511
LOC101928338
lnc-GPER1-8
lnc-HACL1-9
lnc-HIST1H2AD-2
lnc-HIST1H2BF-1
lnc-NFKB1-6
lnc-RHEB-3
lnc-SPTLC1-6
ENSG00000299747
ENSG00000301014
ENSG00000303526
HSALNG0012409
HSALNG0055633
HSALNG0062381
HSALNG0082360
HSALNG0094630
LOC101927647
LOC107987105
lnc-C4orf17-3
lnc-HBD-1-002
lnc-HIST1H3D-1
piR-31313
piR-35674-394
piR-36419
piR-44329
piR-47223
piR-50437-624
piR-52594
piR-59316-017
piR-60513
ENSG00000301560
HSALNG0085812
LOC124902141
piR-47464
LOC105371334
RALBP1
FIP1L1
RAPGEF4
FOXA3
BHLHA15
KCNK16
RBPJL
GCC1
ZNF808
RPS6KB2
SNHG7
CBL
SLC7A6
TRIM4
SNHG12
UOX
ADSS1
EYA3
MIR550A2
MIR550A3
ITCH
BIRC6
SLC15A2
ANKRD17
ARHGEF25
ASAP1
CEP85L
MPV17L2
CLECL1P
FGR
RASA1
VDAC1
TRIO
AP2A1
TMPRSS3
WASF2
AP2A2
ARHGEF11
PPIL4
ZNF438
MIR548AT
HNF1
TUMOR
PATCH
CATALYTIC
POLYPEPTIDE

## Sheet: Table8
Table8.Set D: Unique to TG, HDL_C and gout Genes(37)
XIAP
PDGFRB
CD4
MEFV
HSP90AA1
MIR146B
PRKCD
IFNB1
NCF2
CCNA2
IL12A
TRPC6
PTGS1
ITGAL
PRKCB
SPHK1
FGF19
ELK1
WWTR1
CD74
CXCL2
PRDX2
TREM1
ETS2
MOK
LOW
FACTOR
LEPTIN
DENSITY
BINDING
FAMILY
DEHYDROGENASE
RELATED
SUBUNIT
SERINE
CASSETTE
HABP2

## Sheet: Table9
Table9.Set E: Unique to AIP, HDL_C and gout Genes(8)
SYK
BCL2L1
PIEZO1
PXN
RHOD
SHARPIN
SLC17A3
SCRIB

## Sheet: Table10
Table10.Set F: Unique to TG, HDL_C and gout Genes(1210)
HPRT1
DARS2
UMOD
PRPS1
SLC22A12
SLC17A1
APRT
CARMIL1
SLC16A9
P2RX7
PNP
IL1R1
HNF1B
ADSL
CYP2C8
IL1RAPL2
S100A9
MUC1
NLRP1
R3HDM2
SLC37A4
B3GNT4
PRKAG2
MAOA
LOC126862549
ADH1B
SLC2A2
KCNJ11
KLF11
AMPD1
PCBD1
COMT
PYGM
BLK
CTLA4
AVP
HHEX
ATIC
UMPS
XPNPEP3
WDR1
HADH
PDX1
WFS1
NEUROD1
PTF1A
PAX4
CDKAL1
ACADS
A1CF
C12orf43
MAF
MLXIPL
ZNF518B
CLNK
CARD8
BCAS3
UPB1
NT5C3A
SLC12A3
SF1
TGFBR2
WRN
RBPJ
MIR150
RREB1
ADA
INHBC
MYH9
NRXN2
IGF1R
PTPN11
TERT
BAZ1B
CPS1
MEN1
PKLR
RPGRIP1L
CFTR
FFAR2
MAFTRR
MC4R
IGF2BP2
CLCNKB
RELN
UGT1A4
UGT1A6
UGT1A10
UGT1A7
UGT1A8
HNF4G
NPHP1
MICA
OIT3
PANK2
SNHG1
ABCC4
MIR30C1
IL23R
PRG4
NRBP1
MIR142
MIR222
MIR17
MIR18A
MIR30A
TNFRSF1A
ADK
SLC6A3
DGUOK
PFAS
CNNM2
HBB
SLC2A5
FXYD2
DNAH8
PFKM
SLC4A1
LRP6
ANK1
TBXAS1
CYP4B1
CSF3
G6PC3
G6PC2
GPI
AGL
SGK1
MPC1
EYA1
SLCO1B1
HLA-A
HLA-C
JAG1
SLC7A9
ABCB1
IFNA2
NOTCH2
EIF2AK3
PKM
GATA4
FOXA2
GATA6
ISL1
SLC19A2
SLC25A15
SLC7A7
SOX9
SLC30A10
SOX17
NAGS
NKX2-2
CAPN10
ONECUT1
AATF
UBA5
PKHD1
ZFP57
CDC123
PIGW
GLIS3
CDK5RAP3
IER3IP1
ZNHIT3
MYO19
GGNBP2
PC
MGAM
SI
MIPEP
ACVR2A
B4GALT1
ATXN2
DAB2
FRK
LTBP3
INHBB
NRG4
INHBE
SFMBT1
MLXIP
FCGR3A
ABCF1
MTNR1B
NRG1
ABCB11
CYP3A5
KCNQ1
GRB14
PSMD9
ADAMTS9
JAZF1
KCNK17
POU5F1
KCNJ10
TRPM6
CLDN16
PGM1
FAH
GATM
PHKA2
MPDZ
DOCK7
RERE
SLC35C1
SPCS3
UGT1A9
UGT1A3
UGT1A5
GBE1
RPS6KB1
AMPD3
CYP1A2
VIM
MAPT
PSORS1C1
FUT2
CFB
CR2
DGKE
IDUA
APOL1
NUP107
PLCE1
DNASE1L3
MYO1E
TREX1
COQ2
PDSS2
BSND
INF2
FAN1
KANK2
KANK4
TBX21
PKD1
PHGDH
SLC10A2
SCGN
CYP2D6
CYP2C19
FYN
SLC12A2
ENO3
SCNN1B
SLC12A5
SPTAN1
KCNMA1
SLC3A1
ALAS2
AGXT
GRHPR
NR3C2
ADD1
SLC12A4
SUOX
ANK3
SALL1
ADD3
MOCS1
MOCS2
PDE4C
PGAM2
PHKG1
RHAG
ROBO2
WNK4
WNT9B
ANK2
CDH4
SEC63
MOCOS
SEC23B
HOGA1
TMOD1
BLOC1S6
CLDN19
MAGED2
LMF1
SIX5
FREM2
CDIN1
DHRS11
ZFYVE19
DPH3
MT-TI
LDHA
FLT3
NR0B2
SST
ACVRL1
ARNT
ORC4
ANKRD55
C5orf67
RGS14
PVR
FGFR1
KIT
EP300
CTSL
TNFRSF11A
TXNIP
LACTB
MIR494
RPS6KA1
GRB10
SRSF2
CBX5
EDC4
MIR5702
TSC2
MAMSTR
MAP3K7
TSHR
EPHA3
FBN1
KL
FADD
HBG2
VPS45
CIRBP
DCBLD2
ASS1P7
ISCA1P1
CHEK2
ERBB4
CDK4
BMPR1A
CCND1
HGF
IDH2
DDC
KAT5
KCNH2
ALDH1A2
CACNA1C
GUSB
PSMB8
PTH1R
MITF
GLI1
GLI2
HNRNPA1
POLE
PPM1D
RPA1
ADH5
CA12
CA4
CLTC
HLA-DRA
HMGCS2
HPD
PPP2R1B
PRKCI
PSMB9
PTGES3
PTPRD
RARG
RXRB
CUBN
GHSR
GNB1
P2RX4
SFN
ANTXR2
APLNR
ARID1A
BCAT2
BDKRB2
C4A
CNTNAP2
CRK
GRK6
HINT1
HLA-DPB1
LAMC1
MAP3K11
MAP3K12
NONO
P4HA2
PEPD
PRKAG1
PRKD2
RPTOR
TAP2
TFAM
TNIK
TRAP1
ADAM15
ADCY9
ADH1A
BEST1
C9
DDX1
EFEMP2
EMX2
FUT8
GGPS1
H2AX
IGFBP6
KMT2D
MRAS
NSD1
PDE1C
SLC39A8
SMARCC1
TFAP2B
TRPS1
VDAC3
ACD
BANF1
DMP1
DPF2
ELAVL1
GMDS
NEO1
NFATC3
NUDC
PCDH19
PNPLA3
POLR1C
PRKAR2A
PRMT7
PTRH2
PUS1
RING1
RPLP0
SLC25A5
SRD5A2
TSFM
BMP5
CCS
CTRL
CYB5B
FADS2
GRID1
GSTM2
LIN28A
MUS81
TRIM63
ABCG4
ADH1C
APH1B
ARID5B
AUTS2
CACNA2D4
COQ5
CUX2
DCTN2
H1-4
HIC1
HLA-DPA1
HLA-DRB5
JMJD1C
KLC2
MICB
MYO1C
OS9
PCBP2
PDE1A
PRPF8
RBFOX1
SCYL1
SETBP1
SLC67A1
SMUG1
SRSF3
SYN2
TBCE
TSEN2
ALG9
ARID2
ATAD3A
BTN3A1
BTNL2
CD320
DHX15
DNAJC13
DPH1
DYNC2H1
FUT1
GLE1
HLA-DMA
HMGN1
HNRNPM
L2HGDH
MAP3K6
PIGV
PLPP3
RBM4
SF3B2
SIPA1
SLC7A10
SRSF6
SV2B
TET1
TIMP4
TOMM20
ZBTB20
AAAS
ANKLE2
ARHGAP9
B3GALNT2
HFM1
INCENP
KCNK5
POLA2
POLR3C
RNASEH2C
SDF4
SELENON
SETD1B
SLC14A2
SLC30A5
SRP68
AP4M1
ATF7
ATP5MC2
CADM2
DYNLRB2
EIF5A2
FGD2
HACL1
HLA-DQA2
LIN7C
LY86
MED27
MRPS23
MYRF
NLRX1
NSMCE2
PARD6A
PITPNA
RBM14
SBF2
SEC16B
SLC52A2
TBL2
TSEN54
ARID4B
ASXL2
BAZ2A
BTN2A1
CALCOCO1
CEBPG
COPZ1
CPEB4
CSAD
DPM2
FNBP1L
GOLGA3
H4C3
HMGN2
HNRNPA3
HOXC6
KHDRBS2
LIMA1
NAA25
NCOA7
NSUN3
PFDN5
POMK
RSRC1
SART1
SLC28A3
TPPP3
WDR11
WDR81
ATAD3B
ATG2A
BANK1
CDK3
DPEP2
FADS3
FAIM2
GABPA
GSDME
HOXC10
HOXC8
INTS11
METTL23
MRPL11
PDLIM4
PRELID1
RAB24
RAB3IL1
TRIB1
ANAPC5
APPBP2
BCL7B
BICC1
BTN3A2
C1QTNF3
CEP89
CNIH2
CTDSP2
DUS2
EP400
FAAP24
FNDC3B
FSIP1
HOXC4
INSIG2
IRF2BP2
IRX3
IZUMO1
LSM14A
MBD6
MLEC
MPPED2
POLR2G
POM121
PSD3
RAI14
RASIP1
SAP30BP
SMYD4
TMBIM6
TMEM222
TUBD1
VMP1
WHR1
ACAD11
AHDC1
ANKRD50
BCDIN3D
CTSW
DDX28
EHBP1L1
FITM2
FOXK2
H1-3
H2BC5
H4C5
HLA-DQB2
HOXC9
MOGAT2
NIPSNAP3B
PSKH1
RPL22L1
RTKN2
SCAPER
SLC25A25
STXBP4
SUPT6H
TMEM18
TNKS1BP1
TRIM47
TRIM65
TRMT112
ABT1
ADCK5
ARL15
CEP85
COBLL1
GCN1
NKAP
NT5DC1
NUFIP2
PDCD5
PFN3
PRPF40B
PXDNL
WDR20
ANKRD28
AP5B1
ATP23
CACFD1
DHX40
DMAC1
DPY19L3
FAM186B
FMNL3
GPATCH1
H4C8
HLA-DOB
KDF1
METTL16
NOC4L
RBMS2
RNF157
SKA2
SMG8
STRIP1
TJAP1
ZDHHC18
ZFPL1
ZNF385B
BLTP3A
BTN2A2
CHFR
DCDC1
DDX31
FAM13C
FAM53B
FRMD4B
GPSM3
HEATR6
LHPP
LMBR1L
NCKAP5
RNFT1
TAF11
UNK
ZNF558
ZNF79
ACSM2B
BRI3
BRINP3
BTN3A3
EEIG1
EIF1AD
FBRSL1
FSTL4
GPN2
HOXC5
MRGPRF
NME9
NYAP2
SH2D4A
SLX4IP
SPATS2
UNCX
YPEL2
ZNF140
ZNF507
ZNF740
DPEP3
GPATCH3
NAIF1
NALF1
PIP5KL1
TMEM176B
CASKIN2
HMGN4
MALRD1
MMD
MXD3
NCKAP5L
PCNX3
SPPL3
SURF6
TIGD6
TMEM176A
TMPRSS11E
TRNP1
TSC22D2
TTPAL
ZNF652
CTIF
EEF1AKMT2
FRMD8
NEMP1
ZNF593
ENKD1
OBP2B
WDR88
ZNF557
ZNRD2
GARRE1
LY6G5B
ZFAND2A
ZNF414
ZNF827
ASAH2B
EEF1AKMT3
SLC38A11
FAM110D
PGPEP1L
TLCD2
ZNF322
NRN1L
NSUN5P2
SPATA31H1
ZNF26
C16orf86
MYO15B
C4orf54
UBALD2
ZNF891
BTN2A3P
MIR10B
MIR99AHG
LINC-PINT
MIR615
EP400P1
CCND2-AS1
HOXC-AS1
MYRF-AS1
CEBPA-DT
CYP21A1P
HNRNPA1L3
HLA-DQB1-AS1
UBE2L5
LINC01620
CASC17
JAZF1-AS1
LINC01430
WASHC5-AS1
PPP1R3B-DT
TAT-AS1
LOC100507053
OVOL1-AS1
RNF139-DT
ZNRD2-DT
HLA-DRB6
LINC01122
DHDDS-AS1
LINC01101
KLC2-AS1
LINC01229
LINC01352
LINC01865
LINC02395
LNCATV
RNFT1-DT
SKINT1L
ACTG1P20
LINC02198
LOC124902694
MICA-AS1
MPPED2-AS1
OSTCP2
R3HDM2-DT
RPL17P9
SF1-DT
TRIB1AL
TSBP1-AS1
ZFAND2A-DT
ENSG00000254461
KRT8P26
LINC02537
DGAT2-DT
EIF3IP1
ENSG00000224713
ENSG00000226334
ENSG00000226698
ENSG00000235070
ENSG00000245156
ENSG00000255038
ENSG00000258830
ENSG00000260063
ENSG00000260597
ENSG00000266980
ENSG00000267546
ENSG00000270175
ENSG00000273049
LOC124902280
NDUFB8P2
NPM1P39
RELA-DT
RNU6-343P
RNU6ATAC35P
RPS15AP30
CALM2P1
CFL1P5
ENSG00000228830
ENSG00000237614
ENSG00000248245
ENSG00000255933
ENSG00000256875
ENSG00000257086
ENSG00000258344
ENSG00000258634
ENSG00000261584
ENSG00000267342
ENSG00000269300
ENSG00000272849
ENSG00000286856
HNRNPA1P16
LARP1P1
LINC01741
LINC02964
LOC101928728
RN7SL809P
RNU6-1180P
RNU6-450P
RPL21P81
RPL35AP28
RPS21P1
ENSG00000201451
ENSG00000253106
HSPA8P5
LINC01875
PARK7P1
RAF1P1
ENSG00000273046
LOC105375070
MRPS5P4
RPL23AP54
RPL41P1
RPL5P6
ARMC10P1
ENSG00000289035
ENSG00000290006
LOC124900417
LOC126807125
PRDX4P1
RN7SL786P
RNA5SP271
RNU2-54P
RNU4-17P
THAP12P9
lnc-CCDC125-18
lnc-HOXC4-2
lnc-PIGV-3
HSALNG0001920
LOC124903061
lnc-ABO-33
lnc-ARHGAP9-2
lnc-IRS1-1
lnc-LIN7C-1
lnc-PIK3R1-8
lnc-SERINC3-4
lnc-SLC25A25-4
lnc-SLC34A1-3
lnc-VMP1-8
BUB3P1
ENSG00000289052
ENSG00000291336
ENSG00000291338
ENSG00000296352
ENSG00000299849
ENSG00000304862
ENSG00000307176
HSALNG0001941
HSALNG0018393
HSALNG0046923
HSALNG0074567
HSALNG0084562
HSALNG0091326
HSALNG0117793
HSALNG0142950
LOC105376196
LOC105376888
LOC124902939
M6PRP1
lnc-BCAT2-1
lnc-COBLL1-1
lnc-CTRL-2
lnc-CTRL-3
lnc-KANK3-3
lnc-RPS6KB1-4
lnc-SYN2-1
lnc-TNIK-3
lnc-TUBD1-1
piR-33433
piR-33947
piR-34255
piR-36680
piR-36774
piR-36940
piR-37841
piR-39858-354
piR-40336
piR-40392
piR-41387
piR-41719
piR-51912
piR-52276
piR-52465
piR-54299
piR-56531
piR-59547
piR-59769-092
piR-59897
ENSG00000301755
ENSG00000303222
ENSG00000309850
HSALNG0001939
HSALNG0068329
HSALNG0068330
HSALNG0073411
LOC105371356
LOC105373585
LOC105375567
LOC124901775
LOC124902679
LOC124903691
lnc-AOC1-1
lnc-C12orf43-3
lnc-FUT1-1
lnc-MANBA-4
lnc-SCN2A-8
lnc-SLC39A8-1
piR-33804-159
piR-36746-014
piR-50437-327
piR-53177-024
piR-57133-235
piR-59907-030
ENSG00000297540
piR-42491-135
CREBBP
CDK5
BRCA1
RARA
TOP2A
GBA1
KRT18
PRKN
GFAP
GLRA1
KLK3
NF1
NOTCH4
TUBG1
ABCB4
CYP2B6
OTC
TPMT
HCRTR2
SLC22A2
SLC22A3
UGT2B7
NTNG1
GREM2
POLR3D
TRIB2
TUBA3C
TSHZ2
PSORS1C2
PSORS1C3
HAX1
SLC2A1
GAPDH
ACTB
FAS
STAT5A
PCSK1
STAT5B
ATF6
ADCY5
CPE
KITLG
PCK1
SLC16A1
GCGR
GOT2
ITGA2
SLC5A1
SLC5A2
GIPR
SMAD9
FOXA1
PCSK2
BCL11A
PROX1
FABP1
KDM4C
PMPCA
THPO
SPINK1
CAMK1D
CEP290
DGKB
HKDC1
SDCCAG8
ARAP1
BBS1
CISD2
MAFA
PPY
GIP
TSPAN8
UCN3
PPP1R3B
TRMT10A
SP6
SLC16A11
ZBED3
ZDHHC24
SYT9
NKX6-3
INS-IGF2
MIR24-1
MT-TL1
PLUT
MIR203A
PLD1
ACHE
KIF5B
MVK
LAMA1
HCP5
ARHGAP26
COASY
IL1A
CREBRF
GAD1
C5
AKR1C3
SLC22A4
IVD
NAT2
CNTN4
CYP4A11
ALMS1
SLC23A1
ELOVL2
FFAR4
PDXDC1
DGCR5
SNHG16
NRAD1
PIK3R2
FCN1
EPHA2
NT5E
GLA
ITPR1
THRB
ACADM
ETFDH
SLC6A8
CXCL10
PRODH
TXNRD2
NFIB
FLT3LG
OPLAH
LECT2
NBPF3
LILRA3
HOTAIR
MIR221
LINC00511
DNAH10OS
MIR550A1
LINC00243
MT-TL2
APOC4-APOC2
MIR3936HG
UGT1A
LINC01512
PIK3CA
GRB2
MET
PDPK1
IL7R
PIK3C2B
SLC34A2
DNM3
SGO1
KAT2B
PRKCE
IFIH1
NME1
S1PR1
CD86
CALCA
KCNH7
MANBA
SAE1
ZFP36L1
NDFIP1
ERGIC3
DLEU1
PVT1
ERBB2
MAP2K1
RAF1
HRAS
PTCH1
CSNK2A1
MAP3K1
APC
GATA2
ITGA6
MYB
PIM1
CDH1
CYP27B1
TTN
CSK
IRF8
PRKACG
ARF1
PRDX5
SCO2
CDC37
HAAO
LAMA5
PTPRK
ADCYAP1
ALCAM
BAG3
S1PR3
ZMIZ1
AGK
DDAH1
EEF1D
PSMC6
HBS1L
CENPA
BLZF1
SESN3
TIMMDC1
CLEC16A
EVI5
IL20RA
PLCL2
NCOA5
RBM46
SH3BGRL2
GDI2P1
MIR5705
STEAROYL

[truncated: 17 more sheets: Table 11, Table12, Table13, Table 14, Table15, Table16, Table17, Table18, Table19, Table20, Table21, Table22, Table23, Table24, Table25, Sheet1, Sheet2]
